# Supplementary material for: RAD-TGTs: high-throughput measurement of cellular mechanotype via rupture and delivery of DNA tension probes
Source: Nat Commun. 2023 Apr 28;14:2468. doi: 10.1038/s41467-023-38157-6 (PMC10147940; doi:10.1038/s41467-023-38157-6)
Supplement: Supplementary file 4 — Source data [file 41467_2023_38157_MOESM4_ESM.zip]

Archive with 84 entries (84 files):
- Source Files/Key Values of Figures From RAD-TGT manuscript.xlsx
- Source Files/Non-excel Source Files/Source FIle for 2D.pzfx
- Source Files/Non-excel Source Files/Source file for supp 15.pzfx
- Source Files/Non-excel Source Files/Source File for supp 11.pzfx
- Source Files/Non-excel Source Files/Source File Supp 9.pzfx
- Source Files/Non-excel Source Files/Source file for supp 8.wsp
- Source Files/Non-excel Source Files/Source File for Figure 1F supp 12.pzfx
- Source Files/Non-excel Source Files/Source File for supp 7.pzfx
- Source Files/Non-excel Source Files/Source File for supp 14.pzfx
- Source Files/Non-excel Source Files/Source File for supp 6.pzfx
- Source Files/Non-excel Source Files/Source File for 3C.pzfx
- Source Files/Non-excel Source Files/Source Files for Figure 3B 3E 3D and supp 17/Source Files for Figure 3B 3E 3D and supp 17.wsp
- Source Files/Non-excel Source Files/Source file for supp 8/Source file for supp 8.wsp
- Source Files/Non-excel Source Files/Source file sup 2.pptx
- Source Files/Non-excel Source Files/Source files for figure 1D/source files for figure 1d.wsp
- Source Files/Non-excel Source Files/Source File for 3A.pzfx
- Source Files/Non-excel Source Files/Source Files for Figure 3B 3E 3D and supp 17/FCS Files for Figure 3B 3E 3D and supp 17/A07 CHO 12 WDV A488 .fcs
- Source Files/Non-excel Source Files/Source Files for Figure 3B 3E 3D and supp 17/FCS Files for Figure 3B 3E 3D and supp 17/D07 CHO  54 Echi A488 .fcs
- Source Files/Non-excel Source Files/Source Files for Figure 3B 3E 3D and supp 17/FCS Files for Figure 3B 3E 3D and supp 17/A04 CHO 12 WDV .fcs
- Source Files/Non-excel Source Files/Source Files for Figure 3B 3E 3D and supp 17/FCS Files for Figure 3B 3E 3D and supp 17/C07 CHO  54 WDV A488 .fcs
- Source Files/Non-excel Source Files/Source Files for Figure 3B 3E 3D and supp 17/FCS Files for Figure 3B 3E 3D and supp 17/C08 CHO 12 Cy5 54 A488.fcs
- Source Files/Non-excel Source Files/Source Files for Figure 3B 3E 3D and supp 17/FCS Files for Figure 3B 3E 3D and supp 17/C03 TLN1 54 WDV.fcs
- Source Files/Non-excel Source Files/Source Files for Figure 3B 3E 3D and supp 17/FCS Files for Figure 3B 3E 3D and supp 17/D08 CHO 12 A488 54 Cy5.fcs
- Source Files/Non-excel Source Files/Source Files for Figure 3B 3E 3D and supp 17/FCS Files for Figure 3B 3E 3D and supp 17/E01 U251 CHO 12 cy5 54 a488.fcs
- Source Files/Non-excel Source Files/Source Files for Figure 3B 3E 3D and supp 17/FCS Files for Figure 3B 3E 3D and supp 17/B08 WT 12 A488 54 Cy5.fcs
- Source Files/Non-excel Source Files/Source Files for Figure 3B 3E 3D and supp 17/FCS Files for Figure 3B 3E 3D and supp 17/B03 TLN1 12 Echi .fcs
- Source Files/Non-excel Source Files/Source Files for Figure 3B 3E 3D and supp 17/FCS Files for Figure 3B 3E 3D and supp 17/D01 WT 54 Echi.fcs
- Source Files/Non-excel Source Files/Source Files for Figure 3B 3E 3D and supp 17/FCS Files for Figure 3B 3E 3D and supp 17/B01 WT 12 Echi .fcs
- Source Files/Non-excel Source Files/Source Files for Figure 3B 3E 3D and supp 17/FCS Files for Figure 3B 3E 3D and supp 17/D03 TLN1 54 Echi.fcs
- Source Files/Non-excel Source Files/Source Files for Figure 3B 3E 3D and supp 17/FCS Files for Figure 3B 3E 3D and supp 17/D04 CHO 54 Echi .fcs
- Source Files/Non-excel Source Files/Source Files for Figure 3B 3E 3D and supp 17/FCS Files for Figure 3B 3E 3D and supp 17/A03 TLN1 12 WDV .fcs
- Source Files/Non-excel Source Files/Source Files for Figure 3B 3E 3D and supp 17/FCS Files for Figure 3B 3E 3D and supp 17/D06 WT  54 Echi A488 .fcs
- Source Files/Non-excel Source Files/Source Files for Figure 3B 3E 3D and supp 17/FCS Files for Figure 3B 3E 3D and supp 17/B07 CHO 12 Echi A488 .fcs
- Source Files/Non-excel Source Files/Source Files for Figure 3B 3E 3D and supp 17/FCS Files for Figure 3B 3E 3D and supp 17/C05 WT TLN1 Cd44 12 Echi.fcs
- Source Files/Non-excel Source Files/Source Files for Figure 3B 3E 3D and supp 17/FCS Files for Figure 3B 3E 3D and supp 17/C04 CHO 54 WDV .fcs
- Source Files/Non-excel Source Files/Source Files for Figure 3B 3E 3D and supp 17/FCS Files for Figure 3B 3E 3D and supp 17/B02 CD44 12 Echi .fcs
- Source Files/Non-excel Source Files/Source Files for Figure 3B 3E 3D and supp 17/FCS Files for Figure 3B 3E 3D and supp 17/A08 WT 12 Cy5 54 A488.fcs
- Source Files/Non-excel Source Files/Source Files for Figure 3B 3E 3D and supp 17/FCS Files for Figure 3B 3E 3D and supp 17/A01 WT 12 WDV .fcs
- Source Files/Non-excel Source Files/Source file for supp 8/FCS files for supp 8/A02 U251 WDV .fcs
- Source Files/Non-excel Source Files/Source Files for Figure 3B 3E 3D and supp 17/FCS Files for Figure 3B 3E 3D and supp 17/B05 WT and TLN1 12 Echi .fcs
- Source Files/Non-excel Source Files/Source Files for Figure 3B 3E 3D and supp 17/FCS Files for Figure 3B 3E 3D and supp 17/B06 WT 12 Echi A488 .fcs
- Source Files/Non-excel Source Files/Source Files for Figure 3B 3E 3D and supp 17/FCS Files for Figure 3B 3E 3D and supp 17/C01 WT 54 WDV .fcs
- Source Files/Non-excel Source Files/Source Files for Figure 3B 3E 3D and supp 17/FCS Files for Figure 3B 3E 3D and supp 17/D02 CD44 54 Echi.fcs
- Source Files/Non-excel Source Files/Source file for supp 8/FCS files for supp 8/A05 Blebb U251 Echi .fcs
- Source Files/Non-excel Source Files/Source Files for Figure 3B 3E 3D and supp 17/FCS Files for Figure 3B 3E 3D and supp 17/A06 WT 12 WDV A488 .fcs
- Source Files/Non-excel Source Files/Source Files for Figure 3B 3E 3D and supp 17/FCS Files for Figure 3B 3E 3D and supp 17/B04 CHO 12 Echi .fcs
- Source Files/Non-excel Source Files/Source files for figure 1D/FCS source files for figure 1d/B03 U251 12 FN.fcs
- Source Files/Non-excel Source Files/Source Files for Figure 3B 3E 3D and supp 17/FCS Files for Figure 3B 3E 3D and supp 17/A05 WT and CD44 12 Echi .fcs
- Source Files/Non-excel Source Files/Source files for figure 1D/FCS source files for figure 1d/F02 30 min CHO 54 WDV.fcs
- Source Files/Non-excel Source Files/Source files for figure 1D/FCS source files for figure 1d/C02 CHO 54 WDV.fcs
- Source Files/Non-excel Source Files/Source Files for Figure 3B 3E 3D and supp 17/FCS Files for Figure 3B 3E 3D and supp 17/E02 U251 CHO 12 A488 54 cy5.fcs
- Source Files/Non-excel Source Files/Source files for figure 1D/FCS source files for figure 1d/C04 CHO 54 FN.fcs
- Source Files/Non-excel Source Files/Source files for figure 1D/FCS source files for figure 1d/C06 CHO 54 echi.fcs
- Source Files/Non-excel Source Files/Source file for supp 8/FCS files for supp 8/A03 U251 Echi .fcs
- Source Files/Non-excel Source Files/Source files for figure 1D/FCS source files for figure 1d/F06 30 min CHO 54 echi.fcs
- Source Files/Non-excel Source Files/Source files for figure 1D/FCS source files for figure 1d/B04 U251 54 FN.fcs
- Source Files/Non-excel Source Files/Source files for figure 1D/FCS source files for figure 1d/C01 CHO 12 WDV.fcs
- Source Files/Non-excel Source Files/Source files for figure 1D/FCS source files for figure 1d/E01 30 min U251 12 WDV.fcs
- Source Files/Non-excel Source Files/Source file for supp 8/FCS files for supp 8/B02 TLN1 WDV .fcs
- Source Files/Non-excel Source Files/Source files for figure 1D/FCS source files for figure 1d/C05 CHO 12 echi.fcs
- Source Files/Non-excel Source Files/Source Files for Figure 3B 3E 3D and supp 17/FCS Files for Figure 3B 3E 3D and supp 17/C06 WT  54 WDV A488 .fcs
- Source Files/Non-excel Source Files/Source file for supp 8/FCS files for supp 8/A04 DMSO U251 Echi .fcs
- Source Files/Non-excel Source Files/Source files for figure 1D/FCS source files for figure 1d/A04 2x echi cho.fcs
- Source Files/Non-excel Source Files/Source files for figure 1D/FCS source files for figure 1d/E02 30 min U251 54 WDV.fcs
- Source Files/Non-excel Source Files/Source files for figure 1D/FCS source files for figure 1d/F04 30 min CHO 54 FN.fcs
- Source Files/Non-excel Source Files/Source file for supp 8/FCS files for supp 8/B03 TLN1 Echi .fcs
- Source Files/Non-excel Source Files/Source Files for Figure 3B 3E 3D and supp 17/FCS Files for Figure 3B 3E 3D and supp 17/C02 CD44 54 WDV.fcs
- Source Files/Non-excel Source Files/Source Files for Figure 3B 3E 3D and supp 17/FCS Files for Figure 3B 3E 3D and supp 17/A02 CD44 12 WDV .fcs
- Source Files/Non-excel Source Files/Source files for figure 1D/FCS source files for figure 1d/B06 U251 54 echi.fcs
- Source Files/Non-excel Source Files/Source files for figure 1D/FCS source files for figure 1d/B02 U251 54 WDV.fcs
- Source Files/Non-excel Source Files/Source files for figure 1D/FCS source files for figure 1d/B01 U251 12 WDV.fcs
- Source Files/Non-excel Source Files/Source files for figure 1D/FCS source files for figure 1d/F01 30 min CHO 12 WDV.fcs
- Source Files/Non-excel Source Files/Source files for figure 1D/FCS source files for figure 1d/B05 U251 12 echi.fcs
- Source Files/Non-excel Source Files/Source files for figure 1D/FCS source files for figure 1d/A05 1x echi cho.fcs
- Source Files/Non-excel Source Files/Source files for figure 1D/FCS source files for figure 1d/A06 0_8x echi cho.fcs
- Source Files/Non-excel Source Files/Source files for figure 1D/FCS source files for figure 1d/A03 0_8x wdv cho.fcs
- Source Files/Non-excel Source Files/Source files for figure 1D/FCS source files for figure 1d/F05 30 min CHO 12 echi.fcs
- Source Files/Non-excel Source Files/Source files for figure 1D/FCS source files for figure 1d/A01 2x wdv cho.fcs
- Source Files/Non-excel Source Files/Source files for figure 1D/FCS source files for figure 1d/E03 30 min U251 12 FN.fcs
- Source Files/Non-excel Source Files/Source files for figure 1D/FCS source files for figure 1d/E05 30 min U251 12 echi.fcs
- Source Files/Non-excel Source Files/Source files for figure 1D/FCS source files for figure 1d/E06 30 min U251 54 echi.fcs
- Source Files/Non-excel Source Files/Source files for figure 1D/FCS source files for figure 1d/E04 30 min U251 54 FN.fcs
- Source Files/Non-excel Source Files/Source files for figure 1D/FCS source files for figure 1d/F03 30 min CHO 12 FN.fcs
- Source Files/Non-excel Source Files/Source files for figure 1D/FCS source files for figure 1d/C03 CHO 12 FN.fcs
