# Supplementary material for: RAD-TGTs: high-throughput measurement of cellular mechanotype via rupture and delivery of DNA tension probes
Source: Nat Commun. 2023 Apr 28;14:2468. doi: 10.1038/s41467-023-38157-6 (PMC10147940; doi:10.1038/s41467-023-38157-6)
Supplement: Supplementary file 4 — Source data [file 41467_2023_38157_MOESM4_ESM.zip › Source Files/Key Values of Figures From RAD-TGT manuscript.xlsx]

## Sheet: Fig 1f
	Median Fold Change of CHO-K1 Cell DMSO vs paBlebbistatin
	Values within the same row were collected the same day
		12 pN RAD-TGT Fold Change
		DMSO	para-amino-Blebbistain
		6.897	4.058
		4.75	2.126
		6.859	3.935
		54 pN RAD-TGT Fold Change
		DMSO	para-amino-Blebbistain
		5.521	3.419
		3.6	1.923
		3.942	2.273

## Sheet: Fig 2a
	Median Fold Change of U251 on 12 and 54 pN RAD TGTs with either WDV, WDV-FN (FN), or WDV-echi(echi) as ligand present
		Values within the same row were collected the same day
		12 pN RAD-TGT Fold Change
		WDV	FN	echi
		1	1.142	11.11
		1	1.862	14.02
		1	1.14	11.15
				9.915
				10.01
				16.57
				9.71
				12.56
		54 pN RAD-TGT Fold Change
		WDV	FN	echi
		1	1.468	8.492
		1	2.01	6.84
		1	2.668	11.41
				6.83
				7.392

## Sheet: Fig 2d
	NGS				Sanger
	Median Counts
	WDV	FN	Echi			Medians of biological replicates
Replicate 1	19.4241	18.8554	61.7206			Echi: AGA	FN: GAG	WDV
Replicate 2	25.1225	26.0783	71.4112			61	21.33	17.67
Replicate 3	13.7814	13.6603	25.7177			58.67	23.83	17.5
						53.83	29	17.2
	Converted to percentage of reads (waht is graphed)					Individual values
	WDV	FN	Echi		Replicate 1	Echi: AGA	FN: GAG	WDV
Replicate 1	19.4241	18.8554	61.7206			55	25	20
Replicate 2	20.4894	21.269	58.2416			56	23	21
Replicate 3	25.9247	25.6969	48.3784			69	11	20
						52	24	24
						74	17	9
						60	28	12
					Replicate 2	Echi: AGA	FN: GAG	WDV
						52	27	21
						59	26	15
						66	13	21
						48	27	25
						70	19	11
						57	31	12
					Replicate 3	Echi: AGA	FN: GAG	WDV
						44	32	24
						68	31	1
						59	15	26
						39	35	26
						65	23	12
						48	38	14

## Sheet: 3a
			Median Fold Change of U251 WT and KO's
	Values within the same row were collected the same day
		12 pN RAD-TGT Fold Change
		WT	CD44 KO	TLN1 KO
		11.11	9.208	9.848
		14.02	11.21
		11.15	9.702
		9.915		6.235
		10.01		6.444
		16.57		10.96
		9.71		7.571
		12.56		8.805
		54 pN RAD-TGT Fold Change
		WT	CD44 KO	TLN1 KO
		8.492	7.879
		6.84	5.388
		11.41	9.921	7.74
		6.83		4.837
		7.392		4.922

## Sheet: 3c
		Fluorescence Intensity of U251 cells (WT and KOs) plated on 12 pN WDV-Echi RAD-TGTs either seperately or mixed together (Mixed Populations) and all individual cell values were pooled togetehr in teh Sum of Individual Column
		WT	CD44KO	TalinKO	Mixed populations	Sum of individual populations of KOs and WT
		15128	33707	18817	25728	15128
		19007	25244	7832	13279	19007
		18374	35541	18800	9206	18374
		31309	18256	21340	22844	31309
		24143	10303	30288	20537	24143
		26868	18437	15858	34092	26868
		45174	21452	8077	5608	45174
		33599	8106	11521	15621	33599
		139401	28565	17180	13314	139401
		24221	8967	8868	10558	24221
		32530	15916	10010	22670	32530
		26243	12482	11240	5864	26243
		26594	14318	10201	13674	26594
		40969	18747	11674	27392	40969
		26667	13362	11043	23781	26667
		35602	4231	8458	29221	35602
		18796	11833	25595	19628	18796
		22764	19089	20848	20248	22764
		42924	19216	14020	12714	42924
		10175	15235	15154	6321	10175
		29686	30218	16843	26758	29686
		24501	12650	11803	9240	24501
		22332	18532	11877	18034	22332
		14360	12331	15879	16523	14360
		28985	19663	16023	22549	28985
		19597	13870	49883	16031	19597
		26146	24189	27011	29298	26146
		1468	16377	16014	19496	1468
		33445	23142	17417	14673	33445
		37023	18954	7836	21868	37023
		35192	12489	26440	24947	35192
		28034	15499	23006	8443	28034
		32361	20897	14833	30747	32361
		20808	23146	13580	25990	20808
		12481	2227	14737	15621	12481
		44066	16254	30794	23974	44066
		24949	15451	12833	40255	24949
		29918	13509	8057	15571	29918
		20842	17182	7360	41714	20842
		27242	14319	11259	17164	27242
		5610420	28710	13104	16117	5610420
		10933	15416	8896	23202	10933
		24221	21491	15714	14718	24221
		21591	13861	8411	18348	21591
		27925	18694	21623	10474	27925
		11557	12688	17118	14653	11557
		40273	4006	8731	3763	40273
		23479	13540	24059	8738	23479
		18714	10908	24445	35788	18714
		10388	15664	4206	12285	10388
		25861	21648	17849	24592	25861
		12006	20755	14251	27687	12006
		13293	17378	10001	29827	13293
		38272	20316	11707	32369	38272
		34378	21312	11594	22637	34378
		7881	21211	6159	4400	7881
		21392	12877	30945	20458	21392
		23987	12546	22311	26755	23987
		25633	19601	26104	21987	25633
		2304	28362	51176	9356	2304
		20117	19178	6062	18320	20117
		29060	18076	14294	19986	29060
		40391	17246	17021	36889	40391
		15540	28318	14654	24411	15540
		24053	23423	10493	16321	24053
		25257	12687	14034	29642	25257
		26107	15485	22595	1156	26107
		23733	21211	19036	16337	23733
		24719	18262	17276	22433	24719
		22420	36216	3226	21524	22420
		27141	16884	15681	12470	27141
		27638	496582	36304	36051	27638
		26819	11045	8465	27929	26819
		27364	21626	17387	15629	27364
		11173	10127	8772	27552	11173
		16786	30331	11405	4130	16786
		17279	20519	19139	16867	17279
		30406	9631	23548	7116	30406
		18619	31962	18381	30671	18619
		27129	18612	14923	52232	27129
		30091	15721	15307	17615	30091
		35267	22004	12937	13834	35267
		28544	23767	16181	33796	28544
		13779	29928	13667	9141	13779
		22761	25032	12048	13209	22761
		20972	13986	29630	13284	20972
		31293	20368	7132	10437	31293
		6679	21968	17716	19272	6679
		26361	20576	70313	42469	26361
		31374	30006	10145	18759	31374
		21168	15746	3796	13693	21168
		10985	16056	9281	13156	10985
		28754	31962	21698	36480	28754
		28044	32056	11481	19568	28044
		24081	13500	9130	11866	24081
		12661	8812	8974	15011	12661
		34795	17248	22661	7093	34795
		18517	13613	8604	27987	18517
		25762	17706	10103	6433	25762
		19716	14727	59191	25473	19716
		22100	22511	17217	8053	22100
		24517	25211	13193	22630	24517
		16365	12782	12838	31759	16365
		21472	16582	11551	37329	21472
		12038	30910	20734	10268	12038
		28433	38250	31272	27510	28433
		55803	25381	21813	9529	55803
		29368	3895	12086	12647	29368
		26643	16639	13726	12605	26643
		27999	6116	19528	26616	27999
		26228	22280	5504	9331	26228
		21078	14128	7829	20118	21078
		29001	24433	20186	21227	29001
		28971	6659	14949	36827	28971
		17242	16740	9191	10950	17242
		11950	12402	8145	13662	11950
		33215	15071	7879	8643	33215
		12535	21353	15827	6756	12535
		34585	21076	8941	5446	34585
		18714	18588	11175	36269	18714
		27970	26925	5158	17681	27970
		26966	17807	13193	11588	26966
		29210	16785	13365	4269	29210
		32646	25174	12562	12601	32646
		43237	13266	20303	26190	43237
		18664	6683	21180	3117	18664
		36592	43414	9377	16681	36592
		14298	13408	20072	22911	14298
		14940	15352	18489	25712	14940
		35039	41843	17922	16370	35039
		31833	20528	8289	24043	31833
		27807	26625	8107	11699	27807
		9954	34074	11318	21949	9954
		30871	14528	5601	7490	30871
		19621	6824	13245	29518	19621
		24984	14585	15300	9603	24984
		22678	16450	3687	29888	22678
		19057	15886	18822	12117	19057
		40369	30199	4672	12117	40369
		29373	14078	11393	16221	29373
		35483	25058	9765	8782	35483
		20661	4103	4338	14936	20661
		16607	37707	15457	24459	16607
		17014	16218	22840	24178	17014
		14974	13219	19858	11330	14974
		8487	20993	10258	25296	8487
		70283	20068	11007	23223	70283
		57009	7407	22838	27892	57009
		33878	24817	15267	22510	33878
		32836	15794	8260	13042	32836
		24404	22093	20082	26939	24404
		24173	24412	17738	4281	24173
		27039	18314	10795	22496	27039
		29380	17538	6102	19907	29380
		22413	19471	12864	2404	22413
		14768	44833	9426	19956	14768
		14768	14528	11083	31840	14768
		18720	8502	11292	34717	18720
		20687	21190	10948	7976	20687
		10568	14765	30054	36546	10568
		31893	14816	15028	8359	31893
		25503	26727	32339	7386	25503
		25053	17673	22541	7902	25053
		29179	10129	8256	21961	29179
		33933	56354	11391	50049	33933
		17934	11744	10574	10614	17934
		11518	6983	26261	20485	11518
		45894	26156	14600	18315	45894
		18521	15886	18984	13098	18521
		28525	14016	13024	9988	28525
		25456	10762	9000	16421	25456
		9540	15359	10369	21917	9540
		20284	30359	18133	10567	20284
		17552	42508	11073	25096	17552
		42273	18522	10032	17100	42273
		30579	34311	17253	15094	30579
		48660	24983	24195	21187	48660
		15106	16740	13386	6842	15106
		37099	23366	7709	12054	37099
		18135	16849	15608	8139	18135
		31814	7008	40074	22019	31814
		8570	17642	15677	19679	8570
		33497	39345	17300	18843	33497
		25560	15692	9123	20579	25560
		63530	38833	8586	9359	63530
		13357	14349	11585	9651	13357
		28269	20554	22791	18252	28269
		9416	20885	4924	18731	9416
		25690	14330	5306	37675	25690
		20064	5187	19917	15854	20064
		25467	23847	7810	20999	25467
		38637	18812	18557	14467	38637
		26897	14443	5737	23132	26897
		31106	22731	34203	34366	31106
		29352	13684	13080	11804	29352
		26475	42759	13344	18264	26475
		34506	15229	17356	27273	34506
		41206	13769	10854	33797	41206
		42038	24045	10534	15740	42038
		24855	11541	31011	10395	24855
		24981	12008	14651	11137	24981
		35784	12805	6661	22151	35784
		28461	15319	14949	18262	28461
		23337	19148	4508	25858	23337
		18497	17023	13154	11594	18497
		32202	43424	31908	14441	32202
		10647	22176	9888	35677	10647
		35736	21470	12772	30383	35736
		8807	27714	7897	11538	8807
		20660	12284	10605	26830	20660
		30149	20947	15851	16242	30149
		20830	28917	8972	34017	20830
		25487	28186	12779	17938	25487
		18514	24720	13982	9408	18514
		29385	14394	11307	16224	29385
		18703	12418	15882	5733	18703
		25858	16788	9488	4058	25858
		18529	14701	13730	8962	18529
		31916	15239	9476	4256	31916
		25705	31039	14423	6807	25705
		17568	28582	12538	12252	17568
		20879	16983	11787	17704	20879
		34350	4691	19279	18010	34350
		35603	19316	10216	28707	35603
		35606	22879	24501	9310	35606
		27574	16990	10649	25896	27574
		22502	29680	26952	14023	22502
		29634	12248	15582	10806	29634
		19293	787	9617	15052	19293
		28333	17524	9711	15361	28333
		29466	6980	14600	30973	29466
		29134	26727	6986	8550	29134
		19444	26699	16836	29549	19444
		31323	2206670	14534	10142	31323
		24789	6235	21616	23736	24789
		22809	17233	18621	7307	22809
		39580	16452	20827	29879	39580
		16499	20989	14124	15013	16499
		14936	33527	7610	27410	14936
		25418	14092	22468	30578	25418
		24139	7478	11193	41335	24139
		48194	22872	11254	36838	48194
		29371	64311	13627	9977	29371
		29835	14481	12216	11631	29835
		22566	41805	10996	37196	22566
		18202	27990	10029	21759	18202
		42146	19931	8776	13974	42146
		14240	12975	12630	7477	14240
		18921	41772	6248	7923	18921
		34525	9379	15257	12396	34525
		32441	15161	25203	31017	32441
		39322	11205	13836	16530	39322
		38555	20850	15606	16965	38555
		42945	21478	2255	23492	42945
		41567	14238	13224	33381	41567
		7743	6787	14661	87038	7743
		26689	31821	27988	8976	26689
		25267	9513	22702	10463	25267
		26111	5474	13412	13021	26111
		21229	24199	8458	33531	21229
		17341	10794	28059	4246	17341
		14746	39883	16437	16976	14746
		28631	25592	11598	13037	28631
		19990	13790	38121	27759	19990
		58290	13632	22527	3221	58290
		21705	6414	10421	17195	21705
		29399	18773	14037	11213	29399
		8320	9735	7779	16235	8320
		21210	23639	9280	24543	21210
		914	18452	23291	16449	914
		34175	29970	11575	46006	34175
		39558	16004	12447	25837	39558
		7317	13382	18711	19907	7317
		28141	20908	13778	5919	28141
		27046	15340	7120	25161	27046
		17819	11380	8143	13727	17819
		9523	7899	12788	12073	9523
		22977	25061	20341	6828	22977
		21598	14201	18958	16360	21598
		45127	14175	6159	20565	45127
		38419	22185	11976	13142	38419
		14677	10009	6314	21749	14677
		21099	32805	12261	43355	21099
		26059	27638	14550	18341	26059
		27231	20272	20513	3909	27231
		27869	21742	12612	27889	27869
		40540	14069	9570	28521	40540
		24274	21046	5945	35728	24274
		41203	23604	31654	16593	41203
		28136	20283	14416	10383	28136
		33719	22457	8597	15794	33719
		26984	24487	18553	11257	26984
		19806	15680	219393	10196	19806
		36952	22832	11601	21118	36952
		21986	16658	14326	7906	21986
		18091	21688	7368	18189	18091
		35471	21017	15187	14746	35471
		25690	1643	8856	13539	25690
		15865	7962	11521	10123	15865
		15146	18031	26886	27880	15146
		8660	14543	10769	18945	8660
		33997	16282	25771	9912	33997
		42880	21170	11273	12141	42880
		14619	16618	17203	8448	14619
		19718	24114	9353	18980	19718
		26287	16247	7002	26388	26287
		20575	26382	17156	37150	20575
		34210	17564	5092	13070	34210
		39565	9461	12230	17799	39565
		12644	18053	9672	2150	12644
		20578	14007	13043	14580	20578
		22252	22205	10136	17522	22252
		10570	14673	9744	14315	10570
		26517	15124	12531	26374	26517
		28077	15497	22909	15810	28077
		14978	16032	10046	12106	14978
		11194	16679	19073	16784	11194
		27698	17481	13651	26511	27698
		18320	34480	24323	17392	18320
		16166	22752	11038	16256	16166
		31331	18392	11158	10000	31331
		18244	18406	13022	8023	18244
		27354	3803	7337	20425	27354
		29195	14050	11056	8603	29195
		21038	17500	11024	28308	21038
		25086	48065	14362	9533	25086
		27188	12905	18310	19628	27188
		11606	17646	11109	8236	11606
		36969	16235	13686	10856	36969
		22392	4681	5266	15271	22392
		37663	18104	6312	11165	37663
		28833	19722	23837	10665	28833
		28243	4271	13453	15168	28243
		5432	59488	5638	16723	5432
		24178	43624	6404	14157	24178
		20984	16209	20040	17560	20984
		7397	27374	17149	8711	7397
		13213	10846	35030	17571	13213
		23538	56031	8748	15185	23538
		33904	24681	15422	25396	33904
		13639	16480	18409	10907	13639
		9923	22570	5514	23284	9923
		85243	19983	17907	33892	85243
		30629	23181	15116	24878	30629
		32957	25313	1136	11694	32957
		22662	28650	11895	9141	22662
		15374	13488	12480	15050	15374
		26769	19178	10114	10521	26769
		9250	1336	7461	8432	9250
		41369	27197	4088	3428	41369
		14850	16202	13893	9306	14850
		11139	18862	15401	9933	11139
		22773	21522	12392	15931	22773
		36263	7932	14995	16600	36263
		32262	13610	5789	8348	32262
		31184	13263	18866	34371	31184
		26347	3786	16511	13096	26347
		44237	16035	27109	9933	44237
		7681	25127	9787	4897	7681
		24934	9527	19724	10777	24934
		43789	29024	14819	27604	43789
		18026	16906	11198	19107	18026
		12506	30588	31630	28063	12506
		23735	24039	13832	22951	23735
		22806	24595	13469	20632	22806
		35172	28219	12209	19760	35172
		19981	2272	17172	48713	19981
		18514	17767	19245	7586	18514
		17512	4840	30459	14418	17512
		26039	18294	24011	29383	26039
		27247	16139	25674	11376	27247
		20657	27041	14178	10751	20657
		18420	11566	16798	27185	18420
		31570	7009	30457	14695	31570
		23050	13938	13479	18712	23050
		22174	18164	8317	23895	22174
		39682	20299	9763	10209	39682
		7688	32597	81536	43782	7688
		29729	17482	15419	13746	29729
		32497	9711	7669	15080	32497
		25947	16212	29442	28431	25947
		13706	16738	4823	21250	13706
		17881	20453	7547	20973	17881
		17782	15293	20584	21329	17782
		30900	25486	12058	25674	30900
		33047	36883	11792	14322	33047
		14315	38302	14416	8285	14315
		23394	19011	9579	12247	23394
		27195	10426	15125	37313	27195
		30541	17857	7905	15808	30541
		33637	18079	12835	14274	33637
		40805	7034	11608	8687	40805
		34103	12017	18779	5752	34103
		19296	29491	38332	27885	19296
		7762	22983	14430	27778	7762
		28522	23122	12194	22789	28522
		13713	11396	19740	9963	13713
		31020	21079	10586	6052	31020
		37007	20609	9566	10612	37007
		26940	12430	10567	26753	26940
		9096	169311	21773	18343	9096
		27658	7561	15354	11369	27658
		14985	19846	8595	19184	14985
		23749	13731	8302	13030	23749
		35620	11241	30396	3670	35620
		10424	31405	20428	16047	10424
		22494	10922	8797	7872	22494
		24008	9799	11622	12550	24008
		22898	15855	17198	19895	22898
		33405	27822	9935	19065	33405
		45981	40254	14671	13028	45981
		23451	26087	22730	5108	23451
		15260	19511	10022	13316	15260
		5103	18491	14112	18154	5103
		25576	17921	17241	33599	25576
		34957	16127	17312	5564	34957
		25505	15527	13724	6470	25505
		32015	13020	17260	10957	32015
		17100	15275	10447	10054	17100
		10857	57621	21625	21903	10857
		12938	21643	17736	11945	12938
		26210	23174	26563	13216	26210
		19515	21956	8034	12712	19515
		12753	17217	9957	5869	12753
		17601	20167	12178	8371	17601
		15103	7922	29352	9203	15103
		24936	18671	11596	3347	24936
		18876	32928	8277	12492	18876
		20089	14266	18890	14371	20089
		20390	20547	17427	33236	20390
		20685	7736	9900	31175	20685
		19164	9114	14543	16695	19164
		35603	33303	13389	18455	35603
		46905	15810	6460	18477	46905
		31717	9716	10241	27039	31717
		19668	18154	10421	21768	19668
		18058	15204	9454	18840	18058
		27011	17866	6284	23399	27011
		19394	21942	10489	28359	19394
		23839	13599	14339	7209	23839
		24503	12707	17874	8794	24503
		24274	20578	20732	9947	24274
		22909	2779	14518	17251	22909
		25485	40545	8180	14027	25485
		28437	16162	17563	18503	28437
		21106	15390	8686	12968	21106
		6796	18201	31486	14539	6796
		26015	9473	10470	21687	26015
		26152	49641	17099	27062	26152
		27166	35102	18444	36383	27166
		4743	34011	7462	6582	4743
		18879	12855	7702	13009	18879
		20350	15135	4870	49503	20350
		25570	14607	9460	6687	25570
		19811	23302	23694	23866	19811
		30473	17816	25541	9687	30473
		32387	22002	26779	24664	32387
		16199	18364	23112	31349	16199
		23063	14562	6418	25007	23063
		36027	28198	17107	14481	36027
		21385	20710	12623	18099	21385
		21111	21987	14710	32965	21111
		18649	13339	5652	10781	18649
		35644	8807	10421	32000	35644
		27791	13507	11658	24310	27791
		13729	26061	27248	18448	13729
		9372	18827	9900	7681	9372
		21708	26567	5608	51607	21708
		33297	5515	14016	20908	33297
		1699	16006	14769	5422	1699
		28796	17234	4733	19330	28796
		18043	12949	24714	5213	18043
		23269	18877	9261	19323	23269
		32042	12461	15439	4277	32042
		21125	22471	12489	9384	21125
		18836	10152	8385	16844	18836
		4975	14290	24012	18766	4975
		37903	19462	14174	7860	37903
		12882	6619	9275	8971	12882
		39263	8611	15382	4323	39263
		26325	27848	21300	5057	26325
		23500	19091	4564	32679	23500
		5971	37093	18671	12975	5971
		22143	14928	13069	26090	22143
		15702	3353	10892	11759	15702
		27171	7457	10986	9138	27171
		23044	30921	10361	12471	23044
		36966	14342	20626	14148	36966
		34513	14883	9410	4293	34513
		27933	9648	21053	9507	27933
		18592	21300	24372	18271	18592
		19669	23333	15078	8448	19669
		23976	14873	9966	15013	23976
		21040	15220	18173	13670	21040
		32224	31899	7799	19581	32224
		40978	16171	7681	8239	40978
		22732	14351	18100	32741	22732
		19458	7486	16051	10902	19458
		17454	11679	8425	18680	17454
		20953	24459	18379	21578	20953
		22006	13434	9026	24085	22006
		19557	32182	15702	2420	19557
		17660	11486	20605	6128	17660
		13661	19724	5582	32179	13661
		23392	22913	24923	8669	23392
		31278	26803	15620	22721	31278
		24957	20462	19368	62422	24957
		50543	33980	9418	18968	50543
		25937	11944	8825	8355	25937
		17459	28271	9542	18673	17459
		23439	18678	14283	21901	23439
		29094	21884	16218	25052	29094
		19867	12204	5263	25940	19867
		31291	17734	21393	9138	31291
		21385	19677	11623	20894	21385
		35152	18447	13705	31287	35152
		26341	52145	13841	13460	26341
		19067	11888	16740	19042	19067
		30935	20668	23039	19233	30935
		17610	16193	10827	27678	17610
		11917	24196	9086	20771	11917
		28047	13271	15021	7802	28047
		28354	30888	14624	6217	28354
		18966	6369	8800	23072	18966
		24924	13905	10923	24527	24924
		30717	16735	7267	19240	30717
		37844	10712	29115	18612	37844
		34702	17002	10970	10825	34702
		36289	16094	12512	11197	36289
		35499	32902	9742	23623	35499
		17610	19978	28452	15794	17610
		13421	16941	13029	22733	13421
		17213	22802	34260	14306	17213
		26169	22179	14142	36129	26169
		23905	18142	8795	48813	23905
		19403	22020	14655	4305	19403
		10836	4008	12026	18764	10836
		218	25035	8451	27655	218
		76968	16427	23886	18269	76968
		6818	19013	8720	7470	6818
		5041	39787	12052	28026	5041
		29998	19292	13182	8573	29998
		23228	19339	10822	10397	23228
		23205	2342	23449	28939	23205
		22393	19809	10716	38842	22393
		31673	19991	10391	20139	31673
		32572	14689	14579	21640	32572
		6044	23302	10215	21413	6044
		24844	20661	21765	11028	24844
		5924	18962	15924	22537	5924
		28539	22722	6825	9326	28539
		27602	12012	14005	8204	27602
		18677	10969	8425	32767	18677
		27261	24012	10975	22772	27261
		29118	7263	7064	37363	29118
		35816	20054	8151	11057	35816
		24907	1051	10587	23555	24907
		27323	28289	11746	19079	27323
		40226	15820	10631	22607	40226
		28184	9560	24062	12006	28184
		26256	26236	10861	12294	26256
		18214	27293	5117	11485	18214
		54522	37075	32104	20520	54522
		31019	16585	21118	19172	31019
		23399	22572	6805	20913	23399
		24955	17708	12282	7969	24955
		28489	23356	20490	18150	28489
		48561	18156	9839	4997	48561
		42768	26061	5561	18415	42768
		35369	562	13923	15382	35369
		27211	12182	19411	14118	27211
		26010	27989	17826	22437	26010
		14907	28067	11205	17458	14907
		41408	18969	15188	61818	41408
		31885	14033	15729	10683	31885
		19543	26668	12296	21782	19543
		15946	27407	15592	15247	15946
		35940	22072	11670	22491	35940
		30019	16955	16637	7118	30019
		39977	26037	14595	19728	39977
		20335	15194	14706	28078	20335
		20685	5288	13911	26028	20685
		24576	17168	5875	17755	24576
		17024	16249	16566	7125	17024
		21873	34105	9592	23002	21873
		5512	6244	7304	8143	5512
		11423	6739	8926	27097	11423
		14491	7063	5815	6289	14491
		18911	10974	11151	11622	18911
		27205	34844	8950	14443	27205
		23330	18286	22318	20469	23330
		25908	5947	13556	14292	25908
		31019	38338	20437	4727	31019
		13665	29161	11302	22061	13665
		10311	21116	9529	27387	10311
		10552	17375	15588	13697	10552
		45857	19526	18297	17056	45857
		23973	13839	12096	32411	23973
		25936	20875	15127	20272	25936
		20733	16681	7534	13702	20733
		33082	12168	15675	33422	33082
		24030	13157	10820	19577	24030
		52804	22689	12741	29097	52804
		21204	7452	15338	14374	21204
		24988	14581	19837	9696	24988
		27949	17427	17669	26098	27949
		27477	13226	9982	23844	27477
		12211	17163	18962	14966	12211
		30237	21534	8541	7814	30237
		36999	39086	8000	758	36999
		24350	19481	16488	18305	24350
		25137	19710	16653	8243	25137
		25348	36576	20860	32904	25348
		83970	21924	7241	19379	83970
		20449	20725	18630	6830	20449
		26490	16554	17605	16575	26490
		7627	17134	20343	18317	7627
		26417	16991	11393	21208	26417
		10202	17899	41423	11799	10202
		18737	6518	15252	25942	18737
		14505	5130	15303	10602	14505
		16142	20231	10657	10591	16142
		21305	14437	17537	9543	21305
		33537	20508	8280	25542	33537
		26682	18268	10245	12510	26682
		20246	3711	19219	11580	20246
		15934	17821	7321	16523	15934
		18129	28405	16695	8234	18129
		17696	2576	10965	8538	17696
		9043	13200	12428	19354	9043
		39748	12117	11614	3333	39748
		29678	26333	18830	34652	29678
		32865	18789	22741	24578	32865
		11979	14470	16382	35346	11979
		44318	15582	4918	28380	44318
		22013	12721	9848	11157	22013
		22632	42957	12966	19612	22632
		54725	7075	6958	16681	54725
		5962	9532	8155	6593	5962
		27091	37299	18597	10614	27091
		23604	13971	14575	13893	23604
		28940	12574	14499	30164	28940
		49995	24825	15973	4314	49995
		21201	4053	11644	20185	21201
		43625	27286	11497	16823	43625
		18898	17623	15710	27043	18898
		11995	40480	15280	9944	11995
		21473	13677	17332	11755	21473
		35136	13556	12272	6240	35136
		36356	17824	8851	15654	36356
		29137	13403	9808	16821	29137
		31696	14262	7172	12901	31696
		23962	15876	17544	23629	23962
		7518	7797	262026	28677	7518
		27103	17616	11088	18448	27103
		18772	11401	23874	11882	18772
		14313	20423	17144	12624	14313
		30627	21249	14153	39666	30627
		20123	15858	16415	25749	20123
		17734	31952	16169	9212	17734
		24825	33510	17403	8524	24825
		62658	10341	11774	25731	62658
		22616	17755	14276	9303	22616
		33742	19624	50849	9396	33742
		28512	16075	29722	13140	28512
		21067	14002	18476	12443	21067
		14429	37887	24340	4383	14429
		11861	10778	9749	17488	11861
		56755	25872	19597	16038	56755
		31490	27541	7781	39806	31490
		26176	19604	7285	27375	26176
		27285	24905	11739	16942	27285
		22679	8399	11255	8919	22679
		21445	10289	12143	19212	21445
		18254	16747	4911	4834	18254
		15602	23366	9199	9440	15602
		30987	25433	6319	15636	30987
		107266	7681	8966	20762	107266
		7821	32630	27136	18382	7821
		25125	17585	12169	11964	25125
		23924	10334	10382	29072	23924
		8532	15315	22009	19451	8532
		24508	20701	11661	21268	24508
		22696	10575	26701	10786	22696
		28404	10200	40701	10521	28404
		35071	13660	17895	5490	35071
		24955	22134	24443	20127	24955
		30807	4745	18184	10584	30807
		23621	24164	21026	28482	23621
		35213	16308	16738	12029	35213
		29414	19386	14544	11441	29414
		31727	7792	5648	17948	31727
		20433	23495	27145	14904	20433
		31405	16410	44576	13437	31405
		12802	11736	25631	9466	12802
		4615	13617	9604	23216	4615
		23370	9458	10605	8330	23370
		14155	21962	23924	18554	14155
		26592	17227	14459	7702	26592
		26398	21952	10152	36064	26398
		21584	31953	7365	27761	21584
		35575	15428	13074	18094	35575
		20849	15582	16000	24957	20849
		35187	22346	30997	3078	35187
		11929	21933	9371	14917	11929
		24338	18484	14168	20012	24338
		18396	9154	40435	10423	18396
		18159	21864	12613	6568	18159
		26881	16485	14415	17216	26881
		24219	28847	13780	27650	24219
		25262	7540	17547	41575	25262
		25806	21473	13754	24187	25806
		19271	27263	9778	31343	19271
		19818	49832	10500	11323	19818
		32673	11973	9639	20365	32673
		25548	17819	19855	8771	25548
		26282	22722	7003	18197	26282
		28328	16167	10927	22331	28328
		28548	12340	11543	15736	28548
		16736	23489	5458	7962	16736
		12147	10611	8886	28096	12147
		13521	8914	11431	13625	13521
		13429	21641	10829	7918	13429
		29799	22417	13056	20957	29799
		10607	11732	18496	1637	10607
		43539	15451	17426	6830	43539
		12400	15303	4026	14687	12400
		23306	21454	13056	17167	23306
		32954	9848	7849	19417	32954
		11491	14312	34563	18847	11491
		43788	13575	22736	17713	43788
		14030	38033	18793	9391	14030
		12121	20236	9900	30403	12121
		30913	17016	16491	15664	30913
		38404	19587	4828	11227	38404
		25449	39714	15773	3840	25449
		23245	7547	20695	13907	23245
		11614	28308	10018	13941	11614
		23294	11949	15376	6414	23294
		28058	11269	10847	58085	28058
		52256	15012	19519	17471	52256
		23081	10246	14026	19970	23081
		32619	14817	18419	5041	32619
		9935	12685	15882	8102	9935
		38094	22327	15169	16690	38094
		33220	28620	12279	16193	33220
		32212	12791	2921	21929	32212
		22637	18037	9596	6198	22637
		20887	22812	7528	207363	20887
		8123	18134	8092	7251	8123
		26530	12289	13784	14946	26530
		23510	27117	20331	11395	23510
		40079	17245	14582	3505	40079
		39946	13848	8922	10333	39946
		24059	14503	14419	29493	24059
		37706	36167	19293	27741	37706
		30695	21217	13462	20416	30695
		27214	14854	16147	15085	27214
		28437	6324	11978	18905	28437
		19084	20688	21086	14123	19084
		30045	18536	32772	11151	30045
		17118	6795	16735	15452	17118
		16660	10927	14083	9006	16660
		27127	17834	24692	28809	27127
		37482	30381	8228	4004	37482
		15555	11638	8245	20588	15555
		19207	17330	9434	13540	19207
		17558	19483	12199	26885	17558
		27062	13693	6333	13105	27062
		31926	24329	18534	12873	31926
		51115	36439	14020	11116	51115
		27129	3881	3067	33030	27129
		24744	16371	3264	6285	24744
		16986	14748	14424	7151	16986
		14708	23394	8908	7616	14708
		19484	12175	17575	19986	19484
		31433	13142	20053	34559	31433
		31855	15504	12487	25765	31855
		11839	21945	12507	19137	11839
		26287	13130	14104	12245	26287
		16295	22165	6914	24829	16295
		22653	32311	14052	5992	22653
		31420	22409	27596	23023	31420
		27384	23743	7226	10837	27384
		9784	28080	26675	21678	9784
		34807	22725	12482	15979	34807
		26412	23469	8962	18529	26412
		15392	30525	7650	26411	15392
		44478	31324	8828	13456	44478
		38736	10788	7421	14227	38736
		31925	15151	8520	14646	31925
		35223	25628	21993	6112	35223
		37098	21549	14252	12031	37098
		32668	7838	24871	25207	32668
		22287	12784	18226	24218	22287
		22890	23027	20493	13856	22890
		29553	32314	11979	30401	29553
		12270	14751	19609	29964	12270
		11920	11787	35565	19465	11920
		29542	6581	18008	26291	29542
		32302	13585	6745	6343	32302
		21275	18388	15741	47728	21275
		28148	14155	14682	7207	28148
		26178	23590	12435	6958	26178
		28720	19144	22170	9177	28720
		33144	10199	7445	20818	33144
		31992	14369	54190	24745	31992
		15612	28610	14588	29883	15612
		13874	25197	6163	23434	13874
		30086	13281	12468	24975	30086
		7231	15552	8362	16147	7231
		14625	16809	21824	11539	14625
		38535	17316	20874	33824	38535
		16229	16809	9703	11613	16229
		12182	12218	4807	10205	12182
		9493	47787	23836	9640	9493
		30417	24763	12771	9986	30417
		22166	25380	12686	18650	22166
		33527	14520	15555	23709	33527
		24579	38875	15717	13505	24579
		17965	37779	11273	19558	17965
		23819	10826	5460	26297	23819
		20038	21430	18934	19442	20038
		31145	21316	11021	11269	31145
		21286	22400	5855	20562	21286
		30015	15090	12914	34315	30015
		21211	15113	9931	21132	21211
		29542	20452	10392	8899	29542
		20782	18473	14570	8806	20782
		12298	19047	22969	43433	12298
		29787	12439	8927	24306	29787
		23456	14654	6086	6544	23456
		652462	23515	6498	20753	652462
		22639	33093	8221	11157	22639
		26935	20715	19505	9621	26935
		23635	34679	17782	30636	23635
		13857	15160	16274	17731	13857
		24576	14539	17907	17069	24576
		24664	5714	45424	12956	24664
		29711	15187	12557	331	29711
		23656	23804	22543	10906	23656
		25726	10267	17199	21529	25726
		27117	1459	6725	31036	27117
		29546	5641	19341	6645	29546
		28016	20741	13060	8266	28016
		21591	13947	19009	25844	21591
		20898	15379	14480	8474	20898
		16924	13438	13384	23251	16924
		14713	35126	13958	35558	14713
		23902	17696	10473	19449	23902
		24955	16501	10203	19646	24955
		34442	3290	8158	10600	34442
		22592	4362	6991	11543	22592
		29260	48088	31182	4618	29260
		26355	18398	13876	8580	26355
		18264	20200	7410	7502	18264
		7367	23514	9718	8924	7367
		18121	10220	8680	11731	18121
		28323	14173	11679	15111	28323
		26240	19189	9075	28114	26240
		15319	23446	57318	10683	15319
		22575	22124	9723	16505	22575
		24546	22056	22871	22895	24546
		33123	22708	8314	16119	33123
		23611	20221	12072	12271	23611
		19228	22456	28146	19044	19228
		39464	19130	11599	20636	39464
		28498	33598	11208	29372	28498
		31606	21170	15432	6821	31606
		22800	17026	8719	22194	22800
		27138	14185	11069	13217	27138
		26540	19554	6095	24250	26540
		36921	11632	11403	20337	36921
		43279	31032	16147	24766	43279
		30991	14876	5410	29869	30991
		7364	17215	31307	8008	7364
		18918	13153	14628	15466	18918
		32233	33824	13639	12884	32233
		34797	23780	13558	25805	34797
		22641	30452	2807	25595	22641
		22367	14836	8970	26613	22367
		37011	10576	23788	21571	37011
		24603	23493	16883	20076	24603
		13095	25769	17759	33855	13095
		42168	10182	9070	5885	42168
		23316	22624	27557	10483	23316
		22731	12675	23654	24647	22731
		16002	26165	11247	17797	16002
		33174	15928	16656	4376	33174
		22874	17305	15187	19772	22874
		24581	19404	10102	30478	24581
		35469	18430	10864	32748	35469
		23484	27858	16379	15977	23484
		22436	11573	28834	44767	22436
		42012	21224	28473	12636	42012
		28865	20683	16887	16354	28865
		16749	3421	5403	11674	16749
		24624	12267	12154	13109	24624
		7787	10505	5720	8947	7787
		7549	17328	25746	11160	7549
		28338	20237	16821	9422	28338
		28623	26162	7480	14680	28623
		15555	12765	20939	22531	15555
		17904	20032	23955	6896	17904
		25761	11987	6105	9889	25761
		22467	10291	15217	19556	22467
		11955	21130	10871	1783	11955
		26887	24694	10282	21083	26887
		24444	27029	11102	28496	24444
		23796	23418	8677	9105	23796
		27481	18365	24136	14469	27481
		23966	20391	24881	13635	23966
		20560	12286	12162	26815	20560
		15172	19158	23305	22144	15172
		30468	21026	14920	14796	30468
		12440	15803	11964	8503	12440
		24827	25877	17040	11796	24827
		20572	20678	17750	14429	20572
		22038	10128	19384	28256	22038
		14410	19172	12294	6545	14410
		25483	8227	9441	24808	25483
		23020	12604	12626	18527	23020
		32588	12063	19479	16688	32588
		31311	16640	18162	17685	31311
		58727	15457	21538	18601	58727
		7936	16807	19213	28831	7936
		28442	8183	9386	19811	28442
		18367	25825	14187	11787	18367
		21225	14762	20026	8917	21225
		45780	12513	5276	31098	45780
		17738	23557	12466	11776	17738
		29421	23766	12197	21580	29421
		26176	18122	6171	21341	26176
		22046	18494	16605	35913	22046
		20704	24918	4917	5625	20704
		14003	5240	15134	24598	14003
		17400	19547	4946	12847	17400
		41565	9832	6689	14032	41565
		14987	21392	10029	20706	14987
		26611	19335	18126	27975	26611
		23749	16993	13426	12621	23749
		36190	19048	11373	33236	36190
		8563	11476	10486	15182	8563
		32475	17160	4456	16398	32475
		30341	16108	16426	23088	30341
		18332	18536	6943	24938	18332
		19262	21962	15101	11892	19262
		10983	19140	24661	17657	10983
		12459	8816	12578	29960	12459
		20468	12324	11712	28803	20468
		31973	29263	8268	26851	31973
		25253	20105	3085	13769	25253
		38456	19566	23145	9457	38456
		21625	15452	13420	12543	21625
		29598	19168	6715	14641	29598
		12937	12093	10805	3073	12937
		25826	20553	14009	32497	25826
		29085	22959	25274	21777	29085
		9977	2116	14706	9981	9977
		12599	21757	41993	15540	12599
		27888	36236	9725	12227	27888
		20747	13472	35795	28394	20747
		34875	16070	11506	13411	34875
		13907	9577	6588	12684	13907
		43799	7905	7634	23648	43799
		31831	15147	6868	18510	31831
		9242	7759	21642	22131	9242
		12689	31319	9153	18843	12689
		23439	22935	29783	20852	23439
		28815	18378	4024	25795	28815
		26597	22595	20536	16295	26597
		21916	10791	16970	16381	21916
		26383	14527	33006	20806	26383
		31116	23818	8286	16719	31116
		25795	10296	8969	21645	25795
		40581	19135	13632	25021	40581
		14233	15761	8991	19265	14233
		24595	22878	17552	19849	24595
		41191	11667	8870	2592	41191
		4836	27597	10533	3105	4836
		32278	25448	6856	30511	32278
		17066	10082	22423	11329	17066
		8059	23585	8755	12384	8059
		28728	9480	13940	39980	28728
		27600	12001	13210	13798	27600
		24576	12305	19865	80290	24576
		27001	15976	12915	10414	27001
		31582	17040	9155	20604	31582
		18228	25972	7799	34129	18228
		15825	21114	7615	8264	15825
		19160	19462	4752	23086	19160
		29510	17199	10456	9152	29510
		9911	26355	10447	900	9911
		17956	30266	13638	37958	17956
		34494	10765	8060	11353	34494
		25528	22648	18206	19758	25528
		9062	17358	12809	7058	9062
		35897	7313	13716	20053	35897
		10094	14176	12897	20237	10094
		13944	34896	13141	11320	13944
		40204	6135	9010	17213	40204
		31256	29543	9952	20450	31256
		21906	7118	32768	14875	21906
		49923	11714	21229	25112	49923
		21244	5031	12463	18673	21244
		21643	14364	11149	16472	21643
		25991	14816	16933	18717	25991
		23638	14494	18476	7755	23638
		9800	31425	12632	23119	9800
		12726	21684	15400	20562	12726
		1105	18218	10250	8264	1105
		27245	17266	33468	17002	27245
		42200	33746	2371	26058	42200
		13713	39725	16613	17153	13713
		29511	18657	24158	25668	29511
		31282	11389	10166	9680	31282
		17816	3819	12959	21813	17816
		22209	4309	21421	12062	22209
		19403	13959	19364	12289	19403
		16468	46608	9140	4844	16468
		21693	24014	14334	23588	21693
		25038	10251	11586	12124	25038
		36919	15782	13267	26051	36919
		23306	14291	12757	13551	23306
		38438	28436	21998	21220	38438
		27294	5773	8174	9935	27294
		44698	28794	24808	26823	44698
		13161	21208	17194	28507	13161
		31708	20796	30100	18678	31708
		28384	18492	10130	18791	28384
		18277	20404	24975	20578	18277
		35206	16619	16667	17020	35206
		26232	6607	4132	9312	26232
		23843	17820	13899	25610	23843
		28505	21971	10991	8546	28505
		18559	49030	20538	20234	18559
		29617	14805	9267	20974	29617
		23689	12440	6551	30044	23689
		19474	41876	11529	13563	19474
		19389	19199	19585	16010	19389
		20789	13505	13571	16967	20789
		28231	10041	17892	27450	28231
		19365	20640	13147	5055	19365
		22561	17345	11835	6572	22561
		24555	38125	20385	17581	24555
		11428	6458	15209	35031	11428
		25082	24561	9397	27155	25082
		32495	16329	21748	3686	32495
		8911	19901	11068	16642	8911
		20549	18009	9046	12159	20549
		17447	21722	9477	15563	17447
		16745	27256	16721	21089	16745
		32498	16657	35452	26360	32498
		25946	28410	23583	19589	25946
		39488	4420	13511	9840	39488
		21057	35234	10558	12596	21057
		31375	13893	11558	8971	31375
		39573	23345	23000	12298	39573
		37059	20035	7161	15384	37059
		28732	4955	10653	8948	28732
		16470	23672	10909	9061	16470
		22892	10877	14869	12894	22892
		19941	20282	17805	10137	19941
		21497	16751	12136	16609	21497
		25645	19481	15628	10444	25645
		24816	22614	9068	25021	24816
		18732	13219	7196	17188	18732
		14339	31416	6700	40735	14339
		25269	14484	6223	15141	25269
		11210	16381	9622	12396	11210
		27594	11860	13310	20622	27594
		15960	27043	11727	17323	15960
		37628	15589	32730	14297	37628
		34450	19283	22755	31450	34450
		31216	15022	18346	9514	31216
		8611	10939	8117	9631	8611
		24453	18181	8959	11509	24453
		9810	20642	11953	14871	9810
		5356	6639	11562	16999	5356
		24858	15040	9089	23100	24858
		8895	10842	26764	7448	8895
		27410	14174	29261	22465	27410
		17272	14086	9086	11690	17272
		23817	21246	15237	15607	23817
		31632	13989	13168	23590	31632
		30085	17990	20232	30738	30085
		26291	30777	20291	29711	26291
		25298	30963	59427	16130	25298
		30634	19776	8621	24187	30634
		27141	20887	11048	15268	27141
		14768	29951	12019	6556	14768
		35438	14032	8668	14725	35438
		16229	11777	17507	29123	16229
		16917	12552	17700	33715	16917
		26128	21293	10549	15166	26128
		30773	25031	6685	17767	30773
		28011	7692	19564	19451	28011
		25788	19681	9482	13467	25788
		33844	16638	8590	21168	33844
		43579	15311	6223	28970	43579
		15524	21964	5545	7997	15524
		13887	9497	23082	12131	13887
		25766	27958	10330	42120	25766
		30582	12305	27785	32965	30582
		18159	21344	14756	19345	18159
		16192	20129	9846	21661	16192
		28101	7540	16778	8311	28101
		13672	11665	8585	10402	13672
		16866	40596	8574	12164	16866
		27833	15995	15216	3647	27833
		16892	32804	9380	35193	16892
		38615	26737	11363	22405	38615
		36088	14148	18603	19165	36088
		16205	34905	13629	34554	16205
		14344	18510	19279	12980	14344
		31604	12861	12989	12993	31604
		21724	10941	31987	10054	21724
		41441	23646	45648	6575	41441
		26168	15033	16488	45084	26168
		31530	29044	8618	24480	31530
		19164	18982	13295	15134	19164
		5190	22625	15546	12970	5190
		11974	1742	8383	9938	11974
		17542	30381	49798	15178	17542
		16393	6645	10700	19317	16393
		26057	18024	20323	20100	26057
		7056	21666	6076	21578	7056
		8002	34622	10772	13030	8002
		16875	8769	5554	15240	16875
		24023	13913	20690	12301	24023
		11499	19445	9644	5615	11499
		9060	13303	10410	33355	9060
		28442	28179	30232	21552	28442
		25591	19932	20183	4240	25591
		8528	21976	15130	16756	8528
		19295	18105	18736	13883	19295
		26850	23849	13651	30938	26850
		16525	14880	21523	20235	16525
		22836	36471	13871	19772	22836
		33534	18657	15736	29497	33534
		19883	7542	6993	50905	19883
		24305	27416	516	14604	24305
		15467	9149	23018	16698	15467
		14644	39284	9646	3477	14644
		28723	20508	21118	16716	28723
		18992	18770	19614	26911	18992
		21190	16445	6598	23983	21190
		13178	13919	13737	15821	13178
		31573	9379	9684	23016	31573
		34897	13018	8978	18450	34897
		22495	12386	7977	21950	22495
		18980	84199	5420	29316	18980
		24711	21831	17043	28177	24711
		23228	28075	15169	35627	23228
		12166	45935	4691	15094	12166
		23243	20460	14186	11671	23243
		22994	13639	22541	29944	22994
		32351	18962	28424	10156	32351
		20428	13483	12515	14372	20428
		35266	18501	6076	8903	35266
		24231	13637	18670	24346	24231
		24220	18171	19138	2397	24220
		26862	9973	21786	16886	26862
		19295	12463	9549	25970	19295
		26313	15442	10612	11483	26313
		31476	10519	15364	11332	31476
		22093	8403	18346	18354	22093
		26681	24395	13540	7644	26681
		22699	6275	11168	35428	22699
		33045	18897	7443	22798	33045
		22284	18426	25015	13909	22284
		24520	15470	10443	9582	24520
		17923	22074	8157	19128	17923
		27626	6818	37348	12175	27626
		26563	30083	16606	9015	26563
		19820	4155	16747	24873	19820
		22323	26875	8814	18189	22323
		44412	16780	9792	26755	44412
		33553	10604	19439	6554	33553
		20737	35059	5026	13928	20737
		6775	15544	12700	26383	6775
		31043	18978	14342	12429	31043
		31689	14961	7158	43350	31689
		25295	20914	9770	17092	25295
		23883	21824	12658	21819	23883
		1299	10946	13053	28308	1299
		23748	7827	26625	6240	23748
		18623	18657	17767	20381	18623
		34258	9194	12183	10309	34258
		11946	3791	1402	13319	11946
		30097	17208	19092	29200	30097
		45744	47498	14814	20625	45744
		24106	12235	9641	12831	24106
		27063	12730	13542	9001	27063
		18128	11984	5155	14279	18128
		19725	23328	8393	25410	19725
		23358	18551	9937	12245	23358
		46558	20368	11539	13402	46558
		24274	12031	11339	11588	24274
		15633	11252	17907	7704	15633
		30973	12333	16018	13098	30973
		11714	13346	8903	56617	11714
		33867	16993	14544	14978	33867
		18169	11253	8776	19746	18169
		27961	7880	12834	13047	27961
		22185	24921	5922	16551	22185
		29730	9615	23729	4395	29730
		30514	22539	14092	23787	30514
		30383	32691	12722	11150	30383
		30386	24959	27380	25394	30386
		35199	15690	16129	29153	35199
		12040	6235	12675	16677	12040
		27956	22405	6124	27331	27956
		23197	13100	18576	31173	23197
		23081	11967	20780	11034	23081
		14805	13932	10782	12496	14805
		25393	17878	21379	8499	25393
		16917	11193	8162	10672	16917
		10501	11625	12185	25733	10501
		11115	24336	18861	6531	11115
		35894	16889	11000	22900	35894
		24111	22042	9319	29283	24111
		28481	20515	13912	9336	28481
		25062	44078	12461	25537	25062
		27015	27353	31370	11025	27015
		16364	16271	34276	29732	16364
		26312	9897	5898	25317	26312
		40479	23276	18953	24450	40479
		19134	19660	10311	42281	19134
		27458	14210	6053	6874	27458
		37314	21268	5475	11264	37314
		32330	12997	19473	14018	32330
		31448	23951	11758	10786	31448
		14384	16349	11028	24418	14384
		18063	15001	13749	15254	18063
		30979	15786	38398	8246	30979
		21920	30333	30843	13855	21920
		39772	10016	20446	12289	39772
		21660	13074	9928	22788	21660
		32838	26191	11033	42980	32838
		30379	9565	16556	19138	30379
		40729	21421	13246	20090	40729
		44391	38130	17692	40140	44391
		22369	22235	9255	14557	22369
		15631	1379	24147	31480	15631
		16194	26059	6255	21238	16194
		23327	15891	11156	19625	23327
		12147	19230	25671	10407	12147
		10380	19983	18864	23116	10380
		21903	4351	15188	31206	21903
		36905	16407	16730	39097	36905
		19067	4304	9401	18171	19067
		36956	18815	20617	14839	36956
		18200	19561	15431	18894	18200
		25002	22646	16185	6354	25002
		20418	14595	8611	14759	20418
		28373	4329	8590	32744	28373
		22932	37962	9931	9222	22932
		43504	10584	12691	38437	43504
		43268	39083	14328	12540	43268
		27453	39038	13455	41695	27453
		28401	36229	10706	2722	28401
		23275	39288	19249	25445	23275
		20392	20248	13723	40201	20392
		23313	14941	1863	23432	23313
		34180	16688	11689	14867	34180
		20349	23989	8802	29655	20349
		31845	34181	9910	10670	31845
		13012	11956	14123	22242	13012
		13630	12024	13124	14281	13630
		13717	23165	10629	15103	13717
		25113	24272	21815	28612	25113
		23001	18825	26205	3846	23001
		18453	17057	20791	28064	18453
		6647	13162	24476	32704	6647
		22249	20000	11591	8218	22249
		16038	12860	18550	25703	16038
		22978	20982	19520	10409	22978
		18971	9317	12209	21489	18971
		40419	14611	13183	15843	40419
		26109	11444	59190	11448	26109
		27199	23002	19952	18245	27199
		31911	19231	6850	7316	31911
		17757	10296	18685	13583	17757
		28754	19785	15940	11857	28754
		19637	17802	23020	9714	19637
		24338	7290	25896	32813	24338
		21275	19068	15120	16526	21275
		32276	10736	8170	21196	32276
		26121	21997	20076	13458	26121
		30429	23345	20265	18315	30429
		24607	13382	15158	21740	24607
		19131	10575	15785	10109	19131
		15945	17909	27585	33095	15945
		32287	9883	12700	14971	32287
		7199	27966	19933	15048	7199
		24640	12768	4207	20241	24640
		40509	21019	20114	29958	40509
		43580	10275	10389	13137	43580
		1806	16353	7847	18596	1806
		29797	38944	22999	13835	29797
		15080	12189	30865	11878	15080
		25062	17224	15244	8971	25062
		26008	18494	23227	11099	26008
		15616	22502	11041	37301	15616
		31507	11156	13864	26822	31507
		33596	22015	11221	25986	33596
		19512	9268	22743	18798	19512
		25090	15154	12178	11455	25090
		10370	15492	12566	22036	10370
		14181	12473	14584	33690	14181
		43022	45555	13002	29697	43022
		39646	7877	13117	18889	39646
		15650	10787	18551	25414	15650
		22573	17096	16956	20272	22573
		25759	14094	16982	2654	25759
		37215	20049	11598	31149	37215
		23063	17390	2869	13970	23063
		36597	24050	21619	20769	36597
		21911	6655	20314	22703	21911
		13975	30838	8385	8125	13975
		14502	27076	12768	11559	14502
		30719	18241	23689	38909	30719
		24751	30121	31784	6331	24751
		8294	15392	9112	26776	8294
		18254	12091	8833	24090	18254
		30747	13478	19663	11666	30747
		31746	22009	15673	10163	31746
		26102	12707	7659	28363	26102
		37581	12246	20763	19302	37581
		36839	10733	2851	17590	36839
		18448	16369	7676	12668	18448
		15891	13712	26493	20228	15891
		12515	21130	7903	25554	12515
		26209	4913	20056	12368	26209
		31996	14436	18349	12305	31996
		25170	19738	11348	11057	25170
		31103	15041	15663	14908	31103
		14580	9235	22461	22179	14580
		16631	22070	16434	11146	16631
		35261	7925	14722	3717	35261
		10032	11234	9206	4923	10032
		27190	21711	11831	18289	27190
		2380	21933	14377	24648	2380
		35493	21468	10861	19948	35493
		52615	19570	14692	1872	52615
		9656	19242	11777	13906	9656
		27060	30255	10904	14441	27060
		22947	8862	25289	24015	22947
		26776	14115	16844	50746	26776
		26071	12305	7551	41772	26071
		18077	13762	3427	12310	18077
		20428	12706	10864	13633	20428
		41056	29352	23241	11376	41056
		20962	21091	20582	13753	20962
		16283	17127	9606	16402	16283
		26332	14795	11073	33931	26332
		32999	10037	6305	21491	32999
		29011	22110	24300	18420	29011
		24661	51454	8527	17836	24661
		16936	13369	26320	10219	16936
		27424	31559	23301	3240	27424
		29298	13691	24747	7462	29298
		33371	6438	15644	8683	33371
		30611	10384	374	39780	30611
		21975	20930	18447	18161	21975
		20794	26054	14555	10753	20794
		23957	36159	11854	30032	23957
		14600	2073	10405	7158	14600
		34982	18399	8158	10312	34982
		22628	14120	13878	31888	22628
		7582	18459	10899	14869	7582
		21353	22148	5940	38630	21353
		19526	4939	100113	19774	19526
		33997	17012	31347	13244	33997
		26914	12890	8649	12155	26914
		16367	54589	3899	7548	16367
		27360	11083	22901	16746	27360
		13088	7138	5388	15543	13088
		26914	14160	13679	14260	26914
		20614	29972	6429	17504	20614
		18147	26099	18904	7216	18147
		15129	17975	27175	3243	15129
		9869	8533	11997	16672	9869
		28389	19506	6070	20393	28389
		12317	18669	9860	26936	12317
		5583	11911	8694	15206	5583
		15884	19094	11024	10844	15884
		16000	19558	20521	9187	16000
		22252	24690	13646	20485	22252
		33212	16188	9663	18285	33212
		28453	11269	1659	7182	28453
		21610	9522	8332	17009	21610
		19779	25164	16241	6091	19779
		13557	6381	5317	28517	13557
		17603	12779	14227	13813	17603
		16615	12766	12169	17465	16615
		21622	23141	17102	29846	21622
		22566	28375	22513	20964	22566
		12612	18489	18050	26069	12612
		15690	16192	4449	7527	15690
		10439	31264	7196	37916	10439
		25846	17781	8188	31826	25846
		24893	20600	12044	8288	24893
		17237	22716	10424	18893	17237
		22131	28915	17436	17021	22131
		34837	25733	13535	9826	34837
		34220	12487	13872	50143	34220
		16237	13037	9937	15175	16237
		8282	2843	20693	20776	8282
		16366	33428	14969	20836	16366
		24302	21260	7842	20116	24302
		34892	11913	4296	8569	34892
		50789	18615	9930	13130	50789
		19557	14226	13737	9442	19557
		21825	29725	15212	20197	21825
		15699	2368	8759	15071	15699
		23950	16417	14535	17302	23950
		15614	25377	32054	11982	15614
		19368	24194	18440	9663	19368
		32725	15371	27624	13967	32725
		25426	11120	27763	35769	25426
		16265	9015	12374	10203	16265
		22838	15721	12338	7799	22838
		28855	33494	16463	12868	28855
		27030	18170	15155	19768	27030
		26339	22459	10225	6649	26339
		5891	22802	9152	20072	5891
		14283	14675	14929	9814	14283
		14897	14328	13502	29669	14897
		26980	21891	93202	17195	26980
		31135	25228	10850	25363	31135
		27209	33343	19799	10618	27209
		21877	28537	7856	7865	21877
		22211	3157	14645	9765	22211
		28740	11155	16700	25203	28740
		33652	17458	13312	35049	33652
		24853	25214	21304	16261	24853
		12000	23366	6342	15777	12000
		22107	23633	16839	9670	22107
		26133	27199	12214	9205	26133
		45058	8842	8879	22222	45058
		43589	10278	14725	19577	43589
		24149	8432	9672	8657	24149
		20092	8297	8492	8826	20092
		32172	1962	7636	11620	32172
		23259	34098	20893	17121	23259
		36614	77231	9794	11603	36614
		29716	15893	5642	16089	29716
		25220	24288	7697	15182	25220
		19356	26698	27218	15061	19356
		11390	27454	13192	18401	11390
		20511	8354	17960	15540	20511
		33780	21196	14334	12501	33780
		30667	25898	14212	27043	30667
		33194	24359	20363	13920	33194
		30717	17375	5456	19770	30717
		17052	15775	4153	12552	17052
		15413	31551	23074	23069	15413
		22803	35410	8049	25889	22803
		18841	18461	14191	14794	18841
		20513	11226	10808	20386	20513
		17849	5725	21290	17994	17849
		20610	13735	8649	7451	20610
		32593	723	6479	11044	32593
		56714	17312	26296	30973	56714
		32361	7330	10867	19008	32361
		27987	24543	10911	21392	27987
		24177	18196	19848	26564	24177
		39199	16176	11784	15076	39199
		13318	9362	17774	15155	13318
		34237	17085	12804	55137	34237
		23526	14925	9441	23715	23526
		36344	16074	23937	14229	36344
		38939	22854	8130	7809	38939
		28314	19950	17432	15420	28314
		22821	7632	25165	19423	22821
		33071	29477	26031	38042	33071
		19770	20564	13973	12350	19770
		16347	19573	7772	35003	16347
		26575	18407	14990	4337	26575
		29700	13547	20126	10089	29700
		21506	15931	23696	22668	21506
		19617	10889	18297	10860	19617
		14952	14902	10267	30218	14952
		25312	16198	6620	35297	25312
		22330	14337	23162	3129	22330
		21622	11809	8684	30413	21622
		23981	5356	12416	25967	23981
		23732	18688	14347	2687	23732
		22606	19230	8992	13119	22606
		30268	9619	12976	10769	30268
		45179	36032	16105	14903	45179
		29007	21142	36113	5797	29007
		30523	4545	19569	22977	30523
		29681	19112	20091	21534	29681
		27659	27813	10862	15671	27659
		19247	12487	26087	38995	19247
		20920	10205	14744	14065	20920
		37321	14800	7956	19335	37321
		22694	9419	10288	24346	22694
		56102	15699	11510	26523	56102
		37474	3855	17540	12708	37474
		21116	21060	4529	5517	21116
		34017	3956	12531	9422	34017
		18554	20951	20498	22579	18554
		39601	15131	11584	14664	39601
		22999	6400	9025	15103	22999
		19630	11711	16994	18240	19630
		32900	22629	6389	21469	32900
		20790	35772	27733	10165	20790
		46865	33897	12783	43545	46865
		11004	18438	11473	9457	11004
		19250	26784	9930	12830	19250
		30421	12845	8331	8869	30421
		32914	26914	7798	26077	32914
		22900	23025	57894	8854	22900
		42260	15224	14050	33755	42260
		52674	24334	22059	35742	52674
		25773	13370	16931	8185	25773
		21554	7803	12613	19446	21554
		33317	7122	37606	29541	33317
		40401	40797	13335	13202	40401
		23205	18729	13829	24134	23205
		25865	20960	9825	30789	25865
		24130	12486	20451	13310	24130
		6221	17545	21455	12157	6221
		24695	23449	18102	11857	24695
		30540	7129	8741	15508	30540
		22415	25823	10453	25196	22415
		20252	20077	5902	20543	20252
		9964	12981	5491	9487	9964
		15950	25213	7353	14687	15950
		30847	19457	12755	19628	30847
		28657	24520	13944	14801	28657
		9259	31941	12468	31844	9259
		24078	10531	17669	25226	24078
		32836	30231	10048	8904	32836
		14053	14687	8129	25280	14053
		9750	19099	16522	10526	9750
		28631	8416	84361	15415	28631
		32744	9080	23670	19021	32744
		20139	17224	21173	22596	20139
		28122	17834	27533	15454	28122
		22701	31109	139131	18166	22701
		25723	16287	8687	21350	25723
		36592	18524	20987	8104	36592
		24359	34476	15254	11395	24359
		43490	20301	11788	21954	43490
		17769	13712	11000	6138	17769
		25075	20172	15802	18306	25075
		19418	13476	15353	33680	19418
		21844	27668	10970	17788	21844
		34173	10227	11772	12849	34173
		13317	20096	18351	20378	13317
		22883	22747	11066	11011	22883
		22727	21715	10499	8645	22727
		14521	9949	22475	25805	14521
		24368	14442	15778	277898	24368
		13117	17839	7932	18743	13117
		28768	20791	27530	40731	28768
		16802	20209	12293	8092	16802
		776	3614	12799	11708	776
		19583	12364	7661	42508	19583
		37089	14571	8588	9171	37089
		26961	19781	21605	8840	26961
		30452	15028	23592	20799	30452
		8092	30914	14167	7370	8092
		17826	21364	5496	11081	17826
		41094	10397	7304	49603	41094
		19855	27837	11715	25122	19855
		40131	15726	35808	34350	40131
		11976	30108	8717	10126	11976
		36654	18617	8884	5123	36654
		28434	16096	8940	21654	28434
		15489	11066	14384	18782	15489
		17765	11561	15033	29339	17765
		16605	32427	13283	9770	16605
		25373	19220	25101	48871	25373
		13751	29194	11379	20762	13751
		30748	29317	10064	14880	30748
		28560	23835	12585	36388	28560
		20042	23654	14135	9508	20042
		33894	16776	8579	18366	33894
		29184	12048	12654	18247	29184
		19160	26801	3775	22368	19160
		20447	10541	16947	16746	20447
		34215	24926	15346	10748	34215
		10276	16398	25026	22726	10276
		46456	19191	2937	8536	46456
		21786	21354	15512	20806	21786
		30213	5587	10911	12656	30213
		17571	29993	8506	1786	17571
		25915	19748	29388	14141	25915
		36368	24204	25212	33982	36368
		58237	22661	20787	16326	58237
		20764	5739	13758	11673	20764
		11326	9971	15924	13328	11326
		22071	21927	17446	16496	22071
		26374	18143	11395	11392	26374
		22330	27366	15764	18896	22330
		15532	21611	14642	4253	15532
		12648	8948	6263	11065	12648
		124	2898	24972	21276	124
		24058	16518	11148	26776	24058
		16246	39037	21398	8680	16246
		23579	15198	8393	895	23579
		22687	13968	44561	19972	22687
		24655	13749	8412	17994	24655
		22303	23012	16401	22191	22303
		14022	19609	12359	26630	14022
		13937	21234	35645	31700	13937
		23739	20636	9583	17813	23739
		7523	14352	13430	3703	7523
		37874	25952	21464	9561	37874
		10701	20647	12343	12812	10701
		17507	4795	3897	18929	17507
		46130	12319	6986	14049	46130
		17759	24516	11812	11950	17759
		22048	13573	15712	18210	22048
		30632	13187	18976	12952	30632
		22162	21853	16037	8546	22162
		0	10477	12783	44395	0
		17987	17903	19324	21201	17987
		26996	15681	23058	11601	26996
		27531	8451	12660	15399	27531
		14351	4135	12012	22763	14351
		27006	21655	18287	25774	27006
		13486	15177	12848	8411	13486
		24030	12218	20921	22337	24030
		38014	32766	9606	22756	38014
		42478	10447	17138	23602	42478
		19631	8241	16773	22384	19631
		27874	2076	15240	8624	27874
		39481	15615	9526	15645	39481
		17492	27661	15741	18059	17492
		15539	23712	23957	12729	15539
		13750	15342	19426	4230	13750
		23895	12221	10664	23906	23895
		25842	17165	11690	5460	25842
		24461	15705	10805	22561	24461
		22518	15730	16307	22333	22518
		25541	2178	27079	12600	25541
		14807	16279	11454	8606	14807
		28560	34577	17768	17881	28560
		47898	20138	12738	14074	47898
		15503	13281	29611	16368	15503
		20336	30261	32339	22410	20336
		21249	12720	14321	20109	21249
		27975	9851	7880	25937	27975
		23157	15127	6655	6665	23157
		47130	8581	12931	25946	47130
		5682	17827	12357	9793	5682
		20891	7195	10377	15696	20891
		26556	10173	19607	16707	26556
		34165	18812	25480	21164	34165
		24836	52950	9094	14002	24836
		22384	12991	16100	8455	22384
		35658	20927	15999	2475	35658
		10131	36988	28483	20483	10131
		34554	5806	7043	10746	34554
		19669	33294	5724	25408	19669
		23382	21262	10636	19598	23382
		30062	32780	9674	21550	30062
		12469	19005	18085	16409	12469
		24330	31091	22558	18956	24330
		21426	14390	6939	13549	21426
		29586	15391	11694	11838	29586
		15195	19371	7351	16828	15195
		26204	26567	13216	5094	26204
		23787	21483	8338	17580	23787
		28768	19415	8103	21480	28768
		25703	28728	20517	10009	25703
		31055	8046	14377	13911	31055
		31025	17486	12425	20413	31025
		17111	19283	12832	13075	17111
		22512	14663	14873	33827	22512
		21367	23625	18001	26004	21367
		23910	26497	11400	18842	23910
		17130	16308	22296	20715	17130
		15907	2345	3814	18606	15907
		36756	22398	19131	19409	36756
		27082	10331	15877	16726	27082
		18871	13083	12353	11057	18871
		19654	20011	15205	15979	19654
		23872	43089	10431	6680	23872
		13452	21357	19851	15422	13452
		30572	12192	12179	26644	30572
		13850	28676	23890	13261	13850
		24324	22520	13879	26520	24324
		11388	20861	13606	11243	11388
		25671	20942	39899	21731	25671
		30525	32380	6034	20432	30525
		379615	12889	16846	9447	379615
		8203	17703	13690	33718	8203
		24938	10658	22997	9921	24938
		6397	8472	16345	20051	6397
		22673	26669	24319	36355	22673
		38179	14280	9914	18856	38179
		14380	22091	21109	15487	14380
		50465	32700	36484	6354	50465
		30478	19651	19609	1655	30478
		8895	20060	10768	6728	8895
		22963	22826	17119	16623	22963
		41401	30525	6227	18871	41401
		19363	19048	6272	12236	19363
		17601	23988	10638	20555	17601
		23760	22612	11591	12357	23760
		16464	5961	13940	11243	16464
		26558	12496	31519	29416	26558
		36029	42589	14685	54723	36029
		64052	7228	19710	32281	64052
		21780	31555	8569	7074	21780
		19954	20338	12830	13361	19954
		9691	20371	10391	16353	9691
		16120	18412	21876	12742	16120
		28174	15438	19933	21727	28174
		19933	24085	9926	7676	19933
		23574	16268	7796	36768	23574
		16672	20994	8964	10914	16672
		27498	19469	3166	21146	27498
		38773	23639	5045	9814	38773
		27976	7777	16065	25703	27976
		31162	23813	8705	6910	31162
		24033	7560	19952	24143	24033
		34177	28339	19221	18348	34177
		28254	16032	10239	13389	28254
		43281	25719	23926	10562	43281
		35214	3594	38427	12405	35214
		16877	12776	4128	4279	16877
		35559	12126	10466	10704	35559
		16509	27434	17420	13858	16509
		19818	16654	5444	10314	19818
		27107	4903	11830	10741	27107
		35582	32031	11376	7070	35582
		24849	19417	25000	21801	24849
		33738	19206	13340	12986	33738
		15877	6204	26905	19089	15877
		10858	24817	13509	8675	10858
		38288	15862	9442	212	38288
		8932	25163	18073	20314	8932
		34994	13985	7027	17943	34994
		22502	13717	9750	5085	22502
		30721	17947	18094	10305	30721
		25166	5071	15640	8901	25166
		36682	33426	15705	26853	36682
		36765	16386	15651	14288	36765
		32233	15712	18377	19591	32233
		20442	12920	12413	10405	20442
		26324	14543	8931	10476	26324
		28815	17582	11957	26293	28815
		17726	20739	10342	23479	17726
		17575	14777	9629	17525	17575
		25196	16906	7165	17085	25196
		27535	26874	7015	26356	27535
		25069	12201	14029	32783	25069
		18640	30318	7419	24031	18640
		24390	21304	10025	15122	24390
		25875	21333	11080	30913	25875
		16721	33807	9392	16421	16721
		13973	27449	12893	13296	13973
		10103	17855	8639	35361	10103
		29728	18829	11504	16937	29728
		28385	8091	13592	23822	28385
		20387	11413	13380	11194	20387
		19205	8050	14356	21791	19205
		40277	18209	21081	13389	40277
		17206	14225	12896	14097	17206
		38177	29279	16178	22588	38177
		38792	18946	16065	14272	38792
		15080	15895	14247	22746	15080
		36512	9553	13406	8151	36512
		50496	16640	15381	22124	50496
		32233	22271	6756	16093	32233
		24548	14049	27975	10174	24548
		17448	12051	13789	39629	17448
		21726	15940	17862	5150	21726
		23715	15314	9230	12589	23715
		59068	10612	20124	12919	59068
		35083	20242	8987	21882	35083
		3561	10678	10293	15025	3561
		12116	2762	9956	204929	12116
		3081	32101	12427	15687	3081
		55092	36285	23122	17980	55092
		16766	17749	11645	10244	16766
		168836	18996	16277	17874	168836
		19879	17422	19211	9479	19879
		21495	13542	18906	18771	21495
		10373	24417	11948	10888	10373
		26970	5469	21976	10019	26970
		19586	15286	10883	19711	19586
		19588	21462	8656	6693	19588
		27294	40413	17580	14534	27294
		23507	16777	17680	27536	23507
		36940	10755	21878	11106	36940
		40226	55792	43275	17069	40226
		43546	25064	6272	19693	43546
		24340	33155	15028	18836	24340
		29589	6764	6803	9952	29589
		28160	11639	16582	31874	28160
		32216	15523	15033	20439	32216
		20375	28570	15893	35835	20375
		23486	19111	12072	18062	23486
		28021	12531	9131	28912	28021
		26540	15391	19037	14571	26540
		15241	4046	11111	8899	15241
		16868	29884	10876	7950	16868
		22083	14939	14734	57174	22083
		27245	10235	3810	20985	27245
		25402	18183	19054	6450	25402
		27401	4873	11334	29311	27401
		28255	31699	18497	21840	28255
		26334	18030	24445	17313	26334
		40601	6383	10598	14136	40601
		29122	14468	12172	27251	29122
		17644	6925	14628	6236	17644
		34669	2946	13965	18972	34669
		23652	21298	21187	15802	23652
		17296	18600	19428	18747	17296
		39776	25316	11591	25052	39776
		20491	16442	18128	20149	20491
		14346	30327	11764	6134	14346
		15458	15385	14666	11228	15458
		23508	9907	16731	6111	23508
		12248	23383	36840	23396	12248
		8757	22786	22771	7533	8757
		23153	5045	11842	17463	23153
		40386	15954	12848	17869	40386
		25418	19469	7468	25572	25418
		22275	17952	10205	8985	22275
		16726	16897	17332	13974	16726
		27228	14904	7582	11677	27228
		21024	12225	21845	10337	21024
		27502	14126	18617	23992	27502
		18658	18878	16991	6693	18658
		10792	25206	12442	29074	10792
		22287	11954	24405	17662	22287
		10626	18633	14316	12619	10626
		25636	17102	16020	17462	25636
		21904	16504	19167	20431	21904
		31239	18709	22913	13369	31239
		25310	5558	33952	16781	25310
		46214	17047	8057	32415	46214
		24000	16451	15485	13812	24000
		36496	22657	10079	13327	36496
		18358	9245	4924	9108	18358
		18200	26165	20253	21552	18200
		3944	19469	27622	14319	3944
		15475	27720	7125	17052	15475
		22866	17537	10683	21234	22866
		26724	24405	13321	19144	26724
		23425	29699	23366	17859	23425
		19999	15309	13667	10437	19999
		41304	18638	17862	30475	41304
		29548	21253	7972	25446	29548
		18233	20053	15459	49271	18233
		4163	15684	7883	13740	4163
		19585	38411	26134	20740	19585
		17769	19300	12449	23955	17769
		10858	13801	14120	17743	10858
		25539	19439	23984	15699	25539
		27630	28721	10403	10729	27630
		36034	18689	10018	4473	36034
		23607	14472	32073	9731	23607
		18185	12739	9818	13340	18185
		25643	17535	9707	14927	25643
		19598	15250	9444	8513	19598
		19505	30556	6693	18079	19505
		23763	26945	15082	36442	23763
		39857	24063	9488	18864	39857
		28491	17790	28269	17729	28491
		35325	15352	15080	18372	35325
		35105	15863	6002	19335	35105
		8655	13384	29139	35513	8655
		31770	34410	19373	12538	31770
		12402	24367	17252	20777	12402
		20730	24296	14459	38464	20730
		32702	10411	33651	8274	32702
		31313	27646	15524	32895	31313
		30225	12614	11008	20578	30225
		24562	14260	21800	2849	24562
		16425	11417	14570	22062	16425
		28146	26435	27911	10805	28146
		10190	15516	24292	33744	10190
		26852	31044	10229	27870	26852
		31388	21319	14468	29132	31388
		40923	10663	10848	18288	40923
		28590	23349	15748	6212	28590
		37739	21448	15106	11568	37739
		29806	16173	13899	11179	29806
		43615	20504	14120	27791	43615
		15179	20728	4732	19710	15179
		28023	9101	6156	33846	28023
		17573	15922	15280	16061	17573
		6640	26273	17131	9056	6640
		10592	15578	11031	17511	10592
		26275	20584	10747	40860	26275
		42070	19696	9526	12016	42070
		20366	8275	17634	10072	20366
		30674	39202	16549	34664	30674
		19063	16788	6963	28931	19063
		23254	17106	6417	34085	23254
		17942	22322	21521	20211	17942
		20841	20563	18776	15546	20841
		31736	21231	14278	34869	31736
		25733	11387	10937	17098	25733
		25804	21147	8510	31441	25804
		29205	3445	13197	13420	29205
		16622	18006	21499	19522	16622
		24236	31972	24399	5498	24236
		21641	2818	11115	7393	21641
		28479	30090	14189	18355	28479
		29222	17071	5291	13224	29222
		10420	19352	7890	23755	10420
		14800	35850	9509	17787	14800
		19805	5191	9488	5855	19805
		13055	20862	7953	15976	13055
		11246	15438	19005	4436	11246
		18782	33843	19851	9098	18782
		22997	18657	22167	24176	22997
		22667	15578	14949	17977	22667
		25904	16289	12969	19977	25904
		35772	13714	15640	25827	35772
		25276	12835	34289	31753	25276
		22249	15462	9103	28720	22249
		41242	11933	16493	8287	41242
		24773	25005	14080	21278	24773
		7243	25401	5545	11334	7243
		38047	18673	16975	22818	38047
		26774	18576	7334	32274	26774
		29387	10249	19799	15478	29387
		30871	24661	14146	9768	30871
		14228	11492	8228	23239	14228
		30395	33552	8292	26890	30395
		19131	16769	10648	10107	19131
		25466	11737	10264	5819	25466
		28584	24999	18287	21185	28584
		33489	42740	34190	7474	33489
		27990	1214	13507	15003	27990
		27328	16624	16040	9196	27328
		31249	22920	3509	27604	31249
		51196	20235	10808	10116	51196
		23784	14802	5494	13818	23784
		27192	8892	10478	19826	27192
		18703	16982	12400	7156	18703
		18736	23585	6879	11427	18736
		7135	24499	17629	8959	7135
		18737	13499	17258	20067	18737
		28273	13723	7170	20876	28273
		23983	30073	12905	18943	23983
		29927	23331	25050	17415	29927
		11177	19658	12787	18269	11177
		32108	11120	14871	22607	32108
		11990	21611	14278	22354	11990
		21807	13745	8833	27791	21807
		16023	16082	11981	16690	16023
		11572	26740	11581	12703	11572
		32382	18874	24914	21225	32382
		29142	23291	6117	30346	29142
		28888	12357	10732	15610	28888
		44296	33532	7036	23030	44296
		18219	10639	18054	24536	18219
		23626	8950	12877	10597	23626
		28283	20749	14370	25935	28283
		28330	18197	14186	29037	28330
		17970	34132	14257	19895	17970
		17883	10640	10356	16744	17883
		26480	27241	23174	22946	26480
		36058	23896	19900	18757	36058
		37321	11005	15388	15478	37321
		27514	10795	9195	16049	27514
		33368	15702	8692	10154	33368
		24550	6017	12160	10228	24550
		32957	42695	14196	8264	32957
		34743	26530	14737	19484	34743
		11874	20643	9298	8102	11874
		42749	25566	19432	28231	42749
		42148	20768	15764	36987	42148
		23820	28735	8564	10268	23820
		21859	29110	9347	32943	21859
		15245	12765	17984	8062	15245
		10907	12421	19414	7411	10907
		24782	5773	9352	27313	24782
		28202	42034	14847	20773	28202
		41366	6437	10817	5345	41366
		27609	11572	24519	41728	27609
		7490	15907	8372	25858	7490
		25599	23997	33025	16565	25599
		28664	26855	8868	8615	28664
		17012	24075	20023	14488	17012
		19611	26958	9458	18917	19611
		15380	13234	18574	16202	15380
		28803	3504	12117	2978	28803
		30963	122730	7829	26167	30963
		26793	15028	6709	19029	26793
		19789	3952	10457	12273	19789
		20446	32050	12653	13066	20446
		29125	20172	18414	21255	29125
[truncated: 11,719 more rows]

## Sheet: supp 1
	Median FC for U251 cells on RAD-TGTs with or without quencher
	12 pN RAD-TGT FC
	Quencher	No Quencher
	12.56	8.62
	54 pN RAD-TGT FC
	Quencher	No Quencher
	8.553	9.485

## Sheet: supp 6
	Median Fold Change of U251 Cells Plated at Varying Density (different cell counts) on 12 pN RAD-TGT surfaces
	Cell Count Plated	3750	7500	15000	30000
		Values within the same row were collected the same day
		Median Fold Change for 12 pN RAD-TGT
		10.15	10.54	9.164	8.25
		10.15	10.54	9.164	8.25
		9.259	10.49	10.63	12.18
		11.38	11.94	10.37	10.07

## Sheet: supp 7
Median Fold Change of U251 Cell DMSO vs paBlebbistatin on glass with or without Fibronectin
	Values within the same row were collected the same day
	Median Fold Change for 12 pN RAD-TGT No Fibronectin
		DMSO	para-amino-Blebbistain
		11.43	8.165
		9.964	7.287
		9.711	7.161
	Median Fold Change for 12 pN RAD-TGT With Fibronectin
		DMSO	para-amino-Blebbistain
		9.855	6.935
		9.354	6.54
		9.66	7.306

## Sheet: supp 9
Spread Area of U251 aand CHO-K1 cells platted on 12 pN or 54 pN RAD-TGTs with and without pa-Blebb treatment
	Values within the same row were collected the same day
	Median Spread (in pixels) of U251 Cells on 12 pN RAD-TGT with WDV or WDV_Echi as ligand or 54 pN RAD-TGTs with WDV_Echi, all conditions with or withour
	WDV-Echi 12 pN		WDV-Echi 54 pN		WDV 12 pN
	DMSO	Blebb	DMSO	Blebb	DMSO	Blebb
	12991	19076	19625.5	24174	2655.5	2456
	12238	13739	15522.5	23005
	Median Spread (in pixels) of CHO-K1 Cells on 12 pN RAD-TGT with WDV or WDV_Echi as ligand or 54 pN RAD-TGTs with WDV_Echi, all conditions with or withour
	WDV-Echi 12 pN		WDV-Echi 54 pN		WDV 12 pN
	4442	11248	9689	9926	1306	1936.5
	8179	7691	8730	16345
	7120			11693.5

## Sheet: supp 11
	% of cells that exceed a gate set at ~the 95% of Cy5 intensity of the WDV only control
	U251 cells were tested on 12 and 54 pN RAD TGTs with either WDV, WDV-FN (FN), or WDV-echi(echi) as ligand present
	Values within the same row were collected the same day
	All Values are the percent of cells that exceed the set gate
	12 pN WDV	12 pN WDV-FN	12 pN WDV-Echi
	5.1	32.7	96.4
	5.03	26.2	95.3
	5.28	29.4	97.8
	54 pN WDV	54 pN WDV-FN	54 pN WDV-Echi
	5.39	43.6	94.7
	7.31	59.3	91.6
	5.1	44.6	85.2

[truncated: 3 more sheets: supp 12, supp 14, supp 15]
