# Supplementary material for: RAD-TGTs: high-throughput measurement of cellular mechanotype via rupture and delivery of DNA tension probes
Source: Nat Commun. 2023 Apr 28;14:2468. doi: 10.1038/s41467-023-38157-6 (PMC10147940; doi:10.1038/s41467-023-38157-6)
Supplement: Supplementary file 4 — Source data [file 41467_2023_38157_MOESM4_ESM.zip › Source Files/Non-excel Source Files/Source file for supp 8.wsp]

<?xml version="1.0" encoding="UTF-8"?>
 <Workspace version="20.0"  modDate="Wed Mar 29 15:24:48 CDT 2023"  clientTimestamp="1680121488075"  flowJoVersion="10.8.1"  drawRowBorders="1"  drawColumnBorders="1"  hideCompNodes="1"  curGroup="All Samples"  groupPaneHeight="80"  xmlns:xsi="http://www.w3.org/2001/XMLSchema-instance"  xmlns:gating="http://www.isac-net.org/std/Gating-ML/v2.0/gating"  xmlns:transforms="http://www.isac-net.org/std/Gating-ML/v2.0/transformations"  xmlns:data-type="http://www.isac-net.org/std/Gating-ML/v2.0/datatypes"  xsi:schemaLocation="http://www.isac-net.org/std/Gating-ML/v2.0/gating http://www.isac-net.org/std/Gating-ML/v2.0/gating/Gating-ML.v2.0.xsd http://www.isac-net.org/std/Gating-ML/v2.0/transformations http://www.isac-net.org/std/Gating-ML/v2.0/gating/Transformations.v2.0.xsd http://www.isac-net.org/std/Gating-ML/v2.0/datatypes http://www.isac-net.org/std/Gating-ML/v2.0/gating/DataTypes.v2.0.xsd "  nonAutoSaveFileName="file:/C:/Users/pawla/Desktop/Gordon%20Lab/Final%20nat%20comms%20submission/Files%20for%20upload/Source%20file%20for%20supp%208.wsp" >
   <WindowPosition x="-1933"  y="444"  width="1946"  height="1106"  displayed="1"  panelState="" />
   <TextTraits font="SansSerif"  size="11"  name=""  style="plain"  color="#000000"  background="#00ffffff"  just="left" />
   <Columns>
     <TColumn width="599" >
       <Property key="fj.appnode.prop.name" />
     </TColumn>
     <TColumn width="439" >
       <Property key="fj.appnode.prop.statistic" />
     </TColumn>
     <TColumn width="439" >
       <Property key="fj.appnode.prop.ncells" />
     </TColumn>
     <TColumn width="439" >
       <Property key="fj.appnode.prop.anno" />
     </TColumn>
   </Columns>
   <Matrices/>
   <Cytometers>
     <Cytometer name="CFLOW"  cyt="BD Accuri C6 Plus"  useFCS3="1"  extraNegs="0"  widthBasis="-10"  linMin="0"  logMin="1"  linMax="16777216"  logMax="16777216"  linearRescale="1"  logRescale="1"  linFromKW="1"  logFromKW="1"  useGain="0"  useTransform="0"  transformType="LOG"  manufacturer=""  serialnumber=""  homepage="workspaces-and-samples/flowjo-and-your-cytometer/ws-cytometer-accuri/"  icon="accuri.png" >
       <LinParams>
         <Param>time</Param>
       </LinParams>
       <LogParams/>
       <FilterParams/>
       <TransformStore>
         <MatrixID matrixId="6216ca3a-ff1f-4447-9431-3ba249bb59b4" >
           <Transforms>
             <transforms:log transforms:offset="1"  transforms:decades="7.2247198959" >
               <data-type:parameter data-type:name="FL1-A" />
             </transforms:log>
             <transforms:linear transforms:minRange="0"  transforms:maxRange="16777216"  gain="1" >
               <data-type:parameter data-type:name="SSC-H" />
             </transforms:linear>
             <transforms:linear transforms:minRange="0"  transforms:maxRange="16777216"  gain="1" >
               <data-type:parameter data-type:name="FSC-A" />
             </transforms:linear>
             <transforms:log transforms:offset="1"  transforms:decades="7.2247198959" >
               <data-type:parameter data-type:name="SSC-A" />
             </transforms:log>
             <transforms:linear transforms:minRange="0"  transforms:maxRange="16777216"  gain="1" >
               <data-type:parameter data-type:name="FSC-H" />
             </transforms:linear>
             <transforms:logicle transforms:length="256"  transforms:T="16777215.998626715"  transforms:A="0"  transforms:W="0"  transforms:M="6.2247198959" >
               <data-type:parameter data-type:name="FL4-H" />
             </transforms:logicle>
             <transforms:log transforms:offset="1"  transforms:decades="7.2247198959" >
               <data-type:parameter data-type:name="FL3-H" />
             </transforms:log>
             <transforms:log transforms:offset="1"  transforms:decades="7.2247198959" >
               <data-type:parameter data-type:name="FL2-H" />
             </transforms:log>
             <transforms:log transforms:offset="1"  transforms:decades="7.2247198959" >
               <data-type:parameter data-type:name="FL1-H" />
             </transforms:log>
             <transforms:log transforms:offset="1"  transforms:decades="7.2247198959" >
               <data-type:parameter data-type:name="FL3-A" />
             </transforms:log>
             <transforms:log transforms:offset="1"  transforms:decades="7.2247198959" >
               <data-type:parameter data-type:name="FL2-A" />
             </transforms:log>
             <transforms:linear transforms:minRange="0"  transforms:maxRange="16777216"  gain="1" >
               <data-type:parameter data-type:name="Width" />
             </transforms:linear>
             <transforms:log transforms:offset="31.6227766017"  transforms:decades="5.2247198959" >
               <data-type:parameter data-type:name="FL4-A" />
             </transforms:log>
           </Transforms>
         </MatrixID>
       </TransformStore>
     </Cytometer>
   </Cytometers>
   <Groups>
     <GroupNode name="All Samples"  annotation=""  owningGroup="All Samples"  expanded="1"  sortPriority="10"  count="-1" >
       <Graph smoothing="0"  backColor="#ffffff"  foreColor="#000000"  type="Pseudocolor"  fast="1" >
         <Axis dimension="x"  name=""  label=""  auto="auto" />
         <Axis dimension="y"  name=""  label=""  auto="auto" />
         <GraphSettings level="5%"  smoothingHighResolution="1"  contourHighResolution="1"  histogramSmoothingCount="0"  graphResolution="256"  showOutliers="0"  drawLargeDots="0"  dotsToDraw="8000"  tint="le.chartfill.tinted.40"  lineWeight="le.lineweight.normal"  lineStyle="le.linestyle.solid" />
         <GraphEnvironment showGrid="0"  showAxes="tnlTNL"  showGates="1"  showFreqOnPlots="1"  showGateNameOnPlots="1"  showMedians="0"  showUncomped="0"  addEventParam="0"  lastYAxisName="" >
           <TextTraits font="SansSerif"  size="11"  name="Labels"  style="plain"  color="#000000"  background="#00ffffff"  just="left" />
           <TextTraits font="SansSerif"  size="11"  name="LayoutGates"  style="plain"  color="#000000"  background="#00ffffff"  just="left" />
           <TextTraits font="SansSerif"  size="9"  name="Numbers"  style="plain"  color="#000000"  background="#00ffffff"  just="left" />
           <TextTraits font="SansSerif"  size="9"  name="Legend"  style="plain"  color="#000000"  background="#00ffffff"  just="left" />
         </GraphEnvironment>
       </Graph>
       <Group name="All Samples"  live="1"  role="ws.group.dlog.test"  key=""  synchronized="0"  foreground="#000000"  fontStyle="bold" >
         <Criteria/>
         <BlacklistedSamples>
           <SampleRef sampleID="11" />
           <SampleRef sampleID="1" />
           <SampleRef sampleID="12" />
           <SampleRef sampleID="13" />
           <SampleRef sampleID="14" />
           <SampleRef sampleID="6" />
           <SampleRef sampleID="9" />
           <SampleRef sampleID="10" />
         </BlacklistedSamples>
         <SampleRefs>
           <SampleRef sampleID="2" />
           <SampleRef sampleID="3" />
           <SampleRef sampleID="4" />
           <SampleRef sampleID="5" />
           <SampleRef sampleID="7" />
           <SampleRef sampleID="8" />
         </SampleRefs>
         <Keywords/>
       </Group>
     </GroupNode>
     <GroupNode name="21_12_29 U251 with blebb"  annotation=""  owningGroup="21_12_29 U251 with blebb"  expanded="1"  sortPriority="10"  count="-1" >
       <Graph smoothing="0"  backColor="#ffffff"  foreColor="#000000"  type="Pseudocolor"  fast="1" >
         <Axis dimension="x"  name=""  label=""  auto="auto" />
         <Axis dimension="y"  name=""  label=""  auto="auto" />
         <GraphSettings level="5%"  smoothingHighResolution="1"  contourHighResolution="1"  histogramSmoothingCount="0"  graphResolution="256"  showOutliers="0"  drawLargeDots="0"  dotsToDraw="8000"  tint="le.chartfill.tinted.40"  lineWeight="le.lineweight.normal"  lineStyle="le.linestyle.solid" />
         <GraphEnvironment showGrid="0"  showAxes="tnlTNL"  showGates="1"  showFreqOnPlots="1"  showGateNameOnPlots="1"  showMedians="0"  showUncomped="0"  addEventParam="0"  lastYAxisName="" >
           <TextTraits font="SansSerif"  size="11"  name="Labels"  style="plain"  color="#000000"  background="#00ffffff"  just="left" />
           <TextTraits font="SansSerif"  size="11"  name="LayoutGates"  style="plain"  color="#000000"  background="#00ffffff"  just="left" />
           <TextTraits font="SansSerif"  size="9"  name="Numbers"  style="plain"  color="#000000"  background="#00ffffff"  just="left" />
           <TextTraits font="SansSerif"  size="9"  name="Legend"  style="plain"  color="#000000"  background="#00ffffff"  just="left" />
           <WindowPosition x="0"  y="0"  width="0"  height="0"  displayed="0"  panelState="" />
         </GraphEnvironment>
       </Graph>
       <Group name="21_12_29 U251 with blebb"  live="0"  role="ws.group.dlog.test"  key=""  synchronized="0"  foreground="#0000d0"  fontStyle="bold" >
         <Criteria/>
         <SampleRefs>
           <SampleRef sampleID="2" />
           <SampleRef sampleID="3" />
           <SampleRef sampleID="4" />
           <SampleRef sampleID="5" />
           <SampleRef sampleID="7" />
           <SampleRef sampleID="8" />
         </SampleRefs>
         <Keywords/>
       </Group>
     </GroupNode>
     <GroupNode name="TLN1"  annotation=""  owningGroup="TLN1"  expanded="0"  sortPriority="10"  count="-1" >
       <Graph smoothing="0"  backColor="#ffffff"  foreColor="#000000"  type="Pseudocolor"  fast="1" >
         <Axis dimension="x"  name=""  label=""  auto="auto" />
         <Axis dimension="y"  name=""  label=""  auto="auto" />
         <GraphSettings level="5%"  smoothingHighResolution="1"  contourHighResolution="1"  histogramSmoothingCount="0"  graphResolution="256"  showOutliers="0"  drawLargeDots="0"  dotsToDraw="8000"  tint="le.chartfill.tinted.40"  lineWeight="le.lineweight.normal"  lineStyle="le.linestyle.solid" />
         <GraphEnvironment showGrid="0"  showAxes="tnlTNL"  showGates="1"  showFreqOnPlots="1"  showGateNameOnPlots="1"  showMedians="0"  showUncomped="0"  addEventParam="0"  lastYAxisName="" >
           <TextTraits font="SansSerif"  size="11"  name="Labels"  style="plain"  color="#000000"  background="#00ffffff"  just="left" />
           <TextTraits font="SansSerif"  size="11"  name="LayoutGates"  style="plain"  color="#000000"  background="#00ffffff"  just="left" />
           <TextTraits font="SansSerif"  size="9"  name="Numbers"  style="plain"  color="#000000"  background="#00ffffff"  just="left" />
           <TextTraits font="SansSerif"  size="9"  name="Legend"  style="plain"  color="#000000"  background="#00ffffff"  just="left" />
           <WindowPosition x="0"  y="0"  width="0"  height="0"  displayed="0"  panelState="" />
         </GraphEnvironment>
       </Graph>
       <Subpopulations>
         <Population name="Cells"  annotation=""  owningGroup="TLN1"  expanded="0"  sortPriority="10"  count="3954" >
           <Graph smoothing="0"  backColor="#ffffff"  foreColor="#000000"  heatMapStatParameter="Comp-FL1-A"  type="Pseudocolor"  fast="1" >
             <Axis dimension="x"  name="FL3-A"  label=""  auto="auto" />
             <Axis dimension="y"  name="FL1-H"  label=""  auto="auto" />
             <GraphSettings level="5%"  smoothingHighResolution="1"  contourHighResolution="1"  histogramSmoothingCount="0"  graphResolution="256"  showOutliers="0"  drawLargeDots="0"  dotsToDraw="8000"  tint="le.chartfill.tinted.40"  lineWeight="le.lineweight.normal"  lineStyle="le.linestyle.solid" />
             <GraphEnvironment showGrid="0"  showAxes="tnlTNL"  showGates="1"  showFreqOnPlots="1"  showGateNameOnPlots="1"  showMedians="0"  showUncomped="0"  addEventParam="0"  lastYAxisName="" >
               <TextTraits font="SansSerif"  size="11"  name="Labels"  style="plain"  color="#000000"  background="#00ffffff"  just="left" />
               <TextTraits font="SansSerif"  size="11"  name="LayoutGates"  style="plain"  color="#000000"  background="#00ffffff"  just="left" />
               <TextTraits font="SansSerif"  size="9"  name="Numbers"  style="plain"  color="#000000"  background="#00ffffff"  just="left" />
               <TextTraits font="SansSerif"  size="9"  name="Legend"  style="plain"  color="#000000"  background="#00ffffff"  just="left" />
               <WindowPosition x="-7"  y="-7"  width="1551"  height="839"  displayed="1"  panelState="---" />
             </GraphEnvironment>
           </Graph>
           <Gate gating:id="ID1408437731" >
             <gating:PolygonGate eventsInside="1"  annoOffsetX="0"  annoOffsetY="0"  tint="#000000"  isTinted="0"  lineWeight="Normal"  userDefined="1"  quadId="-1"  gateResolution="256" >
               <gating:dimension>
                 <data-type:fcs-dimension data-type:name="FSC-A" />
               </gating:dimension>
               <gating:dimension>
                 <data-type:fcs-dimension data-type:name="SSC-A" />
               </gating:dimension>
               <gating:vertex>
                 <gating:coordinate data-type:value="16435580.238330303" />
                 <gating:coordinate data-type:value="5987943.290109302" />
               </gating:vertex>
               <gating:vertex>
                 <gating:coordinate data-type:value="16008413.375132818" />
                 <gating:coordinate data-type:value="563366.1325719318" />
               </gating:vertex>
               <gating:vertex>
                 <gating:coordinate data-type:value="7966628.587473808" />
                 <gating:coordinate data-type:value="514411.3277042512" />
               </gating:vertex>
               <gating:vertex>
                 <gating:coordinate data-type:value="4830323.404528448" />
                 <gating:coordinate data-type:value="1201692.0507578573" />
               </gating:vertex>
               <gating:vertex>
                 <gating:coordinate data-type:value="4290528.423917698" />
                 <gating:coordinate data-type:value="2807211.412750216" />
               </gating:vertex>
               <gating:vertex>
                 <gating:coordinate data-type:value="7607821.328296386" />
                 <gating:coordinate data-type:value="6172165.850439636" />
               </gating:vertex>
               <gating:vertex>
                 <gating:coordinate data-type:value="13226104.927552098" />
                 <gating:coordinate data-type:value="6557796.546680334" />
               </gating:vertex>
             </gating:PolygonGate>
           </Gate>
           <Subpopulations>
             <Population name="Single Cells"  annotation=""  owningGroup="TLN1"  expanded="1"  sortPriority="10"  count="5079" >
               <Graph smoothing="0"  backColor="#ffffff"  foreColor="#000000"  heatMapStatParameter="Comp-FL1-A"  type="Pseudocolor"  fast="1" >
                 <Axis dimension="x"  name="Comp-FL4-A"  label=""  auto="auto" />
                 <Axis dimension="y"  name="FL1-H"  label=""  auto="auto" />
                 <GraphSettings level="5%"  smoothingHighResolution="1"  contourHighResolution="1"  histogramSmoothingCount="0"  graphResolution="256"  showOutliers="0"  drawLargeDots="0"  dotsToDraw="8000"  tint="le.chartfill.tinted.40"  lineWeight="le.lineweight.normal"  lineStyle="le.linestyle.solid" />
                 <GraphEnvironment showGrid="0"  showAxes="tnlTNL"  showGates="1"  showFreqOnPlots="1"  showGateNameOnPlots="1"  showMedians="0"  showUncomped="0"  addEventParam="0"  lastYAxisName="" >
                   <TextTraits font="SansSerif"  size="11"  name="Labels"  style="plain"  color="#000000"  background="#00ffffff"  just="left" />
                   <TextTraits font="SansSerif"  size="11"  name="LayoutGates"  style="plain"  color="#000000"  background="#00ffffff"  just="left" />
                   <TextTraits font="SansSerif"  size="9"  name="Numbers"  style="plain"  color="#000000"  background="#00ffffff"  just="left" />
                   <TextTraits font="SansSerif"  size="9"  name="Legend"  style="plain"  color="#000000"  background="#00ffffff"  just="left" />
                   <WindowPosition x="-5"  y="-5"  width="1552"  height="840"  displayed="0"  panelState="---" />
                 </GraphEnvironment>
               </Graph>
               <Gate gating:id="ID1277392026"  gating:parent_id="ID1408437731" >
                 <gating:PolygonGate eventsInside="1"  annoOffsetX="0"  annoOffsetY="0"  tint="#000000"  isTinted="0"  lineWeight="Normal"  userDefined="1"  quadId="-1"  gateResolution="256" >
                   <gating:dimension>
                     <data-type:fcs-dimension data-type:name="FSC-A" />
                   </gating:dimension>
                   <gating:dimension>
                     <data-type:fcs-dimension data-type:name="FSC-H" />
                   </gating:dimension>
                   <gating:vertex>
                     <gating:coordinate data-type:value="4074466.742857143" />
                     <gating:coordinate data-type:value="2265278.109704641" />
                   </gating:vertex>
                   <gating:vertex>
                     <gating:coordinate data-type:value="16345801.874285715" />
                     <gating:coordinate data-type:value="7999263.324894515" />
                   </gating:vertex>
                   <gating:vertex>
                     <gating:coordinate data-type:value="16369769.325714286" />
                     <gating:coordinate data-type:value="5946355.037974684" />
                   </gating:vertex>
                   <gating:vertex>
                     <gating:coordinate data-type:value="4493897.142857143" />
                     <gating:coordinate data-type:value="814084.3206751054" />
                   </gating:vertex>
                 </gating:PolygonGate>
               </Gate>
               <Subpopulations>
                 <Population name="Cells of Interest"  annotation=""  owningGroup="TLN1"  expanded="1"  sortPriority="10"  count="1568" >
                   <Graph smoothing="0"  backColor="#ffffff"  foreColor="#000000"  heatMapStatParameter="Comp-FL1-A"  type="Pseudocolor"  fast="1" >
                     <Axis dimension="x"  name="SSC-A"  label=""  auto="auto" />
                     <Axis dimension="y"  name="FL3-A"  label=""  auto="auto" />
                     <GraphSettings level="5%"  smoothingHighResolution="1"  contourHighResolution="1"  histogramSmoothingCount="0"  graphResolution="256"  showOutliers="0"  drawLargeDots="0"  dotsToDraw="8000"  tint="le.chartfill.tinted.40"  lineWeight="le.lineweight.normal"  lineStyle="le.linestyle.solid" />
                     <GraphEnvironment showGrid="0"  showAxes="tnlTNL"  showGates="1"  showFreqOnPlots="1"  showGateNameOnPlots="1"  showMedians="0"  showUncomped="0"  addEventParam="0"  lastYAxisName="" >
                       <TextTraits font="SansSerif"  size="11"  name="Labels"  style="plain"  color="#000000"  background="#00ffffff"  just="left" />
                       <TextTraits font="SansSerif"  size="11"  name="LayoutGates"  style="plain"  color="#000000"  background="#00ffffff"  just="left" />
                       <TextTraits font="SansSerif"  size="9"  name="Numbers"  style="plain"  color="#000000"  background="#00ffffff"  just="left" />
                       <TextTraits font="SansSerif"  size="9"  name="Legend"  style="plain"  color="#000000"  background="#00ffffff"  just="left" />
                       <WindowPosition x="-5"  y="-5"  width="1552"  height="840"  displayed="1"  panelState="---" />
                     </GraphEnvironment>
                   </Graph>
                   <Gate gating:id="ID846307269"  gating:parent_id="ID1277392026" >
                     <gating:RectangleGate eventsInside="1"  annoOffsetX="0"  annoOffsetY="0"  tint="#000000"  isTinted="0"  lineWeight="Normal"  userDefined="1"  percentX="0"  percentY="0" >
                       <gating:dimension gating:min="46.31929448871937"  gating:max="9751466.700436985" >
                         <data-type:fcs-dimension data-type:name="Comp-FL4-A" />
                       </gating:dimension>
                       <gating:dimension gating:min="12.08325057976904"  gating:max="3979210.0698746946" >
                         <data-type:fcs-dimension data-type:name="FL1-H" />
                       </gating:dimension>
                     </gating:RectangleGate>
                   </Gate>
                 </Population>
               </Subpopulations>
             </Population>
           </Subpopulations>
         </Population>
       </Subpopulations>
       <Group name="TLN1"  live="1"  role="ws.group.dlog.undefined"  key=""  synchronized="0"  foreground="#d00000"  fontStyle="plain" >
         <Criteria/>
         <ManuallyIncludedSamples>
           <SampleRef sampleID="7" />
           <SampleRef sampleID="8" />
         </ManuallyIncludedSamples>
         <BlacklistedSamples>
           <SampleRef sampleID="6" />
         </BlacklistedSamples>
         <SampleRefs>
           <SampleRef sampleID="7" />
           <SampleRef sampleID="8" />
         </SampleRefs>
         <Keywords/>
       </Group>
     </GroupNode>
     <GroupNode name="WT"  annotation=""  owningGroup="WT"  expanded="1"  sortPriority="10"  count="-1" >
       <Graph smoothing="0"  backColor="#ffffff"  foreColor="#000000"  type="Pseudocolor"  fast="1" >
         <Axis dimension="x"  name=""  label=""  auto="auto" />
         <Axis dimension="y"  name=""  label=""  auto="auto" />
         <GraphSettings level="5%"  smoothingHighResolution="1"  contourHighResolution="1"  histogramSmoothingCount="0"  graphResolution="256"  showOutliers="0"  drawLargeDots="0"  dotsToDraw="8000"  tint="le.chartfill.tinted.40"  lineWeight="le.lineweight.normal"  lineStyle="le.linestyle.solid" />
         <GraphEnvironment showGrid="0"  showAxes="tnlTNL"  showGates="1"  showFreqOnPlots="1"  showGateNameOnPlots="1"  showMedians="0"  showUncomped="0"  addEventParam="0"  lastYAxisName="" >
           <TextTraits font="SansSerif"  size="11"  name="Labels"  style="plain"  color="#000000"  background="#00ffffff"  just="left" />
           <TextTraits font="SansSerif"  size="11"  name="LayoutGates"  style="plain"  color="#000000"  background="#00ffffff"  just="left" />
           <TextTraits font="SansSerif"  size="9"  name="Numbers"  style="plain"  color="#000000"  background="#00ffffff"  just="left" />
           <TextTraits font="SansSerif"  size="9"  name="Legend"  style="plain"  color="#000000"  background="#00ffffff"  just="left" />
           <WindowPosition x="0"  y="0"  width="0"  height="0"  displayed="0"  panelState="" />
         </GraphEnvironment>
       </Graph>
       <Subpopulations>
         <Population name="Cells"  annotation=""  owningGroup="WT"  expanded="1"  sortPriority="10"  count="9559" >
           <Graph smoothing="0"  backColor="#ffffff"  foreColor="#000000"  heatMapStatParameter="Comp-FL1-A"  type="Pseudocolor"  fast="1" >
             <Axis dimension="x"  name="FL3-A"  label=""  auto="auto" />
             <Axis dimension="y"  name="FL1-H"  label=""  auto="auto" />
             <GraphSettings level="5%"  smoothingHighResolution="1"  contourHighResolution="1"  histogramSmoothingCount="0"  graphResolution="256"  showOutliers="0"  drawLargeDots="0"  dotsToDraw="8000"  tint="le.chartfill.tinted.40"  lineWeight="le.lineweight.normal"  lineStyle="le.linestyle.solid" />
             <GraphEnvironment showGrid="0"  showAxes="tnlTNL"  showGates="1"  showFreqOnPlots="1"  showGateNameOnPlots="1"  showMedians="0"  showUncomped="0"  addEventParam="0"  lastYAxisName="" >
               <TextTraits font="SansSerif"  size="11"  name="Labels"  style="plain"  color="#000000"  background="#00ffffff"  just="left" />
               <TextTraits font="SansSerif"  size="11"  name="LayoutGates"  style="plain"  color="#000000"  background="#00ffffff"  just="left" />
               <TextTraits font="SansSerif"  size="9"  name="Numbers"  style="plain"  color="#000000"  background="#00ffffff"  just="left" />
               <TextTraits font="SansSerif"  size="9"  name="Legend"  style="plain"  color="#000000"  background="#00ffffff"  just="left" />
               <WindowPosition x="-7"  y="-7"  width="1551"  height="839"  displayed="1"  panelState="---" />
             </GraphEnvironment>
           </Graph>
           <Gate gating:id="ID805296546" >
             <gating:PolygonGate eventsInside="1"  annoOffsetX="0"  annoOffsetY="0"  tint="#000000"  isTinted="0"  lineWeight="Normal"  userDefined="1"  quadId="-1"  gateResolution="256" >
               <gating:dimension>
                 <data-type:fcs-dimension data-type:name="FSC-A" />
               </gating:dimension>
               <gating:dimension>
                 <data-type:fcs-dimension data-type:name="SSC-A" />
               </gating:dimension>
               <gating:vertex>
                 <gating:coordinate data-type:value="3470616.407336981" />
                 <gating:coordinate data-type:value="1165822.925199942" />
               </gating:vertex>
               <gating:vertex>
                 <gating:coordinate data-type:value="6286889.092138587" />
                 <gating:coordinate data-type:value="368595.0785564892" />
               </gating:vertex>
               <gating:vertex>
                 <gating:coordinate data-type:value="16449043.83354234" />
                 <gating:coordinate data-type:value="598564.9377899569" />
               </gating:vertex>
               <gating:vertex>
                 <gating:coordinate data-type:value="16449043.83354234" />
                 <gating:coordinate data-type:value="4698907.628398809" />
               </gating:vertex>
               <gating:vertex>
                 <gating:coordinate data-type:value="7268011.400318865" />
                 <gating:coordinate data-type:value="3687361.5969526665" />
               </gating:vertex>
               <gating:vertex>
                 <gating:coordinate data-type:value="3291702.794712661" />
                 <gating:coordinate data-type:value="1836682.472283564" />
               </gating:vertex>
             </gating:PolygonGate>
           </Gate>
           <Subpopulations>
             <Population name="Single Cells"  annotation=""  owningGroup="WT"  expanded="1"  sortPriority="10"  count="8554" >
               <Graph smoothing="0"  backColor="#ffffff"  foreColor="#000000"  heatMapStatParameter="Comp-FL1-A"  type="Pseudocolor"  fast="1" >
                 <Axis dimension="x"  name="Comp-FL4-A"  label=""  auto="auto" />
                 <Axis dimension="y"  name="FL1-H"  label=""  auto="auto" />
                 <GraphSettings level="5%"  smoothingHighResolution="1"  contourHighResolution="1"  histogramSmoothingCount="0"  graphResolution="256"  showOutliers="0"  drawLargeDots="0"  dotsToDraw="8000"  tint="le.chartfill.tinted.40"  lineWeight="le.lineweight.normal"  lineStyle="le.linestyle.solid" />
                 <GraphEnvironment showGrid="0"  showAxes="tnlTNL"  showGates="1"  showFreqOnPlots="1"  showGateNameOnPlots="1"  showMedians="0"  showUncomped="0"  addEventParam="0"  lastYAxisName="" >
                   <TextTraits font="SansSerif"  size="11"  name="Labels"  style="plain"  color="#000000"  background="#00ffffff"  just="left" />
                   <TextTraits font="SansSerif"  size="11"  name="LayoutGates"  style="plain"  color="#000000"  background="#00ffffff"  just="left" />
                   <TextTraits font="SansSerif"  size="9"  name="Numbers"  style="plain"  color="#000000"  background="#00ffffff"  just="left" />
                   <TextTraits font="SansSerif"  size="9"  name="Legend"  style="plain"  color="#000000"  background="#00ffffff"  just="left" />
                   <WindowPosition x="-5"  y="-5"  width="1552"  height="840"  displayed="0"  panelState="---" />
                 </GraphEnvironment>
               </Graph>
               <Gate gating:id="ID1688753579"  gating:parent_id="ID805296546" >
                 <gating:PolygonGate eventsInside="1"  annoOffsetX="0"  annoOffsetY="0"  tint="#000000"  isTinted="0"  lineWeight="Normal"  userDefined="1"  quadId="-1"  gateResolution="256" >
                   <gating:dimension>
                     <data-type:fcs-dimension data-type:name="FSC-A" />
                   </gating:dimension>
                   <gating:dimension>
                     <data-type:fcs-dimension data-type:name="FSC-H" />
                   </gating:dimension>
                   <gating:vertex>
                     <gating:coordinate data-type:value="3199654.765714286" />
                     <gating:coordinate data-type:value="2088303.2573839664" />
                   </gating:vertex>
                   <gating:vertex>
                     <gating:coordinate data-type:value="16525557.76" />
                     <gating:coordinate data-type:value="8459397.94092827" />
                   </gating:vertex>
                   <gating:vertex>
                     <gating:coordinate data-type:value="16669362.468571428" />
                     <gating:coordinate data-type:value="6300304.742616034" />
                   </gating:vertex>
                   <gating:vertex>
                     <gating:coordinate data-type:value="3619085.165714286" />
                     <gating:coordinate data-type:value="424739.6455696202" />
                   </gating:vertex>
                   <gating:vertex>
                     <gating:coordinate data-type:value="3103784.96" />
                     <gating:coordinate data-type:value="1840538.4641350212" />
                   </gating:vertex>
                   <gating:vertex>
                     <gating:coordinate data-type:value="3103784.96" />
                     <gating:coordinate data-type:value="1805143.4936708861" />
                   </gating:vertex>
                 </gating:PolygonGate>
               </Gate>
               <Subpopulations>
                 <Population name="Cells of Interest"  annotation=""  owningGroup="WT"  expanded="1"  sortPriority="10"  count="3425" >
                   <Graph smoothing="0"  backColor="#ffffff"  foreColor="#000000"  heatMapStatParameter="Comp-FL1-A"  type="Pseudocolor"  fast="1" >
                     <Axis dimension="x"  name="SSC-A"  label=""  auto="auto" />
                     <Axis dimension="y"  name="FL3-A"  label=""  auto="auto" />
                     <GraphSettings level="5%"  smoothingHighResolution="1"  contourHighResolution="1"  histogramSmoothingCount="0"  graphResolution="256"  showOutliers="0"  drawLargeDots="0"  dotsToDraw="8000"  tint="le.chartfill.tinted.40"  lineWeight="le.lineweight.normal"  lineStyle="le.linestyle.solid" />
                     <GraphEnvironment showGrid="0"  showAxes="tnlTNL"  showGates="1"  showFreqOnPlots="1"  showGateNameOnPlots="1"  showMedians="0"  showUncomped="0"  addEventParam="0"  lastYAxisName="" >
                       <TextTraits font="SansSerif"  size="11"  name="Labels"  style="plain"  color="#000000"  background="#00ffffff"  just="left" />
                       <TextTraits font="SansSerif"  size="11"  name="LayoutGates"  style="plain"  color="#000000"  background="#00ffffff"  just="left" />
                       <TextTraits font="SansSerif"  size="9"  name="Numbers"  style="plain"  color="#000000"  background="#00ffffff"  just="left" />
                       <TextTraits font="SansSerif"  size="9"  name="Legend"  style="plain"  color="#000000"  background="#00ffffff"  just="left" />
                       <WindowPosition x="-5"  y="-5"  width="1552"  height="840"  displayed="1"  panelState="---" />
                     </GraphEnvironment>
                   </Graph>
                   <Gate gating:id="ID871918080"  gating:parent_id="ID1688753579" >
                     <gating:RectangleGate eventsInside="1"  annoOffsetX="0"  annoOffsetY="0"  tint="#000000"  isTinted="0"  lineWeight="Normal"  userDefined="1"  percentX="0"  percentY="0" >
                       <gating:dimension gating:min="21.749046062487658"  gating:max="9456522.446117172" >
                         <data-type:fcs-dimension data-type:name="Comp-FL4-A" />
                       </gating:dimension>
                       <gating:dimension gating:min="1.4711680211954756"  gating:max="8315328.177289953" >
                         <data-type:fcs-dimension data-type:name="FL1-H" />
                       </gating:dimension>
                     </gating:RectangleGate>
                   </Gate>
                 </Population>
               </Subpopulations>
             </Population>
           </Subpopulations>
         </Population>
       </Subpopulations>
       <Group name="WT"  live="1"  role="ws.group.dlog.undefined"  key=""  synchronized="0"  foreground="#909000"  fontStyle="plain" >
         <Criteria/>
         <ManuallyIncludedSamples>
           <SampleRef sampleID="2" />
           <SampleRef sampleID="3" />
           <SampleRef sampleID="4" />
           <SampleRef sampleID="5" />
         </ManuallyIncludedSamples>
         <BlacklistedSamples>
           <SampleRef sampleID="1" />
         </BlacklistedSamples>
         <SampleRefs>
           <SampleRef sampleID="2" />
           <SampleRef sampleID="3" />
           <SampleRef sampleID="4" />
           <SampleRef sampleID="5" />
         </SampleRefs>
         <Keywords/>
       </Group>
     </GroupNode>
   </Groups>
   <SampleList>
     <Sample>
       <DataSet uri="file:/C:/Users/pawla/AppData/Local/Temp/A02%20U251%20WDV%20.fcs"  sampleID="2" />
       <Transformations>
         <transforms:linear transforms:minRange="0"  transforms:maxRange="16777216"  gain="1" >
           <data-type:parameter data-type:name="FSC-A" />
         </transforms:linear>
         <transforms:log transforms:offset="1"  transforms:decades="7.2247198959" >
           <data-type:parameter data-type:name="SSC-A" />
         </transforms:log>
         <transforms:log transforms:offset="1"  transforms:decades="7.2247198959" >
           <data-type:parameter data-type:name="FL1-A" />
         </transforms:log>
         <transforms:log transforms:offset="1"  transforms:decades="7.2247198959" >
           <data-type:parameter data-type:name="FL2-A" />
         </transforms:log>
         <transforms:log transforms:offset="1"  transforms:decades="7.2247198959" >
           <data-type:parameter data-type:name="FL3-A" />
         </transforms:log>
         <transforms:log transforms:offset="31.6227766017"  transforms:decades="5.2247198959" >
           <data-type:parameter data-type:name="FL4-A" />
         </transforms:log>
         <transforms:linear transforms:minRange="0"  transforms:maxRange="16777216"  gain="1" >
           <data-type:parameter data-type:name="FSC-H" />
         </transforms:linear>
         <transforms:linear transforms:minRange="0"  transforms:maxRange="16777216"  gain="1" >
           <data-type:parameter data-type:name="SSC-H" />
         </transforms:linear>
         <transforms:log transforms:offset="1"  transforms:decades="7.2247198959" >
           <data-type:parameter data-type:name="FL1-H" />
         </transforms:log>
         <transforms:log transforms:offset="1"  transforms:decades="7.2247198959" >
           <data-type:parameter data-type:name="FL2-H" />
         </transforms:log>
         <transforms:log transforms:offset="1"  transforms:decades="7.2247198959" >
           <data-type:parameter data-type:name="FL3-H" />
         </transforms:log>
         <transforms:logicle transforms:length="256"  transforms:T="16777215.998626715"  transforms:A="0"  transforms:W="0"  transforms:M="6.2247198959" >
           <data-type:parameter data-type:name="FL4-H" />
         </transforms:logicle>
         <transforms:linear transforms:minRange="0"  transforms:maxRange="16777216"  gain="1" >
           <data-type:parameter data-type:name="Width" />
         </transforms:linear>
         <transforms:linear transforms:minRange="13.7899343545"  transforms:maxRange="92"  gain="0.1006564551" >
           <data-type:parameter data-type:name="Time" />
         </transforms:linear>
       </Transformations>
       <Keywords>
         <Keyword name="FJ_FCS_VERSION"  value="3.1" />
         <Keyword name="$FIL"  value="A02 U251 WDV .fcs" />
         <Keyword name="$WELLID"  value="A02" />
         <Keyword name="$SMNO"  value="U251 WDV " />
         <Keyword name="$DATATYPE"  value="I" />
         <Keyword name="$MODE"  value="L" />
         <Keyword name="$BYTEORD"  value="4,3,2,1" />
         <Keyword name="$NEXTDATA"  value="0" />
         <Keyword name="$PAR"  value="14" />
         <Keyword name="$P7B"  value="32" />
         <Keyword name="$P7R"  value="16777216" />
         <Keyword name="$P7N"  value="FSC-H" />
         <Keyword name="$P7E"  value="0,0" />
         <Keyword name="#BDACCURIDECADES7"  value="7.224719870049579" />
         <Keyword name="$P7S"  value="FSC-H" />
         <Keyword name="#P7DetectorName"  value="FSC" />
         <Keyword name="#P7Dimension"  value="OTHER" />
         <Keyword name="#P7IsFluorescent"  value="false" />
         <Keyword name="#P7detectornumber"  value="70" />
         <Keyword name="$P7L"  value="143" />
         <Keyword name="#P7VirtualGain"  value="1.0" />
         <Keyword name="$P6B"  value="32" />
         <Keyword name="$P6R"  value="16777216" />
         <Keyword name="$P6N"  value="FL4-A" />
         <Keyword name="$P6E"  value="0,0" />
         <Keyword name="#BDACCURIDECADES6"  value="7.224719870049579" />
         <Keyword name="$P6S"  value="APC-A" />
         <Keyword name="#P6DetectorName"  value="FL4" />
         <Keyword name="#P6Dimension"  value="AREA" />
         <Keyword name="#P6IsFluorescent"  value="true" />
         <Keyword name="#P6detectornumber"  value="4" />
         <Keyword name="$P6L"  value="640" />
         <Keyword name="#P6VirtualGain"  value="1.0" />
         <Keyword name="$P8B"  value="32" />
         <Keyword name="$P8R"  value="16777216" />
         <Keyword name="$P8N"  value="SSC-H" />
         <Keyword name="$P8E"  value="0,0" />
         <Keyword name="#BDACCURIDECADES8"  value="7.224719870049579" />
         <Keyword name="$P8S"  value="SSC-H" />
         <Keyword name="#P8DetectorName"  value="SSC" />
         <Keyword name="#P8Dimension"  value="OTHER" />
         <Keyword name="#P8IsFluorescent"  value="false" />
         <Keyword name="#P8detectornumber"  value="83" />
         <Keyword name="$P8L"  value="143" />
         <Keyword name="#P8VirtualGain"  value="1.0" />
         <Keyword name="$P3B"  value="32" />
         <Keyword name="$P3R"  value="16777216" />
         <Keyword name="$P3N"  value="FL1-A" />
         <Keyword name="$P3E"  value="0,0" />
         <Keyword name="#BDACCURIDECADES3"  value="7.224719870049579" />
         <Keyword name="$P3S"  value="FITC-A" />
         <Keyword name="#P3DetectorName"  value="FL1" />
         <Keyword name="#P3Dimension"  value="AREA" />
         <Keyword name="#P3IsFluorescent"  value="true" />
         <Keyword name="#P3detectornumber"  value="1" />
         <Keyword name="$P3L"  value="488" />
         <Keyword name="#P3VirtualGain"  value="1.0" />
         <Keyword name="$P12B"  value="32" />
         <Keyword name="$P12R"  value="16777216" />
         <Keyword name="$P12N"  value="FL4-H" />
         <Keyword name="$P12E"  value="0,0" />
         <Keyword name="#BDACCURIDECADES12"  value="7.224719870049579" />
         <Keyword name="$P12S"  value="APC-H" />
         <Keyword name="#P12DetectorName"  value="FL4" />
         <Keyword name="#P12Dimension"  value="HEIGHT" />
         <Keyword name="#P12IsFluorescent"  value="true" />
         <Keyword name="#P12detectornumber"  value="4" />
         <Keyword name="$P12L"  value="640" />
         <Keyword name="#P12VirtualGain"  value="1.0" />
         <Keyword name="$P2B"  value="32" />
         <Keyword name="$P2R"  value="16777216" />
         <Keyword name="$P2N"  value="SSC-A" />
         <Keyword name="$P2E"  value="0,0" />
         <Keyword name="#BDACCURIDECADES2"  value="7.224719870049579" />
         <Keyword name="$P2S"  value="SSC-A" />
         <Keyword name="#P2DetectorName"  value="SSC" />
         <Keyword name="#P2Dimension"  value="OTHER" />
         <Keyword name="#P2IsFluorescent"  value="false" />
         <Keyword name="#P2detectornumber"  value="83" />
         <Keyword name="$P2L"  value="143" />
         <Keyword name="#P2VirtualGain"  value="1.0" />
         <Keyword name="$P14B"  value="32" />
         <Keyword name="$P14R"  value="16777216" />
         <Keyword name="$P14N"  value="Time" />
         <Keyword name="$P14E"  value="0,0" />
         <Keyword name="#BDACCURIDECADES14"  value="7.224719870049579" />
         <Keyword name="$P14S"  value="Time" />
         <Keyword name="#P14DetectorName"  value="No detector" />
         <Keyword name="#P14Dimension"  value="OTHER" />
         <Keyword name="#P14IsFluorescent"  value="false" />
         <Keyword name="#P14detectornumber"  value="-1" />
         <Keyword name="$P14L"  value="-1" />
         <Keyword name="#P14VirtualGain"  value="1.0" />
         <Keyword name="$P5B"  value="32" />
         <Keyword name="$P5R"  value="16777216" />
         <Keyword name="$P5N"  value="FL3-A" />
         <Keyword name="$P5E"  value="0,0" />
         <Keyword name="#BDACCURIDECADES5"  value="7.224719870049579" />
         <Keyword name="$P5S"  value="PerCP-A" />
         <Keyword name="#P5DetectorName"  value="FL3" />
         <Keyword name="#P5Dimension"  value="AREA" />
         <Keyword name="#P5IsFluorescent"  value="true" />
         <Keyword name="#P5detectornumber"  value="3" />
         <Keyword name="$P5L"  value="488" />
         <Keyword name="#P5VirtualGain"  value="1.0" />
         <Keyword name="$P10B"  value="32" />
         <Keyword name="$P10R"  value="16777216" />
         <Keyword name="$P10N"  value="FL2-H" />
         <Keyword name="$P10E"  value="0,0" />
         <Keyword name="#BDACCURIDECADES10"  value="7.224719870049579" />
         <Keyword name="$P10S"  value="PE-H" />
         <Keyword name="#P10DetectorName"  value="FL2" />
         <Keyword name="#P10Dimension"  value="HEIGHT" />
         <Keyword name="#P10IsFluorescent"  value="true" />
         <Keyword name="#P10detectornumber"  value="2" />
         <Keyword name="$P10L"  value="488" />
         <Keyword name="#P10VirtualGain"  value="1.0" />
         <Keyword name="$P11B"  value="32" />
         <Keyword name="$P11R"  value="16777216" />
         <Keyword name="$P11N"  value="FL3-H" />
         <Keyword name="$P11E"  value="0,0" />
         <Keyword name="#BDACCURIDECADES11"  value="7.224719870049579" />
         <Keyword name="$P11S"  value="PerCP-H" />
         <Keyword name="#P11DetectorName"  value="FL3" />
         <Keyword name="#P11Dimension"  value="HEIGHT" />
         <Keyword name="#P11IsFluorescent"  value="true" />
         <Keyword name="#P11detectornumber"  value="3" />
         <Keyword name="$P11L"  value="488" />
         <Keyword name="#P11VirtualGain"  value="1.0" />
         <Keyword name="$P13B"  value="32" />
         <Keyword name="$P13R"  value="16777216" />
         <Keyword name="$P13N"  value="Width" />
         <Keyword name="$P13E"  value="0,0" />
         <Keyword name="#BDACCURIDECADES13"  value="7.224719870049579" />
         <Keyword name="$P13S"  value="Width" />
         <Keyword name="#P13DetectorName"  value="No detector" />
         <Keyword name="#P13Dimension"  value="OTHER" />
         <Keyword name="#P13IsFluorescent"  value="false" />
         <Keyword name="#P13detectornumber"  value="-1" />
         <Keyword name="$P13L"  value="-1" />
         <Keyword name="#P13VirtualGain"  value="1.0" />
         <Keyword name="$P1B"  value="32" />
         <Keyword name="$P1R"  value="16777216" />
         <Keyword name="$P1N"  value="FSC-A" />
         <Keyword name="$P1E"  value="0,0" />
         <Keyword name="#BDACCURIDECADES1"  value="7.224719870049579" />
         <Keyword name="$P1S"  value="FSC-A" />
         <Keyword name="#P1DetectorName"  value="FSC" />
         <Keyword name="#P1Dimension"  value="OTHER" />
         <Keyword name="#P1IsFluorescent"  value="false" />
         <Keyword name="#P1detectornumber"  value="70" />
         <Keyword name="$P1L"  value="143" />
         <Keyword name="#P1VirtualGain"  value="1.0" />
         <Keyword name="$P4B"  value="32" />
         <Keyword name="$P4R"  value="16777216" />
         <Keyword name="$P4N"  value="FL2-A" />
         <Keyword name="$P4E"  value="0,0" />
         <Keyword name="#BDACCURIDECADES4"  value="7.224719870049579" />
         <Keyword name="$P4S"  value="PE-A" />
         <Keyword name="#P4DetectorName"  value="FL2" />
         <Keyword name="#P4Dimension"  value="AREA" />
         <Keyword name="#P4IsFluorescent"  value="true" />
         <Keyword name="#P4detectornumber"  value="2" />
         <Keyword name="$P4L"  value="488" />
         <Keyword name="#P4VirtualGain"  value="1.0" />
         <Keyword name="$P9B"  value="32" />
         <Keyword name="$P9R"  value="16777216" />
         <Keyword name="$P9N"  value="FL1-H" />
         <Keyword name="$P9E"  value="0,0" />
         <Keyword name="#BDACCURIDECADES9"  value="7.224719870049579" />
         <Keyword name="$P9S"  value="FITC-H" />
         <Keyword name="#P9DetectorName"  value="FL1" />
         <Keyword name="#P9Dimension"  value="HEIGHT" />
         <Keyword name="#P9IsFluorescent"  value="true" />
         <Keyword name="#P9detectornumber"  value="1" />
         <Keyword name="$P9L"  value="488" />
         <Keyword name="#P9VirtualGain"  value="1.0" />
         <Keyword name="$TOT"  value="25357" />
         <Keyword name="$DATE"  value="29-DEC-2021" />
         <Keyword name="$CYT"  value="BD Accuri C6 Plus" />
         <Keyword name="$CYTSN"  value="AC66051710297" />
         <Keyword name="#SoftwareVersion"  value="BD Accuri C6 Plus 1.0.34.1" />
         <Keyword name="#LASERCONFIGURATION"  value="3 Blue 1 Red" />
         <Keyword name="$SPILLOVER"  value="8,FL1-A,FL2-A,FL3-A,FL4-A,FL1-H,FL2-H,FL3-H,FL4-H,1.0000,0.0000,0.0000,0.0000,0.0000,0.0000,0.0000,0.0000,0.0000,1.0000,0.0000,0.0000,0.0000,0.0000,0.0000,0.0000,0.0000,0.0000,1.0000,0.0000,0.0000,0.0000,0.0000,0.0000,0.0000,0.0000,0.0000,1.0000,0.0000,0.0000,0.0000,0.0000,0.0000,0.0000,0.0000,0.0000,1.0000,0.0000,0.0000,0.0000,0.0000,0.0000,0.0000,0.0000,0.0000,1.0000,0.0000,0.0000,0.0000,0.0000,0.0000,0.0000,0.0000,0.0000,1.0000,0.0000,0.0000,0.0000,0.0000,0.0000,0.0000,0.0000,0.0000,1.0000" />
         <Keyword name="#BDACCURICAPTUREDDATE"  value="1640819009189" />
         <Keyword name="$TIMESTEP"  value="0.1" />
         <Keyword name="$PROJ"  value="20211229_173212" />
         <Keyword name="$BTIM"  value="17:03:42.94" />
         <Keyword name="$ETIM"  value="17:05:14.37" />
         <Keyword name="#ATIM"  value="91" />
         <Keyword name="#ACQUISITIONTIMEMILLI"  value="91497" />
         <Keyword name="$TR"  value="FSC-H,80000" />
         <Keyword name="#SECONDARYTHRESHOLD"  value="FSC-H,0" />
         <Keyword name="$VOL"  value="100202" />
         <Keyword name="#P1MaxUsefulDataChannel"  value="16777214" />
         <Keyword name="#P2MaxUsefulDataChannel"  value="2228223" />
         <Keyword name="#P3MaxUsefulDataChannel"  value="14335" />
         <Keyword name="#P4MaxUsefulDataChannel"  value="6143" />
         <Keyword name="#P5MaxUsefulDataChannel"  value="8191" />
         <Keyword name="#P6MaxUsefulDataChannel"  value="16383" />
         <Keyword name="#P7MaxUsefulDataChannel"  value="6815743" />
         <Keyword name="#P8MaxUsefulDataChannel"  value="1212415" />
         <Keyword name="#P9MaxUsefulDataChannel"  value="6143" />
         <Keyword name="#P10MaxUsefulDataChannel"  value="2559" />
         <Keyword name="#P11MaxUsefulDataChannel"  value="3583" />
         <Keyword name="#P12MaxUsefulDataChannel"  value="16383" />
         <Keyword name="#P13MaxUsefulDataChannel"  value="207" />
         <Keyword name="#P14MaxUsefulDataChannel"  value="1007" />
         <Keyword name="$BEGINSTEXT"  value="58" />
         <Keyword name="$ENDSTEXT"  value="4420" />
         <Keyword name="$BEGINDATA"  value="4421" />
         <Keyword name="$ENDDATA"  value="1424412" />
         <Keyword name="$BEGINANALYSIS"  value="0" />
         <Keyword name="$ENDANALYSIS"  value="0" />
         <Keyword name="#SPACERS"  value="000" />
         <Keyword name="$P16N"  value="Comp-FL2-A" />
         <Keyword name="$P16S"  value="PE-A" />
         <Keyword name="$P16R"  value="16777215" />
         <Keyword name="$P17N"  value="Comp-FL4-A" />
         <Keyword name="$P17S"  value="APC-A" />
         <Keyword name="$P17R"  value="16777215" />
       </Keywords>
       <SampleNode name="A02 U251 WDV .fcs"  annotation=""  owningGroup=""  expanded="1"  sortPriority="10"  count="25357"  sampleID="2" >
         <Graph smoothing="0"  backColor="#ffffff"  foreColor="#000000"  heatMapStatParameter="Comp-FL1-A"  type="Pseudocolor"  fast="1" >
           <Axis dimension="x"  name="FSC-A"  label=""  auto="auto" />
           <Axis dimension="y"  name="SSC-A"  label=""  auto="auto" />
           <GraphSettings level="5%"  smoothingHighResolution="1"  contourHighResolution="1"  histogramSmoothingCount="0"  graphResolution="256"  showOutliers="0"  drawLargeDots="0"  dotsToDraw="8000"  tint="le.chartfill.tinted.40"  lineWeight="le.lineweight.normal"  lineStyle="le.linestyle.solid" />
           <GraphEnvironment showGrid="0"  showAxes="tnlTNL"  showGates="1"  showFreqOnPlots="1"  showGateNameOnPlots="1"  showMedians="0"  showUncomped="0"  addEventParam="0"  lastYAxisName="" >
             <TextTraits font="SansSerif"  size="11"  name="Labels"  style="plain"  color="#000000"  background="#00ffffff"  just="left" />
             <TextTraits font="SansSerif"  size="11"  name="LayoutGates"  style="plain"  color="#000000"  background="#00ffffff"  just="left" />
             <TextTraits font="SansSerif"  size="9"  name="Numbers"  style="plain"  color="#000000"  background="#00ffffff"  just="left" />
             <TextTraits font="SansSerif"  size="9"  name="Legend"  style="plain"  color="#000000"  background="#00ffffff"  just="left" />
             <WindowPosition x="-6"  y="-6"  width="1552"  height="840"  displayed="0"  panelState="---" />
           </GraphEnvironment>
         </Graph>
         <Subpopulations>
           <Population name="Cells"  annotation=""  owningGroup="WT"  expanded="1"  sortPriority="10"  count="9554" >
             <Graph smoothing="0"  backColor="#ffffff"  foreColor="#000000"  heatMapStatParameter="Comp-FL1-A"  type="Pseudocolor"  fast="1" >
               <Axis dimension="x"  name="FSC-A"  label=""  auto="auto" />
               <Axis dimension="y"  name="FSC-H"  label=""  auto="auto" />
               <GraphSettings level="5%"  smoothingHighResolution="1"  contourHighResolution="1"  histogramSmoothingCount="0"  graphResolution="256"  showOutliers="0"  drawLargeDots="0"  dotsToDraw="8000"  tint="le.chartfill.tinted.40"  lineWeight="le.lineweight.normal"  lineStyle="le.linestyle.solid" />
               <GraphEnvironment showGrid="0"  showAxes="tnlTNL"  showGates="1"  showFreqOnPlots="1"  showGateNameOnPlots="1"  showMedians="0"  showUncomped="0"  addEventParam="0"  lastYAxisName="" >
                 <TextTraits font="SansSerif"  size="11"  name="Labels"  style="plain"  color="#000000"  background="#00ffffff"  just="left" />
                 <TextTraits font="SansSerif"  size="11"  name="LayoutGates"  style="plain"  color="#000000"  background="#00ffffff"  just="left" />
                 <TextTraits font="SansSerif"  size="9"  name="Numbers"  style="plain"  color="#000000"  background="#00ffffff"  just="left" />
                 <TextTraits font="SansSerif"  size="9"  name="Legend"  style="plain"  color="#000000"  background="#00ffffff"  just="left" />
                 <WindowPosition x="-6"  y="-6"  width="1552"  height="840"  displayed="0"  panelState="---" />
               </GraphEnvironment>
             </Graph>
             <Gate gating:id="ID1426352354" >
               <gating:PolygonGate eventsInside="1"  annoOffsetX="0"  annoOffsetY="0"  tint="#000000"  isTinted="0"  lineWeight="Normal"  userDefined="1"  quadId="-1"  gateResolution="256" >
                 <gating:dimension>
                   <data-type:fcs-dimension data-type:name="FSC-A" />
                 </gating:dimension>
                 <gating:dimension>
                   <data-type:fcs-dimension data-type:name="SSC-A" />
                 </gating:dimension>
                 <gating:vertex>
                   <gating:coordinate data-type:value="3470616.407336981" />
                   <gating:coordinate data-type:value="1165822.925199942" />
                 </gating:vertex>
                 <gating:vertex>
                   <gating:coordinate data-type:value="6286889.092138587" />
                   <gating:coordinate data-type:value="368595.0785564892" />
                 </gating:vertex>
                 <gating:vertex>
                   <gating:coordinate data-type:value="16449043.83354234" />
                   <gating:coordinate data-type:value="598564.9377899569" />
                 </gating:vertex>
                 <gating:vertex>
                   <gating:coordinate data-type:value="16449043.83354234" />
                   <gating:coordinate data-type:value="4698907.628398809" />
                 </gating:vertex>
                 <gating:vertex>
                   <gating:coordinate data-type:value="7268011.400318865" />
                   <gating:coordinate data-type:value="3687361.5969526665" />
                 </gating:vertex>
                 <gating:vertex>
                   <gating:coordinate data-type:value="3291702.794712661" />
                   <gating:coordinate data-type:value="1836682.472283564" />
                 </gating:vertex>
               </gating:PolygonGate>
             </Gate>
             <Subpopulations>
               <Population name="Single Cells"  annotation=""  owningGroup="WT"  expanded="1"  sortPriority="10"  count="8557" >
                 <Graph smoothing="0"  backColor="#ffffff"  foreColor="#000000"  heatMapStatParameter="Comp-FL1-A"  type="Pseudocolor"  fast="1" >
                   <Axis dimension="x"  name="Comp-FL4-A"  label=""  auto="auto" />
                   <Axis dimension="y"  name="FL1-H"  label=""  auto="auto" />
                   <GraphSettings level="5%"  smoothingHighResolution="1"  contourHighResolution="1"  histogramSmoothingCount="0"  graphResolution="256"  showOutliers="0"  drawLargeDots="0"  dotsToDraw="8000"  tint="le.chartfill.tinted.40"  lineWeight="le.lineweight.normal"  lineStyle="le.linestyle.solid" />
                   <GraphEnvironment showGrid="0"  showAxes="tnlTNL"  showGates="1"  showFreqOnPlots="1"  showGateNameOnPlots="1"  showMedians="0"  showUncomped="0"  addEventParam="0"  lastYAxisName="" >
                     <TextTraits font="SansSerif"  size="11"  name="Labels"  style="plain"  color="#000000"  background="#00ffffff"  just="left" />
                     <TextTraits font="SansSerif"  size="11"  name="LayoutGates"  style="plain"  color="#000000"  background="#00ffffff"  just="left" />
                     <TextTraits font="SansSerif"  size="9"  name="Numbers"  style="plain"  color="#000000"  background="#00ffffff"  just="left" />
                     <TextTraits font="SansSerif"  size="9"  name="Legend"  style="plain"  color="#000000"  background="#00ffffff"  just="left" />
                     <WindowPosition x="-5"  y="-5"  width="1552"  height="840"  displayed="0"  panelState="---" />
                   </GraphEnvironment>
                 </Graph>
                 <Gate gating:id="ID1539546602"  gating:parent_id="ID1426352354" >
                   <gating:PolygonGate eventsInside="1"  annoOffsetX="0"  annoOffsetY="0"  tint="#000000"  isTinted="0"  lineWeight="Normal"  userDefined="1"  quadId="-1"  gateResolution="256" >
                     <gating:dimension>
                       <data-type:fcs-dimension data-type:name="FSC-A" />
                     </gating:dimension>
                     <gating:dimension>
                       <data-type:fcs-dimension data-type:name="FSC-H" />
                     </gating:dimension>
                     <gating:vertex>
                       <gating:coordinate data-type:value="3199654.765714286" />
                       <gating:coordinate data-type:value="2088303.2573839664" />
                     </gating:vertex>
                     <gating:vertex>
                       <gating:coordinate data-type:value="16525557.76" />
                       <gating:coordinate data-type:value="8459397.94092827" />
                     </gating:vertex>
                     <gating:vertex>
                       <gating:coordinate data-type:value="16669362.468571428" />
                       <gating:coordinate data-type:value="6300304.742616034" />
                     </gating:vertex>
                     <gating:vertex>
                       <gating:coordinate data-type:value="3619085.165714286" />
                       <gating:coordinate data-type:value="424739.6455696202" />
                     </gating:vertex>
                     <gating:vertex>
                       <gating:coordinate data-type:value="3103784.96" />
                       <gating:coordinate data-type:value="1840538.4641350212" />
                     </gating:vertex>
                     <gating:vertex>
                       <gating:coordinate data-type:value="3103784.96" />
                       <gating:coordinate data-type:value="1805143.4936708861" />
                     </gating:vertex>
                   </gating:PolygonGate>
                 </Gate>
                 <Subpopulations>
                   <Population name="Cells of Interest"  annotation=""  owningGroup="WT"  expanded="1"  sortPriority="10"  count="8557" >
                     <Graph smoothing="0"  backColor="#ffffff"  foreColor="#000000"  heatMapStatParameter="Comp-FL1-A"  type="Pseudocolor"  fast="1" >
                       <Axis dimension="x"  name="SSC-A"  label=""  auto="auto" />
                       <Axis dimension="y"  name="FL3-A"  label=""  auto="auto" />
                       <GraphSettings level="5%"  smoothingHighResolution="1"  contourHighResolution="1"  histogramSmoothingCount="0"  graphResolution="256"  showOutliers="0"  drawLargeDots="0"  dotsToDraw="8000"  tint="le.chartfill.tinted.40"  lineWeight="le.lineweight.normal"  lineStyle="le.linestyle.solid" />
                       <GraphEnvironment showGrid="0"  showAxes="tnlTNL"  showGates="1"  showFreqOnPlots="1"  showGateNameOnPlots="1"  showMedians="0"  showUncomped="0"  addEventParam="0"  lastYAxisName="" >
                         <TextTraits font="SansSerif"  size="11"  name="Labels"  style="plain"  color="#000000"  background="#00ffffff"  just="left" />
                         <TextTraits font="SansSerif"  size="11"  name="LayoutGates"  style="plain"  color="#000000"  background="#00ffffff"  just="left" />
                         <TextTraits font="SansSerif"  size="9"  name="Numbers"  style="plain"  color="#000000"  background="#00ffffff"  just="left" />
                         <TextTraits font="SansSerif"  size="9"  name="Legend"  style="plain"  color="#000000"  background="#00ffffff"  just="left" />
                         <WindowPosition x="-5"  y="-5"  width="1552"  height="840"  displayed="1"  panelState="---" />
                       </GraphEnvironment>
                     </Graph>
                     <Gate gating:id="ID548464699"  gating:parent_id="ID1539546602" >
                       <gating:RectangleGate eventsInside="1"  annoOffsetX="0"  annoOffsetY="0"  tint="#000000"  isTinted="0"  lineWeight="Normal"  userDefined="1"  percentX="0"  percentY="0" >
                         <gating:dimension gating:min="21.749046062487658"  gating:max="9456522.446117172" >
                           <data-type:fcs-dimension data-type:name="Comp-FL4-A" />
                         </gating:dimension>
                         <gating:dimension gating:min="1.4711680211954756"  gating:max="8315328.177289953" >
                           <data-type:fcs-dimension data-type:name="FL1-H" />
                         </gating:dimension>
                       </gating:RectangleGate>
                     </Gate>
                   </Population>
                 </Subpopulations>
               </Population>
             </Subpopulations>
           </Population>
         </Subpopulations>
       </SampleNode>
     </Sample>
     <Sample>
       <DataSet uri="file:/C:/Users/pawla/AppData/Local/Temp/A03%20U251%20Echi%20.fcs"  sampleID="3" />
       <Transformations>
         <transforms:linear transforms:minRange="0"  transforms:maxRange="16777216"  gain="1" >
           <data-type:parameter data-type:name="FSC-A" />
         </transforms:linear>
         <transforms:log transforms:offset="1"  transforms:decades="7.2247198959" >
           <data-type:parameter data-type:name="SSC-A" />
         </transforms:log>
         <transforms:log transforms:offset="1"  transforms:decades="7.2247198959" >
           <data-type:parameter data-type:name="FL1-A" />
         </transforms:log>
         <transforms:log transforms:offset="1"  transforms:decades="7.2247198959" >
           <data-type:parameter data-type:name="FL2-A" />
         </transforms:log>
         <transforms:log transforms:offset="1"  transforms:decades="7.2247198959" >
           <data-type:parameter data-type:name="FL3-A" />
         </transforms:log>
         <transforms:log transforms:offset="31.6227766017"  transforms:decades="5.2247198959" >
           <data-type:parameter data-type:name="FL4-A" />
         </transforms:log>
         <transforms:linear transforms:minRange="0"  transforms:maxRange="16777216"  gain="1" >
           <data-type:parameter data-type:name="FSC-H" />
         </transforms:linear>
         <transforms:linear transforms:minRange="0"  transforms:maxRange="16777216"  gain="1" >
           <data-type:parameter data-type:name="SSC-H" />
         </transforms:linear>
         <transforms:log transforms:offset="1"  transforms:decades="7.2247198959" >
           <data-type:parameter data-type:name="FL1-H" />
         </transforms:log>
         <transforms:log transforms:offset="1"  transforms:decades="7.2247198959" >
           <data-type:parameter data-type:name="FL2-H" />
         </transforms:log>
         <transforms:log transforms:offset="1"  transforms:decades="7.2247198959" >
           <data-type:parameter data-type:name="FL3-H" />
         </transforms:log>
         <transforms:logicle transforms:length="256"  transforms:T="16777215.998626715"  transforms:A="0"  transforms:W="0"  transforms:M="6.2247198959" >
           <data-type:parameter data-type:name="FL4-H" />
         </transforms:logicle>
         <transforms:linear transforms:minRange="0"  transforms:maxRange="16777216"  gain="1" >
           <data-type:parameter data-type:name="Width" />
         </transforms:linear>
         <transforms:linear transforms:minRange="13.625136612"  transforms:maxRange="91"  gain="0.0994535519" >
           <data-type:parameter data-type:name="Time" />
         </transforms:linear>
       </Transformations>
       <Keywords>
         <Keyword name="FJ_FCS_VERSION"  value="3.1" />
         <Keyword name="$FIL"  value="A03 U251 Echi .fcs" />
         <Keyword name="$WELLID"  value="A03" />
         <Keyword name="$SMNO"  value="U251 Echi " />
         <Keyword name="$DATATYPE"  value="I" />
         <Keyword name="$MODE"  value="L" />
         <Keyword name="$BYTEORD"  value="4,3,2,1" />
         <Keyword name="$NEXTDATA"  value="0" />
         <Keyword name="$PAR"  value="14" />
         <Keyword name="$P7B"  value="32" />
         <Keyword name="$P7R"  value="16777216" />
         <Keyword name="$P7N"  value="FSC-H" />
         <Keyword name="$P7E"  value="0,0" />
         <Keyword name="#BDACCURIDECADES7"  value="7.224719870049579" />
         <Keyword name="$P7S"  value="FSC-H" />
         <Keyword name="#P7DetectorName"  value="FSC" />
         <Keyword name="#P7Dimension"  value="OTHER" />
         <Keyword name="#P7IsFluorescent"  value="false" />
         <Keyword name="#P7detectornumber"  value="70" />
         <Keyword name="$P7L"  value="143" />
         <Keyword name="#P7VirtualGain"  value="1.0" />
         <Keyword name="$P6B"  value="32" />
         <Keyword name="$P6R"  value="16777216" />
         <Keyword name="$P6N"  value="FL4-A" />
         <Keyword name="$P6E"  value="0,0" />
         <Keyword name="#BDACCURIDECADES6"  value="7.224719870049579" />
         <Keyword name="$P6S"  value="APC-A" />
         <Keyword name="#P6DetectorName"  value="FL4" />
         <Keyword name="#P6Dimension"  value="AREA" />
         <Keyword name="#P6IsFluorescent"  value="true" />
         <Keyword name="#P6detectornumber"  value="4" />
         <Keyword name="$P6L"  value="640" />
         <Keyword name="#P6VirtualGain"  value="1.0" />
         <Keyword name="$P8B"  value="32" />
         <Keyword name="$P8R"  value="16777216" />
         <Keyword name="$P8N"  value="SSC-H" />
         <Keyword name="$P8E"  value="0,0" />
         <Keyword name="#BDACCURIDECADES8"  value="7.224719870049579" />
         <Keyword name="$P8S"  value="SSC-H" />
         <Keyword name="#P8DetectorName"  value="SSC" />
         <Keyword name="#P8Dimension"  value="OTHER" />
         <Keyword name="#P8IsFluorescent"  value="false" />
         <Keyword name="#P8detectornumber"  value="83" />
         <Keyword name="$P8L"  value="143" />
         <Keyword name="#P8VirtualGain"  value="1.0" />
         <Keyword name="$P3B"  value="32" />
         <Keyword name="$P3R"  value="16777216" />
         <Keyword name="$P3N"  value="FL1-A" />
         <Keyword name="$P3E"  value="0,0" />
         <Keyword name="#BDACCURIDECADES3"  value="7.224719870049579" />
         <Keyword name="$P3S"  value="FITC-A" />
         <Keyword name="#P3DetectorName"  value="FL1" />
         <Keyword name="#P3Dimension"  value="AREA" />
         <Keyword name="#P3IsFluorescent"  value="true" />
         <Keyword name="#P3detectornumber"  value="1" />
         <Keyword name="$P3L"  value="488" />
         <Keyword name="#P3VirtualGain"  value="1.0" />
         <Keyword name="$P12B"  value="32" />
         <Keyword name="$P12R"  value="16777216" />
         <Keyword name="$P12N"  value="FL4-H" />
         <Keyword name="$P12E"  value="0,0" />
         <Keyword name="#BDACCURIDECADES12"  value="7.224719870049579" />
         <Keyword name="$P12S"  value="APC-H" />
         <Keyword name="#P12DetectorName"  value="FL4" />
         <Keyword name="#P12Dimension"  value="HEIGHT" />
         <Keyword name="#P12IsFluorescent"  value="true" />
         <Keyword name="#P12detectornumber"  value="4" />
         <Keyword name="$P12L"  value="640" />
         <Keyword name="#P12VirtualGain"  value="1.0" />
         <Keyword name="$P2B"  value="32" />
         <Keyword name="$P2R"  value="16777216" />
         <Keyword name="$P2N"  value="SSC-A" />
         <Keyword name="$P2E"  value="0,0" />
         <Keyword name="#BDACCURIDECADES2"  value="7.224719870049579" />
         <Keyword name="$P2S"  value="SSC-A" />
         <Keyword name="#P2DetectorName"  value="SSC" />
         <Keyword name="#P2Dimension"  value="OTHER" />
         <Keyword name="#P2IsFluorescent"  value="false" />
         <Keyword name="#P2detectornumber"  value="83" />
         <Keyword name="$P2L"  value="143" />
         <Keyword name="#P2VirtualGain"  value="1.0" />
         <Keyword name="$P14B"  value="32" />
         <Keyword name="$P14R"  value="16777216" />
         <Keyword name="$P14N"  value="Time" />
         <Keyword name="$P14E"  value="0,0" />
         <Keyword name="#BDACCURIDECADES14"  value="7.224719870049579" />
         <Keyword name="$P14S"  value="Time" />
         <Keyword name="#P14DetectorName"  value="No detector" />
         <Keyword name="#P14Dimension"  value="OTHER" />
         <Keyword name="#P14IsFluorescent"  value="false" />
         <Keyword name="#P14detectornumber"  value="-1" />
         <Keyword name="$P14L"  value="-1" />
         <Keyword name="#P14VirtualGain"  value="1.0" />
         <Keyword name="$P5B"  value="32" />
         <Keyword name="$P5R"  value="16777216" />
         <Keyword name="$P5N"  value="FL3-A" />
         <Keyword name="$P5E"  value="0,0" />
         <Keyword name="#BDACCURIDECADES5"  value="7.224719870049579" />
         <Keyword name="$P5S"  value="PerCP-A" />
         <Keyword name="#P5DetectorName"  value="FL3" />
         <Keyword name="#P5Dimension"  value="AREA" />
         <Keyword name="#P5IsFluorescent"  value="true" />
         <Keyword name="#P5detectornumber"  value="3" />
         <Keyword name="$P5L"  value="488" />
         <Keyword name="#P5VirtualGain"  value="1.0" />
         <Keyword name="$P10B"  value="32" />
         <Keyword name="$P10R"  value="16777216" />
         <Keyword name="$P10N"  value="FL2-H" />
         <Keyword name="$P10E"  value="0,0" />
         <Keyword name="#BDACCURIDECADES10"  value="7.224719870049579" />
         <Keyword name="$P10S"  value="PE-H" />
         <Keyword name="#P10DetectorName"  value="FL2" />
         <Keyword name="#P10Dimension"  value="HEIGHT" />
         <Keyword name="#P10IsFluorescent"  value="true" />
         <Keyword name="#P10detectornumber"  value="2" />
         <Keyword name="$P10L"  value="488" />
         <Keyword name="#P10VirtualGain"  value="1.0" />
         <Keyword name="$P11B"  value="32" />
         <Keyword name="$P11R"  value="16777216" />
         <Keyword name="$P11N"  value="FL3-H" />
         <Keyword name="$P11E"  value="0,0" />
         <Keyword name="#BDACCURIDECADES11"  value="7.224719870049579" />
         <Keyword name="$P11S"  value="PerCP-H" />
         <Keyword name="#P11DetectorName"  value="FL3" />
         <Keyword name="#P11Dimension"  value="HEIGHT" />
         <Keyword name="#P11IsFluorescent"  value="true" />
         <Keyword name="#P11detectornumber"  value="3" />
         <Keyword name="$P11L"  value="488" />
         <Keyword name="#P11VirtualGain"  value="1.0" />
         <Keyword name="$P13B"  value="32" />
         <Keyword name="$P13R"  value="16777216" />
         <Keyword name="$P13N"  value="Width" />
         <Keyword name="$P13E"  value="0,0" />
         <Keyword name="#BDACCURIDECADES13"  value="7.224719870049579" />
         <Keyword name="$P13S"  value="Width" />
         <Keyword name="#P13DetectorName"  value="No detector" />
         <Keyword name="#P13Dimension"  value="OTHER" />
         <Keyword name="#P13IsFluorescent"  value="false" />
         <Keyword name="#P13detectornumber"  value="-1" />
         <Keyword name="$P13L"  value="-1" />
         <Keyword name="#P13VirtualGain"  value="1.0" />
         <Keyword name="$P1B"  value="32" />
         <Keyword name="$P1R"  value="16777216" />
         <Keyword name="$P1N"  value="FSC-A" />
         <Keyword name="$P1E"  value="0,0" />
         <Keyword name="#BDACCURIDECADES1"  value="7.224719870049579" />
         <Keyword name="$P1S"  value="FSC-A" />
         <Keyword name="#P1DetectorName"  value="FSC" />
         <Keyword name="#P1Dimension"  value="OTHER" />
         <Keyword name="#P1IsFluorescent"  value="false" />
         <Keyword name="#P1detectornumber"  value="70" />
         <Keyword name="$P1L"  value="143" />
         <Keyword name="#P1VirtualGain"  value="1.0" />
         <Keyword name="$P4B"  value="32" />
         <Keyword name="$P4R"  value="16777216" />
         <Keyword name="$P4N"  value="FL2-A" />
         <Keyword name="$P4E"  value="0,0" />
         <Keyword name="#BDACCURIDECADES4"  value="7.224719870049579" />
         <Keyword name="$P4S"  value="PE-A" />
         <Keyword name="#P4DetectorName"  value="FL2" />
         <Keyword name="#P4Dimension"  value="AREA" />
         <Keyword name="#P4IsFluorescent"  value="true" />
         <Keyword name="#P4detectornumber"  value="2" />
         <Keyword name="$P4L"  value="488" />
         <Keyword name="#P4VirtualGain"  value="1.0" />
         <Keyword name="$P9B"  value="32" />
         <Keyword name="$P9R"  value="16777216" />
         <Keyword name="$P9N"  value="FL1-H" />
         <Keyword name="$P9E"  value="0,0" />
         <Keyword name="#BDACCURIDECADES9"  value="7.224719870049579" />
         <Keyword name="$P9S"  value="FITC-H" />
         <Keyword name="#P9DetectorName"  value="FL1" />
         <Keyword name="#P9Dimension"  value="HEIGHT" />
         <Keyword name="#P9IsFluorescent"  value="true" />
         <Keyword name="#P9detectornumber"  value="1" />
         <Keyword name="$P9L"  value="488" />
         <Keyword name="#P9VirtualGain"  value="1.0" />
         <Keyword name="$TOT"  value="41904" />
         <Keyword name="$DATE"  value="29-DEC-2021" />
         <Keyword name="$CYT"  value="BD Accuri C6 Plus" />
         <Keyword name="$CYTSN"  value="AC66051710297" />
         <Keyword name="#SoftwareVersion"  value="BD Accuri C6 Plus 1.0.34.1" />
         <Keyword name="#LASERCONFIGURATION"  value="3 Blue 1 Red" />
         <Keyword name="$SPILLOVER"  value="8,FL1-A,FL2-A,FL3-A,FL4-A,FL1-H,FL2-H,FL3-H,FL4-H,1.0000,0.0000,0.0000,0.0000,0.0000,0.0000,0.0000,0.0000,0.0000,1.0000,0.0000,0.0000,0.0000,0.0000,0.0000,0.0000,0.0000,0.0000,1.0000,0.0000,0.0000,0.0000,0.0000,0.0000,0.0000,0.0000,0.0000,1.0000,0.0000,0.0000,0.0000,0.0000,0.0000,0.0000,0.0000,0.0000,1.0000,0.0000,0.0000,0.0000,0.0000,0.0000,0.0000,0.0000,0.0000,1.0000,0.0000,0.0000,0.0000,0.0000,0.0000,0.0000,0.0000,0.0000,1.0000,0.0000,0.0000,0.0000,0.0000,0.0000,0.0000,0.0000,0.0000,1.0000" />
         <Keyword name="#BDACCURICAPTUREDDATE"  value="1640819144417" />
         <Keyword name="$TIMESTEP"  value="0.1" />
         <Keyword name="$PROJ"  value="20211229_173212" />
         <Keyword name="$BTIM"  value="17:05:58.21" />
         <Keyword name="$ETIM"  value="17:07:29.67" />
         <Keyword name="#ATIM"  value="91" />
         <Keyword name="#ACQUISITIONTIMEMILLI"  value="91686" />
         <Keyword name="$TR"  value="FSC-H,80000" />
         <Keyword name="#SECONDARYTHRESHOLD"  value="FSC-H,0" />
         <Keyword name="$VOL"  value="100153" />
         <Keyword name="#P1MaxUsefulDataChannel"  value="15204351" />
         <Keyword name="#P2MaxUsefulDataChannel"  value="2228223" />
         <Keyword name="#P3MaxUsefulDataChannel"  value="131071" />
         <Keyword name="#P4MaxUsefulDataChannel"  value="49151" />
         <Keyword name="#P5MaxUsefulDataChannel"  value="65535" />
         <Keyword name="#P6MaxUsefulDataChannel"  value="655359" />
         <Keyword name="#P7MaxUsefulDataChannel"  value="6291455" />
         <Keyword name="#P8MaxUsefulDataChannel"  value="1245183" />
         <Keyword name="#P9MaxUsefulDataChannel"  value="81919" />
         <Keyword name="#P10MaxUsefulDataChannel"  value="32767" />
         <Keyword name="#P11MaxUsefulDataChannel"  value="40959" />
         <Keyword name="#P12MaxUsefulDataChannel"  value="393215" />
         <Keyword name="#P13MaxUsefulDataChannel"  value="187" />
         <Keyword name="#P14MaxUsefulDataChannel"  value="1007" />
         <Keyword name="$BEGINSTEXT"  value="58" />
         <Keyword name="$ENDSTEXT"  value="4430" />
         <Keyword name="$BEGINDATA"  value="4431" />
         <Keyword name="$ENDDATA"  value="2351054" />
         <Keyword name="$BEGINANALYSIS"  value="0" />
         <Keyword name="$ENDANALYSIS"  value="0" />
         <Keyword name="#SPACERS"  value="000" />
         <Keyword name="$P16N"  value="Comp-FL2-A" />
         <Keyword name="$P16S"  value="PE-A" />
         <Keyword name="$P16R"  value="16777215" />
         <Keyword name="$P17N"  value="Comp-FL4-A" />
         <Keyword name="$P17S"  value="APC-A" />
         <Keyword name="$P17R"  value="16777215" />
       </Keywords>
       <SampleNode name="A03 U251 Echi .fcs"  annotation=""  owningGroup=""  expanded="1"  sortPriority="10"  count="41904"  sampleID="3" >
         <Graph smoothing="0"  backColor="#ffffff"  foreColor="#000000"  type="Pseudocolor"  fast="1" >
           <Axis dimension="x"  name="FSC-A"  label=""  auto="auto" />
           <Axis dimension="y"  name="SSC-A"  label=""  auto="auto" />
           <GraphSettings level="5%"  smoothingHighResolution="1"  contourHighResolution="1"  histogramSmoothingCount="0"  graphResolution="256"  showOutliers="0"  drawLargeDots="0"  dotsToDraw="8000"  tint="le.chartfill.tinted.40"  lineWeight="le.lineweight.normal"  lineStyle="le.linestyle.solid" />
           <GraphEnvironment showGrid="0"  showAxes="tnlTNL"  showGates="1"  showFreqOnPlots="1"  showGateNameOnPlots="1"  showMedians="0"  showUncomped="0"  addEventParam="0"  lastYAxisName="" >
             <TextTraits font="SansSerif"  size="11"  name="Labels"  style="plain"  color="#000000"  background="#00ffffff"  just="left" />
             <TextTraits font="SansSerif"  size="11"  name="LayoutGates"  style="plain"  color="#000000"  background="#00ffffff"  just="left" />
             <TextTraits font="SansSerif"  size="9"  name="Numbers"  style="plain"  color="#000000"  background="#00ffffff"  just="left" />
             <TextTraits font="SansSerif"  size="9"  name="Legend"  style="plain"  color="#000000"  background="#00ffffff"  just="left" />
             <WindowPosition x="0"  y="0"  width="0"  height="0"  displayed="0"  panelState="" />
           </GraphEnvironment>
         </Graph>
         <Subpopulations>
           <Population name="Cells"  annotation=""  owningGroup="WT"  expanded="1"  sortPriority="10"  count="11944" >
             <Graph smoothing="0"  backColor="#ffffff"  foreColor="#000000"  heatMapStatParameter="Comp-FL1-A"  type="Pseudocolor"  fast="1" >
               <Axis dimension="x"  name="FL3-A"  label=""  auto="auto" />
               <Axis dimension="y"  name="FL1-H"  label=""  auto="auto" />
               <GraphSettings level="5%"  smoothingHighResolution="1"  contourHighResolution="1"  histogramSmoothingCount="0"  graphResolution="256"  showOutliers="0"  drawLargeDots="0"  dotsToDraw="8000"  tint="le.chartfill.tinted.40"  lineWeight="le.lineweight.normal"  lineStyle="le.linestyle.solid" />
               <GraphEnvironment showGrid="0"  showAxes="tnlTNL"  showGates="1"  showFreqOnPlots="1"  showGateNameOnPlots="1"  showMedians="0"  showUncomped="0"  addEventParam="0"  lastYAxisName="" >
                 <TextTraits font="SansSerif"  size="11"  name="Labels"  style="plain"  color="#000000"  background="#00ffffff"  just="left" />
                 <TextTraits font="SansSerif"  size="11"  name="LayoutGates"  style="plain"  color="#000000"  background="#00ffffff"  just="left" />
                 <TextTraits font="SansSerif"  size="9"  name="Numbers"  style="plain"  color="#000000"  background="#00ffffff"  just="left" />
                 <TextTraits font="SansSerif"  size="9"  name="Legend"  style="plain"  color="#000000"  background="#00ffffff"  just="left" />
                 <WindowPosition x="-7"  y="-7"  width="1551"  height="839"  displayed="1"  panelState="---" />
               </GraphEnvironment>
             </Graph>
             <Gate gating:id="ID641028185" >
               <gating:PolygonGate eventsInside="1"  annoOffsetX="0"  annoOffsetY="0"  tint="#000000"  isTinted="0"  lineWeight="Normal"  userDefined="1"  quadId="-1"  gateResolution="256" >
                 <gating:dimension>
                   <data-type:fcs-dimension data-type:name="FSC-A" />
                 </gating:dimension>
                 <gating:dimension>
                   <data-type:fcs-dimension data-type:name="SSC-A" />
                 </gating:dimension>
                 <gating:vertex>
                   <gating:coordinate data-type:value="3470616.407336981" />
                   <gating:coordinate data-type:value="1165822.925199942" />
                 </gating:vertex>
                 <gating:vertex>
                   <gating:coordinate data-type:value="6286889.092138587" />
                   <gating:coordinate data-type:value="368595.0785564892" />
                 </gating:vertex>
                 <gating:vertex>
                   <gating:coordinate data-type:value="16449043.83354234" />
                   <gating:coordinate data-type:value="598564.9377899569" />
                 </gating:vertex>
                 <gating:vertex>
                   <gating:coordinate data-type:value="16449043.83354234" />
                   <gating:coordinate data-type:value="4698907.628398809" />
                 </gating:vertex>
                 <gating:vertex>
                   <gating:coordinate data-type:value="7268011.400318865" />
                   <gating:coordinate data-type:value="3687361.5969526665" />
                 </gating:vertex>
                 <gating:vertex>
                   <gating:coordinate data-type:value="3291702.794712661" />
                   <gating:coordinate data-type:value="1836682.472283564" />
                 </gating:vertex>
               </gating:PolygonGate>
             </Gate>
             <Subpopulations>
               <Population name="Single Cells"  annotation=""  owningGroup="WT"  expanded="1"  sortPriority="10"  count="11319" >
                 <Graph smoothing="0"  backColor="#ffffff"  foreColor="#000000"  heatMapStatParameter="Comp-FL1-A"  type="Pseudocolor"  fast="1" >
                   <Axis dimension="x"  name="Comp-FL4-A"  label=""  auto="auto" />
                   <Axis dimension="y"  name="FL1-H"  label=""  auto="auto" />
                   <GraphSettings level="5%"  smoothingHighResolution="1"  contourHighResolution="1"  histogramSmoothingCount="0"  graphResolution="256"  showOutliers="0"  drawLargeDots="0"  dotsToDraw="8000"  tint="le.chartfill.tinted.40"  lineWeight="le.lineweight.normal"  lineStyle="le.linestyle.solid" />
                   <GraphEnvironment showGrid="0"  showAxes="tnlTNL"  showGates="1"  showFreqOnPlots="1"  showGateNameOnPlots="1"  showMedians="0"  showUncomped="0"  addEventParam="0"  lastYAxisName="" >
                     <TextTraits font="SansSerif"  size="11"  name="Labels"  style="plain"  color="#000000"  background="#00ffffff"  just="left" />
                     <TextTraits font="SansSerif"  size="11"  name="LayoutGates"  style="plain"  color="#000000"  background="#00ffffff"  just="left" />
                     <TextTraits font="SansSerif"  size="9"  name="Numbers"  style="plain"  color="#000000"  background="#00ffffff"  just="left" />
                     <TextTraits font="SansSerif"  size="9"  name="Legend"  style="plain"  color="#000000"  background="#00ffffff"  just="left" />
                     <WindowPosition x="-5"  y="-5"  width="1552"  height="840"  displayed="0"  panelState="---" />
                   </GraphEnvironment>
                 </Graph>
                 <Gate gating:id="ID1629748805"  gating:parent_id="ID641028185" >
                   <gating:PolygonGate eventsInside="1"  annoOffsetX="0"  annoOffsetY="0"  tint="#000000"  isTinted="0"  lineWeight="Normal"  userDefined="1"  quadId="-1"  gateResolution="256" >
                     <gating:dimension>
                       <data-type:fcs-dimension data-type:name="FSC-A" />
                     </gating:dimension>
                     <gating:dimension>
                       <data-type:fcs-dimension data-type:name="FSC-H" />
                     </gating:dimension>
                     <gating:vertex>
                       <gating:coordinate data-type:value="3199654.765714286" />
                       <gating:coordinate data-type:value="2088303.2573839664" />
                     </gating:vertex>
                     <gating:vertex>
                       <gating:coordinate data-type:value="16525557.76" />
                       <gating:coordinate data-type:value="8459397.94092827" />
                     </gating:vertex>
                     <gating:vertex>
                       <gating:coordinate data-type:value="16669362.468571428" />
                       <gating:coordinate data-type:value="6300304.742616034" />
                     </gating:vertex>
                     <gating:vertex>
                       <gating:coordinate data-type:value="3619085.165714286" />
                       <gating:coordinate data-type:value="424739.6455696202" />
                     </gating:vertex>
                     <gating:vertex>
                       <gating:coordinate data-type:value="3103784.96" />
                       <gating:coordinate data-type:value="1840538.4641350212" />
                     </gating:vertex>
                     <gating:vertex>
                       <gating:coordinate data-type:value="3103784.96" />
                       <gating:coordinate data-type:value="1805143.4936708861" />
                     </gating:vertex>
                   </gating:PolygonGate>
                 </Gate>
                 <Subpopulations>
                   <Population name="Cells of Interest"  annotation=""  owningGroup="WT"  expanded="1"  sortPriority="10"  count="11319" >
                     <Graph smoothing="0"  backColor="#ffffff"  foreColor="#000000"  heatMapStatParameter="Comp-FL1-A"  type="Pseudocolor"  fast="1" >
                       <Axis dimension="x"  name="Comp-FL4-A"  label=""  auto="auto" />
                       <Axis dimension="y"  name="FL3-A"  label=""  auto="auto" />
                       <GraphSettings level="5%"  smoothingHighResolution="1"  contourHighResolution="1"  histogramSmoothingCount="0"  graphResolution="256"  showOutliers="0"  drawLargeDots="0"  dotsToDraw="8000"  tint="le.chartfill.tinted.40"  lineWeight="le.lineweight.normal"  lineStyle="le.linestyle.solid" />
                       <GraphEnvironment showGrid="0"  showAxes="tnlTNL"  showGates="1"  showFreqOnPlots="1"  showGateNameOnPlots="1"  showMedians="0"  showUncomped="0"  addEventParam="0"  lastYAxisName="" >
                         <TextTraits font="SansSerif"  size="11"  name="Labels"  style="plain"  color="#000000"  background="#00ffffff"  just="left" />
                         <TextTraits font="SansSerif"  size="11"  name="LayoutGates"  style="plain"  color="#000000"  background="#00ffffff"  just="left" />
                         <TextTraits font="SansSerif"  size="9"  name="Numbers"  style="plain"  color="#000000"  background="#00ffffff"  just="left" />
                         <TextTraits font="SansSerif"  size="9"  name="Legend"  style="plain"  color="#000000"  background="#00ffffff"  just="left" />
                         <WindowPosition x="-4"  y="-4"  width="1552"  height="840"  displayed="0"  panelState="---" />
                       </GraphEnvironment>
                     </Graph>
                     <Gate gating:id="ID686992183"  gating:parent_id="ID1629748805" >
                       <gating:RectangleGate eventsInside="1"  annoOffsetX="0"  annoOffsetY="0"  tint="#000000"  isTinted="0"  lineWeight="Normal"  userDefined="1"  percentX="0"  percentY="0" >
                         <gating:dimension gating:min="21.749046062487658"  gating:max="9456522.446117172" >
                           <data-type:fcs-dimension data-type:name="Comp-FL4-A" />
                         </gating:dimension>
                         <gating:dimension gating:min="1.4711680211954756"  gating:max="8315328.177289953" >
                           <data-type:fcs-dimension data-type:name="FL1-H" />
                         </gating:dimension>
                       </gating:RectangleGate>
                     </Gate>
                   </Population>
                 </Subpopulations>
               </Population>
             </Subpopulations>
           </Population>
         </Subpopulations>
       </SampleNode>
     </Sample>
     <Sample>
       <DataSet uri="file:/C:/Users/pawla/AppData/Local/Temp/A04%20DMSO%20U251%20Echi%20.fcs"  sampleID="4" />
       <Transformations>
         <transforms:linear transforms:minRange="0"  transforms:maxRange="16777216"  gain="1" >
           <data-type:parameter data-type:name="FSC-A" />
         </transforms:linear>
         <transforms:log transforms:offset="1"  transforms:decades="7.2247198959" >
           <data-type:parameter data-type:name="SSC-A" />
         </transforms:log>
         <transforms:log transforms:offset="1"  transforms:decades="7.2247198959" >
           <data-type:parameter data-type:name="FL1-A" />
         </transforms:log>
         <transforms:log transforms:offset="1"  transforms:decades="7.2247198959" >
           <data-type:parameter data-type:name="FL2-A" />
         </transforms:log>
         <transforms:log transforms:offset="1"  transforms:decades="7.2247198959" >
           <data-type:parameter data-type:name="FL3-A" />
         </transforms:log>
         <transforms:log transforms:offset="31.6227766017"  transforms:decades="5.2247198959" >
           <data-type:parameter data-type:name="FL4-A" />
         </transforms:log>
         <transforms:linear transforms:minRange="0"  transforms:maxRange="16777216"  gain="1" >
           <data-type:parameter data-type:name="FSC-H" />
         </transforms:linear>
         <transforms:linear transforms:minRange="0"  transforms:maxRange="16777216"  gain="1" >
           <data-type:parameter data-type:name="SSC-H" />
         </transforms:linear>
         <transforms:log transforms:offset="1"  transforms:decades="7.2247198959" >
           <data-type:parameter data-type:name="FL1-H" />
         </transforms:log>
         <transforms:log transforms:offset="1"  transforms:decades="7.2247198959" >
           <data-type:parameter data-type:name="FL2-H" />
         </transforms:log>
         <transforms:log transforms:offset="1"  transforms:decades="7.2247198959" >
           <data-type:parameter data-type:name="FL3-H" />
         </transforms:log>
         <transforms:logicle transforms:length="256"  transforms:T="16777215.998626715"  transforms:A="0"  transforms:W="0"  transforms:M="6.2247198959" >
           <data-type:parameter data-type:name="FL4-H" />
         </transforms:logicle>
         <transforms:linear transforms:minRange="0"  transforms:maxRange="16777216"  gain="1" >
           <data-type:parameter data-type:name="Width" />
         </transforms:linear>
         <transforms:linear transforms:minRange="13.6699561404"  transforms:maxRange="91"  gain="0.0997807018" >
           <data-type:parameter data-type:name="Time" />
         </transforms:linear>
       </Transformations>
       <Keywords>
         <Keyword name="FJ_FCS_VERSION"  value="3.1" />
         <Keyword name="$FIL"  value="A04 DMSO U251 Echi .fcs" />
         <Keyword name="$WELLID"  value="A04" />
         <Keyword name="$SMNO"  value="DMSO U251 Echi " />
         <Keyword name="$DATATYPE"  value="I" />
         <Keyword name="$MODE"  value="L" />
         <Keyword name="$BYTEORD"  value="4,3,2,1" />
         <Keyword name="$NEXTDATA"  value="0" />
         <Keyword name="$PAR"  value="14" />
         <Keyword name="$P7B"  value="32" />
         <Keyword name="$P7R"  value="16777216" />
         <Keyword name="$P7N"  value="FSC-H" />
         <Keyword name="$P7E"  value="0,0" />
         <Keyword name="#BDACCURIDECADES7"  value="7.224719870049579" />
         <Keyword name="$P7S"  value="FSC-H" />
         <Keyword name="#P7DetectorName"  value="FSC" />
         <Keyword name="#P7Dimension"  value="OTHER" />
         <Keyword name="#P7IsFluorescent"  value="false" />
         <Keyword name="#P7detectornumber"  value="70" />
         <Keyword name="$P7L"  value="143" />
         <Keyword name="#P7VirtualGain"  value="1.0" />
         <Keyword name="$P6B"  value="32" />
         <Keyword name="$P6R"  value="16777216" />
         <Keyword name="$P6N"  value="FL4-A" />
         <Keyword name="$P6E"  value="0,0" />
         <Keyword name="#BDACCURIDECADES6"  value="7.224719870049579" />
         <Keyword name="$P6S"  value="APC-A" />
         <Keyword name="#P6DetectorName"  value="FL4" />
         <Keyword name="#P6Dimension"  value="AREA" />
         <Keyword name="#P6IsFluorescent"  value="true" />
         <Keyword name="#P6detectornumber"  value="4" />
         <Keyword name="$P6L"  value="640" />
         <Keyword name="#P6VirtualGain"  value="1.0" />
         <Keyword name="$P8B"  value="32" />
         <Keyword name="$P8R"  value="16777216" />
         <Keyword name="$P8N"  value="SSC-H" />
         <Keyword name="$P8E"  value="0,0" />
         <Keyword name="#BDACCURIDECADES8"  value="7.224719870049579" />
         <Keyword name="$P8S"  value="SSC-H" />
         <Keyword name="#P8DetectorName"  value="SSC" />
         <Keyword name="#P8Dimension"  value="OTHER" />
         <Keyword name="#P8IsFluorescent"  value="false" />
         <Keyword name="#P8detectornumber"  value="83" />
         <Keyword name="$P8L"  value="143" />
         <Keyword name="#P8VirtualGain"  value="1.0" />
         <Keyword name="$P3B"  value="32" />
         <Keyword name="$P3R"  value="16777216" />
         <Keyword name="$P3N"  value="FL1-A" />
         <Keyword name="$P3E"  value="0,0" />
         <Keyword name="#BDACCURIDECADES3"  value="7.224719870049579" />
         <Keyword name="$P3S"  value="FITC-A" />
         <Keyword name="#P3DetectorName"  value="FL1" />
         <Keyword name="#P3Dimension"  value="AREA" />
         <Keyword name="#P3IsFluorescent"  value="true" />
         <Keyword name="#P3detectornumber"  value="1" />
         <Keyword name="$P3L"  value="488" />
         <Keyword name="#P3VirtualGain"  value="1.0" />
         <Keyword name="$P12B"  value="32" />
         <Keyword name="$P12R"  value="16777216" />
         <Keyword name="$P12N"  value="FL4-H" />
         <Keyword name="$P12E"  value="0,0" />
         <Keyword name="#BDACCURIDECADES12"  value="7.224719870049579" />
         <Keyword name="$P12S"  value="APC-H" />
         <Keyword name="#P12DetectorName"  value="FL4" />
         <Keyword name="#P12Dimension"  value="HEIGHT" />
         <Keyword name="#P12IsFluorescent"  value="true" />
         <Keyword name="#P12detectornumber"  value="4" />
         <Keyword name="$P12L"  value="640" />
         <Keyword name="#P12VirtualGain"  value="1.0" />
         <Keyword name="$P2B"  value="32" />
         <Keyword name="$P2R"  value="16777216" />
         <Keyword name="$P2N"  value="SSC-A" />
         <Keyword name="$P2E"  value="0,0" />
         <Keyword name="#BDACCURIDECADES2"  value="7.224719870049579" />
         <Keyword name="$P2S"  value="SSC-A" />
         <Keyword name="#P2DetectorName"  value="SSC" />
         <Keyword name="#P2Dimension"  value="OTHER" />
         <Keyword name="#P2IsFluorescent"  value="false" />
         <Keyword name="#P2detectornumber"  value="83" />
         <Keyword name="$P2L"  value="143" />
         <Keyword name="#P2VirtualGain"  value="1.0" />
         <Keyword name="$P14B"  value="32" />
         <Keyword name="$P14R"  value="16777216" />
         <Keyword name="$P14N"  value="Time" />
         <Keyword name="$P14E"  value="0,0" />
         <Keyword name="#BDACCURIDECADES14"  value="7.224719870049579" />
         <Keyword name="$P14S"  value="Time" />
         <Keyword name="#P14DetectorName"  value="No detector" />
         <Keyword name="#P14Dimension"  value="OTHER" />
         <Keyword name="#P14IsFluorescent"  value="false" />
         <Keyword name="#P14detectornumber"  value="-1" />
         <Keyword name="$P14L"  value="-1" />
         <Keyword name="#P14VirtualGain"  value="1.0" />
         <Keyword name="$P5B"  value="32" />
         <Keyword name="$P5R"  value="16777216" />
         <Keyword name="$P5N"  value="FL3-A" />
         <Keyword name="$P5E"  value="0,0" />
         <Keyword name="#BDACCURIDECADES5"  value="7.224719870049579" />
         <Keyword name="$P5S"  value="PerCP-A" />
         <Keyword name="#P5DetectorName"  value="FL3" />
         <Keyword name="#P5Dimension"  value="AREA" />
         <Keyword name="#P5IsFluorescent"  value="true" />
         <Keyword name="#P5detectornumber"  value="3" />
         <Keyword name="$P5L"  value="488" />
         <Keyword name="#P5VirtualGain"  value="1.0" />
         <Keyword name="$P10B"  value="32" />
         <Keyword name="$P10R"  value="16777216" />
         <Keyword name="$P10N"  value="FL2-H" />
         <Keyword name="$P10E"  value="0,0" />
         <Keyword name="#BDACCURIDECADES10"  value="7.224719870049579" />
         <Keyword name="$P10S"  value="PE-H" />
         <Keyword name="#P10DetectorName"  value="FL2" />
         <Keyword name="#P10Dimension"  value="HEIGHT" />
         <Keyword name="#P10IsFluorescent"  value="true" />
         <Keyword name="#P10detectornumber"  value="2" />
         <Keyword name="$P10L"  value="488" />
         <Keyword name="#P10VirtualGain"  value="1.0" />
         <Keyword name="$P11B"  value="32" />
         <Keyword name="$P11R"  value="16777216" />
         <Keyword name="$P11N"  value="FL3-H" />
         <Keyword name="$P11E"  value="0,0" />
         <Keyword name="#BDACCURIDECADES11"  value="7.224719870049579" />
         <Keyword name="$P11S"  value="PerCP-H" />
         <Keyword name="#P11DetectorName"  value="FL3" />
         <Keyword name="#P11Dimension"  value="HEIGHT" />
         <Keyword name="#P11IsFluorescent"  value="true" />
         <Keyword name="#P11detectornumber"  value="3" />
         <Keyword name="$P11L"  value="488" />
         <Keyword name="#P11VirtualGain"  value="1.0" />
         <Keyword name="$P13B"  value="32" />
         <Keyword name="$P13R"  value="16777216" />
         <Keyword name="$P13N"  value="Width" />
         <Keyword name="$P13E"  value="0,0" />
         <Keyword name="#BDACCURIDECADES13"  value="7.224719870049579" />
         <Keyword name="$P13S"  value="Width" />
         <Keyword name="#P13DetectorName"  value="No detector" />
         <Keyword name="#P13Dimension"  value="OTHER" />
         <Keyword name="#P13IsFluorescent"  value="false" />
         <Keyword name="#P13detectornumber"  value="-1" />
         <Keyword name="$P13L"  value="-1" />
         <Keyword name="#P13VirtualGain"  value="1.0" />
         <Keyword name="$P1B"  value="32" />
         <Keyword name="$P1R"  value="16777216" />
         <Keyword name="$P1N"  value="FSC-A" />
         <Keyword name="$P1E"  value="0,0" />
         <Keyword name="#BDACCURIDECADES1"  value="7.224719870049579" />
         <Keyword name="$P1S"  value="FSC-A" />
         <Keyword name="#P1DetectorName"  value="FSC" />
         <Keyword name="#P1Dimension"  value="OTHER" />
         <Keyword name="#P1IsFluorescent"  value="false" />
         <Keyword name="#P1detectornumber"  value="70" />
         <Keyword name="$P1L"  value="143" />
         <Keyword name="#P1VirtualGain"  value="1.0" />
         <Keyword name="$P4B"  value="32" />
         <Keyword name="$P4R"  value="16777216" />
         <Keyword name="$P4N"  value="FL2-A" />
         <Keyword name="$P4E"  value="0,0" />
         <Keyword name="#BDACCURIDECADES4"  value="7.224719870049579" />
         <Keyword name="$P4S"  value="PE-A" />
         <Keyword name="#P4DetectorName"  value="FL2" />
         <Keyword name="#P4Dimension"  value="AREA" />
         <Keyword name="#P4IsFluorescent"  value="true" />
         <Keyword name="#P4detectornumber"  value="2" />
         <Keyword name="$P4L"  value="488" />
         <Keyword name="#P4VirtualGain"  value="1.0" />
         <Keyword name="$P9B"  value="32" />
         <Keyword name="$P9R"  value="16777216" />
         <Keyword name="$P9N"  value="FL1-H" />
         <Keyword name="$P9E"  value="0,0" />
         <Keyword name="#BDACCURIDECADES9"  value="7.224719870049579" />
         <Keyword name="$P9S"  value="FITC-H" />
         <Keyword name="#P9DetectorName"  value="FL1" />
         <Keyword name="#P9Dimension"  value="HEIGHT" />
         <Keyword name="#P9IsFluorescent"  value="true" />
         <Keyword name="#P9detectornumber"  value="1" />
         <Keyword name="$P9L"  value="488" />
         <Keyword name="#P9VirtualGain"  value="1.0" />
         <Keyword name="$TOT"  value="39000" />
         <Keyword name="$DATE"  value="29-DEC-2021" />
         <Keyword name="$CYT"  value="BD Accuri C6 Plus" />
         <Keyword name="$CYTSN"  value="AC66051710297" />
         <Keyword name="#SoftwareVersion"  value="BD Accuri C6 Plus 1.0.34.1" />
         <Keyword name="#LASERCONFIGURATION"  value="3 Blue 1 Red" />
         <Keyword name="$SPILLOVER"  value="8,FL1-A,FL2-A,FL3-A,FL4-A,FL1-H,FL2-H,FL3-H,FL4-H,1.0000,0.0000,0.0000,0.0000,0.0000,0.0000,0.0000,0.0000,0.0000,1.0000,0.0000,0.0000,0.0000,0.0000,0.0000,0.0000,0.0000,0.0000,1.0000,0.0000,0.0000,0.0000,0.0000,0.0000,0.0000,0.0000,0.0000,1.0000,0.0000,0.0000,0.0000,0.0000,0.0000,0.0000,0.0000,0.0000,1.0000,0.0000,0.0000,0.0000,0.0000,0.0000,0.0000,0.0000,0.0000,1.0000,0.0000,0.0000,0.0000,0.0000,0.0000,0.0000,0.0000,0.0000,1.0000,0.0000,0.0000,0.0000,0.0000,0.0000,0.0000,0.0000,0.0000,1.0000" />
         <Keyword name="#BDACCURICAPTUREDDATE"  value="1640819285532" />
         <Keyword name="$TIMESTEP"  value="0.1" />
         <Keyword name="$PROJ"  value="20211229_173212" />
         <Keyword name="$BTIM"  value="17:08:19.29" />
         <Keyword name="$ETIM"  value="17:09:50.42" />
         <Keyword name="#ATIM"  value="91" />
         <Keyword name="#ACQUISITIONTIMEMILLI"  value="91284" />
         <Keyword name="$TR"  value="FSC-H,80000" />
         <Keyword name="#SECONDARYTHRESHOLD"  value="FSC-H,0" />
         <Keyword name="$VOL"  value="100003" />
         <Keyword name="#P1MaxUsefulDataChannel"  value="15204351" />
         <Keyword name="#P2MaxUsefulDataChannel"  value="2097151" />
         <Keyword name="#P3MaxUsefulDataChannel"  value="131071" />
         <Keyword name="#P4MaxUsefulDataChannel"  value="49151" />
         <Keyword name="#P5MaxUsefulDataChannel"  value="49151" />
         <Keyword name="#P6MaxUsefulDataChannel"  value="655359" />
         <Keyword name="#P7MaxUsefulDataChannel"  value="6291455" />
         <Keyword name="#P8MaxUsefulDataChannel"  value="1179647" />
         <Keyword name="#P9MaxUsefulDataChannel"  value="65535" />
         <Keyword name="#P10MaxUsefulDataChannel"  value="24575" />
         <Keyword name="#P11MaxUsefulDataChannel"  value="32767" />
         <Keyword name="#P12MaxUsefulDataChannel"  value="393215" />
         <Keyword name="#P13MaxUsefulDataChannel"  value="187" />
         <Keyword name="#P14MaxUsefulDataChannel"  value="1007" />
         <Keyword name="$BEGINSTEXT"  value="58" />
         <Keyword name="$ENDSTEXT"  value="4440" />
         <Keyword name="$BEGINDATA"  value="4441" />
         <Keyword name="$ENDDATA"  value="2188440" />
         <Keyword name="$BEGINANALYSIS"  value="0" />
         <Keyword name="$ENDANALYSIS"  value="0" />
         <Keyword name="#SPACERS"  value="000" />
         <Keyword name="$P16N"  value="Comp-FL2-A" />
         <Keyword name="$P16S"  value="PE-A" />
         <Keyword name="$P16R"  value="16777215" />
         <Keyword name="$P17N"  value="Comp-FL4-A" />
         <Keyword name="$P17S"  value="APC-A" />
         <Keyword name="$P17R"  value="16777215" />
       </Keywords>
       <SampleNode name="A04 DMSO U251 Echi .fcs"  annotation=""  owningGroup=""  expanded="1"  sortPriority="10"  count="39000"  sampleID="4" >
         <Graph smoothing="0"  backColor="#ffffff"  foreColor="#000000"  type="Pseudocolor"  fast="1" >
           <Axis dimension="x"  name="FSC-A"  label=""  auto="auto" />
           <Axis dimension="y"  name="SSC-A"  label=""  auto="auto" />
           <GraphSettings level="5%"  smoothingHighResolution="1"  contourHighResolution="1"  histogramSmoothingCount="0"  graphResolution="256"  showOutliers="0"  drawLargeDots="0"  dotsToDraw="8000"  tint="le.chartfill.tinted.40"  lineWeight="le.lineweight.normal"  lineStyle="le.linestyle.solid" />
           <GraphEnvironment showGrid="0"  showAxes="tnlTNL"  showGates="1"  showFreqOnPlots="1"  showGateNameOnPlots="1"  showMedians="0"  showUncomped="0"  addEventParam="0"  lastYAxisName="" >
             <TextTraits font="SansSerif"  size="11"  name="Labels"  style="plain"  color="#000000"  background="#00ffffff"  just="left" />
             <TextTraits font="SansSerif"  size="11"  name="LayoutGates"  style="plain"  color="#000000"  background="#00ffffff"  just="left" />
             <TextTraits font="SansSerif"  size="9"  name="Numbers"  style="plain"  color="#000000"  background="#00ffffff"  just="left" />
             <TextTraits font="SansSerif"  size="9"  name="Legend"  style="plain"  color="#000000"  background="#00ffffff"  just="left" />
             <WindowPosition x="0"  y="0"  width="0"  height="0"  displayed="0"  panelState="" />
           </GraphEnvironment>
         </Graph>
         <Subpopulations>
           <Population name="Cells"  annotation=""  owningGroup="WT"  expanded="1"  sortPriority="10"  count="11072" >
             <Graph smoothing="0"  backColor="#ffffff"  foreColor="#000000"  heatMapStatParameter="Comp-FL1-A"  type="Pseudocolor"  fast="1" >
               <Axis dimension="x"  name="FL3-A"  label=""  auto="auto" />
               <Axis dimension="y"  name="FL1-H"  label=""  auto="auto" />
               <GraphSettings level="5%"  smoothingHighResolution="1"  contourHighResolution="1"  histogramSmoothingCount="0"  graphResolution="256"  showOutliers="0"  drawLargeDots="0"  dotsToDraw="8000"  tint="le.chartfill.tinted.40"  lineWeight="le.lineweight.normal"  lineStyle="le.linestyle.solid" />
               <GraphEnvironment showGrid="0"  showAxes="tnlTNL"  showGates="1"  showFreqOnPlots="1"  showGateNameOnPlots="1"  showMedians="0"  showUncomped="0"  addEventParam="0"  lastYAxisName="" >
                 <TextTraits font="SansSerif"  size="11"  name="Labels"  style="plain"  color="#000000"  background="#00ffffff"  just="left" />
                 <TextTraits font="SansSerif"  size="11"  name="LayoutGates"  style="plain"  color="#000000"  background="#00ffffff"  just="left" />
                 <TextTraits font="SansSerif"  size="9"  name="Numbers"  style="plain"  color="#000000"  background="#00ffffff"  just="left" />
                 <TextTraits font="SansSerif"  size="9"  name="Legend"  style="plain"  color="#000000"  background="#00ffffff"  just="left" />
                 <WindowPosition x="-7"  y="-7"  width="1551"  height="839"  displayed="1"  panelState="---" />
               </GraphEnvironment>
             </Graph>
             <Gate gating:id="ID30957695" >
               <gating:PolygonGate eventsInside="1"  annoOffsetX="0"  annoOffsetY="0"  tint="#000000"  isTinted="0"  lineWeight="Normal"  userDefined="1"  quadId="-1"  gateResolution="256" >
                 <gating:dimension>
                   <data-type:fcs-dimension data-type:name="FSC-A" />
                 </gating:dimension>
                 <gating:dimension>
                   <data-type:fcs-dimension data-type:name="SSC-A" />
                 </gating:dimension>
                 <gating:vertex>
                   <gating:coordinate data-type:value="3470616.407336981" />
                   <gating:coordinate data-type:value="1165822.925199942" />
                 </gating:vertex>
                 <gating:vertex>
                   <gating:coordinate data-type:value="6286889.092138587" />
                   <gating:coordinate data-type:value="368595.0785564892" />
                 </gating:vertex>
                 <gating:vertex>
                   <gating:coordinate data-type:value="16449043.83354234" />
                   <gating:coordinate data-type:value="598564.9377899569" />
                 </gating:vertex>
                 <gating:vertex>
                   <gating:coordinate data-type:value="16449043.83354234" />
                   <gating:coordinate data-type:value="4698907.628398809" />
                 </gating:vertex>
                 <gating:vertex>
                   <gating:coordinate data-type:value="7268011.400318865" />
                   <gating:coordinate data-type:value="3687361.5969526665" />
                 </gating:vertex>
                 <gating:vertex>
                   <gating:coordinate data-type:value="3291702.794712661" />
                   <gating:coordinate data-type:value="1836682.472283564" />
                 </gating:vertex>
               </gating:PolygonGate>
             </Gate>
             <Subpopulations>
               <Population name="Single Cells"  annotation=""  owningGroup="WT"  expanded="1"  sortPriority="10"  count="10501" >
                 <Graph smoothing="0"  backColor="#ffffff"  foreColor="#000000"  heatMapStatParameter="Comp-FL1-A"  type="Pseudocolor"  fast="1" >
                   <Axis dimension="x"  name="Comp-FL4-A"  label=""  auto="auto" />
                   <Axis dimension="y"  name="FL1-H"  label=""  auto="auto" />
                   <GraphSettings level="5%"  smoothingHighResolution="1"  contourHighResolution="1"  histogramSmoothingCount="0"  graphResolution="256"  showOutliers="0"  drawLargeDots="0"  dotsToDraw="8000"  tint="le.chartfill.tinted.40"  lineWeight="le.lineweight.normal"  lineStyle="le.linestyle.solid" />
                   <GraphEnvironment showGrid="0"  showAxes="tnlTNL"  showGates="1"  showFreqOnPlots="1"  showGateNameOnPlots="1"  showMedians="0"  showUncomped="0"  addEventParam="0"  lastYAxisName="" >
                     <TextTraits font="SansSerif"  size="11"  name="Labels"  style="plain"  color="#000000"  background="#00ffffff"  just="left" />
                     <TextTraits font="SansSerif"  size="11"  name="LayoutGates"  style="plain"  color="#000000"  background="#00ffffff"  just="left" />
                     <TextTraits font="SansSerif"  size="9"  name="Numbers"  style="plain"  color="#000000"  background="#00ffffff"  just="left" />
                     <TextTraits font="SansSerif"  size="9"  name="Legend"  style="plain"  color="#000000"  background="#00ffffff"  just="left" />
                     <WindowPosition x="-5"  y="-5"  width="1552"  height="840"  displayed="0"  panelState="---" />
                   </GraphEnvironment>
                 </Graph>
                 <Gate gating:id="ID181517408"  gating:parent_id="ID30957695" >
                   <gating:PolygonGate eventsInside="1"  annoOffsetX="0"  annoOffsetY="0"  tint="#000000"  isTinted="0"  lineWeight="Normal"  userDefined="1"  quadId="-1"  gateResolution="256" >
                     <gating:dimension>
                       <data-type:fcs-dimension data-type:name="FSC-A" />
                     </gating:dimension>
                     <gating:dimension>
                       <data-type:fcs-dimension data-type:name="FSC-H" />
                     </gating:dimension>
                     <gating:vertex>
                       <gating:coordinate data-type:value="3199654.765714286" />
                       <gating:coordinate data-type:value="2088303.2573839664" />
                     </gating:vertex>
                     <gating:vertex>
                       <gating:coordinate data-type:value="16525557.76" />
                       <gating:coordinate data-type:value="8459397.94092827" />
                     </gating:vertex>
                     <gating:vertex>
                       <gating:coordinate data-type:value="16669362.468571428" />
                       <gating:coordinate data-type:value="6300304.742616034" />
                     </gating:vertex>
                     <gating:vertex>
                       <gating:coordinate data-type:value="3619085.165714286" />
                       <gating:coordinate data-type:value="424739.6455696202" />
                     </gating:vertex>
                     <gating:vertex>
                       <gating:coordinate data-type:value="3103784.96" />
                       <gating:coordinate data-type:value="1840538.4641350212" />
                     </gating:vertex>
                     <gating:vertex>
                       <gating:coordinate data-type:value="3103784.96" />
                       <gating:coordinate data-type:value="1805143.4936708861" />
                     </gating:vertex>
                   </gating:PolygonGate>
                 </Gate>
                 <Subpopulations>
                   <Population name="Cells of Interest"  annotation=""  owningGroup="WT"  expanded="1"  sortPriority="10"  count="10501" >
                     <Graph smoothing="0"  backColor="#ffffff"  foreColor="#000000"  heatMapStatParameter="Comp-FL1-A"  type="Pseudocolor"  fast="1" >
                       <Axis dimension="x"  name="SSC-A"  label=""  auto="auto" />
                       <Axis dimension="y"  name="FL3-A"  label=""  auto="auto" />
                       <GraphSettings level="5%"  smoothingHighResolution="1"  contourHighResolution="1"  histogramSmoothingCount="0"  graphResolution="256"  showOutliers="0"  drawLargeDots="0"  dotsToDraw="8000"  tint="le.chartfill.tinted.40"  lineWeight="le.lineweight.normal"  lineStyle="le.linestyle.solid" />
                       <GraphEnvironment showGrid="0"  showAxes="tnlTNL"  showGates="1"  showFreqOnPlots="1"  showGateNameOnPlots="1"  showMedians="0"  showUncomped="0"  addEventParam="0"  lastYAxisName="" >
                         <TextTraits font="SansSerif"  size="11"  name="Labels"  style="plain"  color="#000000"  background="#00ffffff"  just="left" />
                         <TextTraits font="SansSerif"  size="11"  name="LayoutGates"  style="plain"  color="#000000"  background="#00ffffff"  just="left" />
                         <TextTraits font="SansSerif"  size="9"  name="Numbers"  style="plain"  color="#000000"  background="#00ffffff"  just="left" />
                         <TextTraits font="SansSerif"  size="9"  name="Legend"  style="plain"  color="#000000"  background="#00ffffff"  just="left" />
                         <WindowPosition x="-5"  y="-5"  width="1552"  height="840"  displayed="1"  panelState="---" />
                       </GraphEnvironment>
                     </Graph>
                     <Gate gating:id="ID250489189"  gating:parent_id="ID181517408" >
                       <gating:RectangleGate eventsInside="1"  annoOffsetX="0"  annoOffsetY="0"  tint="#000000"  isTinted="0"  lineWeight="Normal"  userDefined="1"  percentX="0"  percentY="0" >
                         <gating:dimension gating:min="21.749046062487658"  gating:max="9456522.446117172" >
                           <data-type:fcs-dimension data-type:name="Comp-FL4-A" />
                         </gating:dimension>
                         <gating:dimension gating:min="1.4711680211954756"  gating:max="8315328.177289953" >
                           <data-type:fcs-dimension data-type:name="FL1-H" />
                         </gating:dimension>
                       </gating:RectangleGate>
                     </Gate>
                   </Population>
                 </Subpopulations>
               </Population>
             </Subpopulations>
           </Population>
         </Subpopulations>
       </SampleNode>
     </Sample>
     <Sample>
       <DataSet uri="file:/C:/Users/pawla/AppData/Local/Temp/A05%20Blebb%20U251%20Echi%20.fcs"  sampleID="5" />
       <Transformations>
         <transforms:linear transforms:minRange="0"  transforms:maxRange="16777216"  gain="1" >
           <data-type:parameter data-type:name="FSC-A" />
         </transforms:linear>
         <transforms:log transforms:offset="1"  transforms:decades="7.2247198959" >
           <data-type:parameter data-type:name="SSC-A" />
         </transforms:log>
         <transforms:log transforms:offset="1"  transforms:decades="7.2247198959" >
           <data-type:parameter data-type:name="FL1-A" />
         </transforms:log>
         <transforms:log transforms:offset="1"  transforms:decades="7.2247198959" >
           <data-type:parameter data-type:name="FL2-A" />
         </transforms:log>
         <transforms:log transforms:offset="1"  transforms:decades="7.2247198959" >
           <data-type:parameter data-type:name="FL3-A" />
         </transforms:log>
         <transforms:log transforms:offset="31.6227766017"  transforms:decades="5.2247198959" >
           <data-type:parameter data-type:name="FL4-A" />
         </transforms:log>
         <transforms:linear transforms:minRange="0"  transforms:maxRange="16777216"  gain="1" >
           <data-type:parameter data-type:name="FSC-H" />
         </transforms:linear>
         <transforms:linear transforms:minRange="0"  transforms:maxRange="16777216"  gain="1" >
           <data-type:parameter data-type:name="SSC-H" />
         </transforms:linear>
         <transforms:log transforms:offset="1"  transforms:decades="7.2247198959" >
           <data-type:parameter data-type:name="FL1-H" />
         </transforms:log>
         <transforms:log transforms:offset="1"  transforms:decades="7.2247198959" >
           <data-type:parameter data-type:name="FL2-H" />
         </transforms:log>
         <transforms:log transforms:offset="1"  transforms:decades="7.2247198959" >
           <data-type:parameter data-type:name="FL3-H" />
         </transforms:log>
         <transforms:logicle transforms:length="256"  transforms:T="16777215.998626715"  transforms:A="0"  transforms:W="0"  transforms:M="6.2247198959" >
           <data-type:parameter data-type:name="FL4-H" />
         </transforms:logicle>
         <transforms:linear transforms:minRange="0"  transforms:maxRange="16777216"  gain="1" >
           <data-type:parameter data-type:name="Width" />
         </transforms:linear>
         <transforms:linear transforms:minRange="13.7902163688"  transforms:maxRange="107"  gain="0.1006585136" >
           <data-type:parameter data-type:name="Time" />
         </transforms:linear>
       </Transformations>
       <Keywords>
         <Keyword name="FJ_FCS_VERSION"  value="3.1" />
         <Keyword name="$FIL"  value="A05 Blebb U251 Echi .fcs" />
         <Keyword name="$WELLID"  value="A05" />
         <Keyword name="$SMNO"  value="Blebb U251 Echi " />
         <Keyword name="$DATATYPE"  value="I" />
         <Keyword name="$MODE"  value="L" />
         <Keyword name="$BYTEORD"  value="4,3,2,1" />
         <Keyword name="$NEXTDATA"  value="0" />
         <Keyword name="$PAR"  value="14" />
         <Keyword name="$P7B"  value="32" />
         <Keyword name="$P7R"  value="16777216" />
         <Keyword name="$P7N"  value="FSC-H" />
         <Keyword name="$P7E"  value="0,0" />
         <Keyword name="#BDACCURIDECADES7"  value="7.224719870049579" />
         <Keyword name="$P7S"  value="FSC-H" />
         <Keyword name="#P7DetectorName"  value="FSC" />
         <Keyword name="#P7Dimension"  value="OTHER" />
         <Keyword name="#P7IsFluorescent"  value="false" />
         <Keyword name="#P7detectornumber"  value="70" />
         <Keyword name="$P7L"  value="143" />
         <Keyword name="#P7VirtualGain"  value="1.0" />
         <Keyword name="$P6B"  value="32" />
         <Keyword name="$P6R"  value="16777216" />
         <Keyword name="$P6N"  value="FL4-A" />
         <Keyword name="$P6E"  value="0,0" />
         <Keyword name="#BDACCURIDECADES6"  value="7.224719870049579" />
         <Keyword name="$P6S"  value="APC-A" />
         <Keyword name="#P6DetectorName"  value="FL4" />
         <Keyword name="#P6Dimension"  value="AREA" />
         <Keyword name="#P6IsFluorescent"  value="true" />
         <Keyword name="#P6detectornumber"  value="4" />
         <Keyword name="$P6L"  value="640" />
         <Keyword name="#P6VirtualGain"  value="1.0" />
         <Keyword name="$P8B"  value="32" />
         <Keyword name="$P8R"  value="16777216" />
         <Keyword name="$P8N"  value="SSC-H" />
         <Keyword name="$P8E"  value="0,0" />
         <Keyword name="#BDACCURIDECADES8"  value="7.224719870049579" />
         <Keyword name="$P8S"  value="SSC-H" />
         <Keyword name="#P8DetectorName"  value="SSC" />
         <Keyword name="#P8Dimension"  value="OTHER" />
         <Keyword name="#P8IsFluorescent"  value="false" />
         <Keyword name="#P8detectornumber"  value="83" />
         <Keyword name="$P8L"  value="143" />
         <Keyword name="#P8VirtualGain"  value="1.0" />
         <Keyword name="$P3B"  value="32" />
         <Keyword name="$P3R"  value="16777216" />
         <Keyword name="$P3N"  value="FL1-A" />
         <Keyword name="$P3E"  value="0,0" />
         <Keyword name="#BDACCURIDECADES3"  value="7.224719870049579" />
         <Keyword name="$P3S"  value="FITC-A" />
         <Keyword name="#P3DetectorName"  value="FL1" />
         <Keyword name="#P3Dimension"  value="AREA" />
         <Keyword name="#P3IsFluorescent"  value="true" />
         <Keyword name="#P3detectornumber"  value="1" />
         <Keyword name="$P3L"  value="488" />
         <Keyword name="#P3VirtualGain"  value="1.0" />
         <Keyword name="$P12B"  value="32" />
         <Keyword name="$P12R"  value="16777216" />
         <Keyword name="$P12N"  value="FL4-H" />
         <Keyword name="$P12E"  value="0,0" />
         <Keyword name="#BDACCURIDECADES12"  value="7.224719870049579" />
         <Keyword name="$P12S"  value="APC-H" />
         <Keyword name="#P12DetectorName"  value="FL4" />
         <Keyword name="#P12Dimension"  value="HEIGHT" />
         <Keyword name="#P12IsFluorescent"  value="true" />
         <Keyword name="#P12detectornumber"  value="4" />
         <Keyword name="$P12L"  value="640" />
         <Keyword name="#P12VirtualGain"  value="1.0" />
         <Keyword name="$P2B"  value="32" />
         <Keyword name="$P2R"  value="16777216" />
         <Keyword name="$P2N"  value="SSC-A" />
         <Keyword name="$P2E"  value="0,0" />
         <Keyword name="#BDACCURIDECADES2"  value="7.224719870049579" />
         <Keyword name="$P2S"  value="SSC-A" />
         <Keyword name="#P2DetectorName"  value="SSC" />
         <Keyword name="#P2Dimension"  value="OTHER" />
         <Keyword name="#P2IsFluorescent"  value="false" />
         <Keyword name="#P2detectornumber"  value="83" />
         <Keyword name="$P2L"  value="143" />
         <Keyword name="#P2VirtualGain"  value="1.0" />
         <Keyword name="$P14B"  value="32" />
         <Keyword name="$P14R"  value="16777216" />
         <Keyword name="$P14N"  value="Time" />
         <Keyword name="$P14E"  value="0,0" />
         <Keyword name="#BDACCURIDECADES14"  value="7.224719870049579" />
         <Keyword name="$P14S"  value="Time" />
         <Keyword name="#P14DetectorName"  value="No detector" />
         <Keyword name="#P14Dimension"  value="OTHER" />
         <Keyword name="#P14IsFluorescent"  value="false" />
         <Keyword name="#P14detectornumber"  value="-1" />
         <Keyword name="$P14L"  value="-1" />
         <Keyword name="#P14VirtualGain"  value="1.0" />
         <Keyword name="$P5B"  value="32" />
         <Keyword name="$P5R"  value="16777216" />
         <Keyword name="$P5N"  value="FL3-A" />
         <Keyword name="$P5E"  value="0,0" />
         <Keyword name="#BDACCURIDECADES5"  value="7.224719870049579" />
         <Keyword name="$P5S"  value="PerCP-A" />
         <Keyword name="#P5DetectorName"  value="FL3" />
         <Keyword name="#P5Dimension"  value="AREA" />
         <Keyword name="#P5IsFluorescent"  value="true" />
         <Keyword name="#P5detectornumber"  value="3" />
         <Keyword name="$P5L"  value="488" />
         <Keyword name="#P5VirtualGain"  value="1.0" />
         <Keyword name="$P10B"  value="32" />
         <Keyword name="$P10R"  value="16777216" />
         <Keyword name="$P10N"  value="FL2-H" />
         <Keyword name="$P10E"  value="0,0" />
         <Keyword name="#BDACCURIDECADES10"  value="7.224719870049579" />
         <Keyword name="$P10S"  value="PE-H" />
         <Keyword name="#P10DetectorName"  value="FL2" />
         <Keyword name="#P10Dimension"  value="HEIGHT" />
         <Keyword name="#P10IsFluorescent"  value="true" />
         <Keyword name="#P10detectornumber"  value="2" />
         <Keyword name="$P10L"  value="488" />
         <Keyword name="#P10VirtualGain"  value="1.0" />
         <Keyword name="$P11B"  value="32" />
         <Keyword name="$P11R"  value="16777216" />
         <Keyword name="$P11N"  value="FL3-H" />
         <Keyword name="$P11E"  value="0,0" />
         <Keyword name="#BDACCURIDECADES11"  value="7.224719870049579" />
         <Keyword name="$P11S"  value="PerCP-H" />
         <Keyword name="#P11DetectorName"  value="FL3" />
         <Keyword name="#P11Dimension"  value="HEIGHT" />
         <Keyword name="#P11IsFluorescent"  value="true" />
         <Keyword name="#P11detectornumber"  value="3" />
         <Keyword name="$P11L"  value="488" />
         <Keyword name="#P11VirtualGain"  value="1.0" />
         <Keyword name="$P13B"  value="32" />
         <Keyword name="$P13R"  value="16777216" />
         <Keyword name="$P13N"  value="Width" />
         <Keyword name="$P13E"  value="0,0" />
         <Keyword name="#BDACCURIDECADES13"  value="7.224719870049579" />
         <Keyword name="$P13S"  value="Width" />
         <Keyword name="#P13DetectorName"  value="No detector" />
         <Keyword name="#P13Dimension"  value="OTHER" />
         <Keyword name="#P13IsFluorescent"  value="false" />
         <Keyword name="#P13detectornumber"  value="-1" />
         <Keyword name="$P13L"  value="-1" />
         <Keyword name="#P13VirtualGain"  value="1.0" />
         <Keyword name="$P1B"  value="32" />
         <Keyword name="$P1R"  value="16777216" />
         <Keyword name="$P1N"  value="FSC-A" />
         <Keyword name="$P1E"  value="0,0" />
         <Keyword name="#BDACCURIDECADES1"  value="7.224719870049579" />
         <Keyword name="$P1S"  value="FSC-A" />
         <Keyword name="#P1DetectorName"  value="FSC" />
         <Keyword name="#P1Dimension"  value="OTHER" />
         <Keyword name="#P1IsFluorescent"  value="false" />
         <Keyword name="#P1detectornumber"  value="70" />
         <Keyword name="$P1L"  value="143" />
         <Keyword name="#P1VirtualGain"  value="1.0" />
         <Keyword name="$P4B"  value="32" />
         <Keyword name="$P4R"  value="16777216" />
         <Keyword name="$P4N"  value="FL2-A" />
         <Keyword name="$P4E"  value="0,0" />
         <Keyword name="#BDACCURIDECADES4"  value="7.224719870049579" />
         <Keyword name="$P4S"  value="PE-A" />
         <Keyword name="#P4DetectorName"  value="FL2" />
         <Keyword name="#P4Dimension"  value="AREA" />
         <Keyword name="#P4IsFluorescent"  value="true" />
         <Keyword name="#P4detectornumber"  value="2" />
         <Keyword name="$P4L"  value="488" />
         <Keyword name="#P4VirtualGain"  value="1.0" />
         <Keyword name="$P9B"  value="32" />
         <Keyword name="$P9R"  value="16777216" />
         <Keyword name="$P9N"  value="FL1-H" />
         <Keyword name="$P9E"  value="0,0" />
         <Keyword name="#BDACCURIDECADES9"  value="7.224719870049579" />
         <Keyword name="$P9S"  value="FITC-H" />
         <Keyword name="#P9DetectorName"  value="FL1" />
         <Keyword name="#P9Dimension"  value="HEIGHT" />
         <Keyword name="#P9IsFluorescent"  value="true" />
         <Keyword name="#P9detectornumber"  value="1" />
         <Keyword name="$P9L"  value="488" />
         <Keyword name="#P9VirtualGain"  value="1.0" />
         <Keyword name="$TOT"  value="33221" />
         <Keyword name="$DATE"  value="29-DEC-2021" />
         <Keyword name="$CYT"  value="BD Accuri C6 Plus" />
         <Keyword name="$CYTSN"  value="AC66051710297" />
         <Keyword name="#SoftwareVersion"  value="BD Accuri C6 Plus 1.0.34.1" />
         <Keyword name="#LASERCONFIGURATION"  value="3 Blue 1 Red" />
         <Keyword name="$SPILLOVER"  value="8,FL1-A,FL2-A,FL3-A,FL4-A,FL1-H,FL2-H,FL3-H,FL4-H,1.0000,0.0000,0.0000,0.0000,0.0000,0.0000,0.0000,0.0000,0.0000,1.0000,0.0000,0.0000,0.0000,0.0000,0.0000,0.0000,0.0000,0.0000,1.0000,0.0000,0.0000,0.0000,0.0000,0.0000,0.0000,0.0000,0.0000,1.0000,0.0000,0.0000,0.0000,0.0000,0.0000,0.0000,0.0000,0.0000,1.0000,0.0000,0.0000,0.0000,0.0000,0.0000,0.0000,0.0000,0.0000,1.0000,0.0000,0.0000,0.0000,0.0000,0.0000,0.0000,0.0000,0.0000,1.0000,0.0000,0.0000,0.0000,0.0000,0.0000,0.0000,0.0000,0.0000,1.0000" />
         <Keyword name="#BDACCURICAPTUREDDATE"  value="1640819422257" />
         <Keyword name="$TIMESTEP"  value="0.1" />
         <Keyword name="$PROJ"  value="20211229_173212" />
         <Keyword name="$BTIM"  value="17:10:35.97" />
         <Keyword name="$ETIM"  value="17:12:22.23" />
         <Keyword name="#ATIM"  value="91" />
         <Keyword name="#ACQUISITIONTIMEMILLI"  value="91855" />
         <Keyword name="$TR"  value="FSC-H,80000" />
         <Keyword name="#SECONDARYTHRESHOLD"  value="FSC-H,0" />
         <Keyword name="$VOL"  value="100431" />
         <Keyword name="#P1MaxUsefulDataChannel"  value="16515071" />
         <Keyword name="#P2MaxUsefulDataChannel"  value="2359295" />
         <Keyword name="#P3MaxUsefulDataChannel"  value="163839" />
         <Keyword name="#P4MaxUsefulDataChannel"  value="57343" />
         <Keyword name="#P5MaxUsefulDataChannel"  value="65535" />
         <Keyword name="#P6MaxUsefulDataChannel"  value="786431" />
         <Keyword name="#P7MaxUsefulDataChannel"  value="6815743" />
         <Keyword name="#P8MaxUsefulDataChannel"  value="1245183" />
         <Keyword name="#P9MaxUsefulDataChannel"  value="81919" />
         <Keyword name="#P10MaxUsefulDataChannel"  value="32767" />
         <Keyword name="#P11MaxUsefulDataChannel"  value="40959" />
         <Keyword name="#P12MaxUsefulDataChannel"  value="393215" />
         <Keyword name="#P13MaxUsefulDataChannel"  value="191" />
         <Keyword name="#P14MaxUsefulDataChannel"  value="1135" />
         <Keyword name="$BEGINSTEXT"  value="58" />
         <Keyword name="$ENDSTEXT"  value="4442" />
         <Keyword name="$BEGINDATA"  value="4443" />
         <Keyword name="$ENDDATA"  value="1864818" />
         <Keyword name="$BEGINANALYSIS"  value="0" />
         <Keyword name="$ENDANALYSIS"  value="0" />
         <Keyword name="#SPACERS"  value="000" />
         <Keyword name="$P16N"  value="Comp-FL2-A" />
         <Keyword name="$P16S"  value="PE-A" />
         <Keyword name="$P16R"  value="16777215" />
         <Keyword name="$P17N"  value="Comp-FL4-A" />
         <Keyword name="$P17S"  value="APC-A" />
         <Keyword name="$P17R"  value="16777215" />
       </Keywords>
       <SampleNode name="A05 Blebb U251 Echi .fcs"  annotation=""  owningGroup=""  expanded="1"  sortPriority="10"  count="33221"  sampleID="5" >
         <Graph smoothing="0"  backColor="#ffffff"  foreColor="#000000"  type="Pseudocolor"  fast="1" >
           <Axis dimension="x"  name="FSC-A"  label=""  auto="auto" />
           <Axis dimension="y"  name="SSC-A"  label=""  auto="auto" />
           <GraphSettings level="5%"  smoothingHighResolution="1"  contourHighResolution="1"  histogramSmoothingCount="0"  graphResolution="256"  showOutliers="0"  drawLargeDots="0"  dotsToDraw="8000"  tint="le.chartfill.tinted.40"  lineWeight="le.lineweight.normal"  lineStyle="le.linestyle.solid" />
           <GraphEnvironment showGrid="0"  showAxes="tnlTNL"  showGates="1"  showFreqOnPlots="1"  showGateNameOnPlots="1"  showMedians="0"  showUncomped="0"  addEventParam="0"  lastYAxisName="" >
             <TextTraits font="SansSerif"  size="11"  name="Labels"  style="plain"  color="#000000"  background="#00ffffff"  just="left" />
             <TextTraits font="SansSerif"  size="11"  name="LayoutGates"  style="plain"  color="#000000"  background="#00ffffff"  just="left" />
             <TextTraits font="SansSerif"  size="9"  name="Numbers"  style="plain"  color="#000000"  background="#00ffffff"  just="left" />
             <TextTraits font="SansSerif"  size="9"  name="Legend"  style="plain"  color="#000000"  background="#00ffffff"  just="left" />
             <WindowPosition x="0"  y="0"  width="0"  height="0"  displayed="0"  panelState="" />
           </GraphEnvironment>
         </Graph>
         <Subpopulations>
           <Population name="Cells"  annotation=""  owningGroup="WT"  expanded="1"  sortPriority="10"  count="9638" >
             <Graph smoothing="0"  backColor="#ffffff"  foreColor="#000000"  heatMapStatParameter="Comp-FL1-A"  type="Pseudocolor"  fast="1" >
               <Axis dimension="x"  name="FL3-A"  label=""  auto="auto" />
               <Axis dimension="y"  name="FL1-H"  label=""  auto="auto" />
               <GraphSettings level="5%"  smoothingHighResolution="1"  contourHighResolution="1"  histogramSmoothingCount="0"  graphResolution="256"  showOutliers="0"  drawLargeDots="0"  dotsToDraw="8000"  tint="le.chartfill.tinted.40"  lineWeight="le.lineweight.normal"  lineStyle="le.linestyle.solid" />
               <GraphEnvironment showGrid="0"  showAxes="tnlTNL"  showGates="1"  showFreqOnPlots="1"  showGateNameOnPlots="1"  showMedians="0"  showUncomped="0"  addEventParam="0"  lastYAxisName="" >
                 <TextTraits font="SansSerif"  size="11"  name="Labels"  style="plain"  color="#000000"  background="#00ffffff"  just="left" />
                 <TextTraits font="SansSerif"  size="11"  name="LayoutGates"  style="plain"  color="#000000"  background="#00ffffff"  just="left" />
                 <TextTraits font="SansSerif"  size="9"  name="Numbers"  style="plain"  color="#000000"  background="#00ffffff"  just="left" />
                 <TextTraits font="SansSerif"  size="9"  name="Legend"  style="plain"  color="#000000"  background="#00ffffff"  just="left" />
                 <WindowPosition x="-7"  y="-7"  width="1551"  height="839"  displayed="1"  panelState="---" />
               </GraphEnvironment>
             </Graph>
             <Gate gating:id="ID253681976" >
               <gating:PolygonGate eventsInside="1"  annoOffsetX="0"  annoOffsetY="0"  tint="#000000"  isTinted="0"  lineWeight="Normal"  userDefined="1"  quadId="-1"  gateResolution="256" >
                 <gating:dimension>
                   <data-type:fcs-dimension data-type:name="FSC-A" />
                 </gating:dimension>
                 <gating:dimension>
                   <data-type:fcs-dimension data-type:name="SSC-A" />
                 </gating:dimension>
                 <gating:vertex>
                   <gating:coordinate data-type:value="3470616.407336981" />
                   <gating:coordinate data-type:value="1165822.925199942" />
                 </gating:vertex>
                 <gating:vertex>
                   <gating:coordinate data-type:value="6286889.092138587" />
                   <gating:coordinate data-type:value="368595.0785564892" />
                 </gating:vertex>
                 <gating:vertex>
                   <gating:coordinate data-type:value="16449043.83354234" />
                   <gating:coordinate data-type:value="598564.9377899569" />
                 </gating:vertex>
                 <gating:vertex>
                   <gating:coordinate data-type:value="16449043.83354234" />
                   <gating:coordinate data-type:value="4698907.628398809" />
                 </gating:vertex>
                 <gating:vertex>
                   <gating:coordinate data-type:value="7268011.400318865" />
                   <gating:coordinate data-type:value="3687361.5969526665" />
                 </gating:vertex>
                 <gating:vertex>
                   <gating:coordinate data-type:value="3291702.794712661" />
                   <gating:coordinate data-type:value="1836682.472283564" />
                 </gating:vertex>
               </gating:PolygonGate>
             </Gate>
             <Subpopulations>
               <Population name="Single Cells"  annotation=""  owningGroup="WT"  expanded="1"  sortPriority="10"  count="9065" >
                 <Graph smoothing="0"  backColor="#ffffff"  foreColor="#000000"  heatMapStatParameter="Comp-FL1-A"  type="Pseudocolor"  fast="1" >
                   <Axis dimension="x"  name="Comp-FL4-A"  label=""  auto="auto" />
                   <Axis dimension="y"  name="FL1-H"  label=""  auto="auto" />
                   <GraphSettings level="5%"  smoothingHighResolution="1"  contourHighResolution="1"  histogramSmoothingCount="0"  graphResolution="256"  showOutliers="0"  drawLargeDots="0"  dotsToDraw="8000"  tint="le.chartfill.tinted.40"  lineWeight="le.lineweight.normal"  lineStyle="le.linestyle.solid" />
                   <GraphEnvironment showGrid="0"  showAxes="tnlTNL"  showGates="1"  showFreqOnPlots="1"  showGateNameOnPlots="1"  showMedians="0"  showUncomped="0"  addEventParam="0"  lastYAxisName="" >
                     <TextTraits font="SansSerif"  size="11"  name="Labels"  style="plain"  color="#000000"  background="#00ffffff"  just="left" />
                     <TextTraits font="SansSerif"  size="11"  name="LayoutGates"  style="plain"  color="#000000"  background="#00ffffff"  just="left" />
                     <TextTraits font="SansSerif"  size="9"  name="Numbers"  style="plain"  color="#000000"  background="#00ffffff"  just="left" />
                     <TextTraits font="SansSerif"  size="9"  name="Legend"  style="plain"  color="#000000"  background="#00ffffff"  just="left" />
                     <WindowPosition x="-5"  y="-5"  width="1552"  height="840"  displayed="0"  panelState="---" />
                   </GraphEnvironment>
                 </Graph>
                 <Gate gating:id="ID997223983"  gating:parent_id="ID253681976" >
                   <gating:PolygonGate eventsInside="1"  annoOffsetX="0"  annoOffsetY="0"  tint="#000000"  isTinted="0"  lineWeight="Normal"  userDefined="1"  quadId="-1"  gateResolution="256" >
                     <gating:dimension>
                       <data-type:fcs-dimension data-type:name="FSC-A" />
                     </gating:dimension>
                     <gating:dimension>
                       <data-type:fcs-dimension data-type:name="FSC-H" />
                     </gating:dimension>
                     <gating:vertex>
                       <gating:coordinate data-type:value="3199654.765714286" />
                       <gating:coordinate data-type:value="2088303.2573839664" />
                     </gating:vertex>
                     <gating:vertex>
                       <gating:coordinate data-type:value="16525557.76" />
                       <gating:coordinate data-type:value="8459397.94092827" />
                     </gating:vertex>
                     <gating:vertex>
                       <gating:coordinate data-type:value="16669362.468571428" />
                       <gating:coordinate data-type:value="6300304.742616034" />
                     </gating:vertex>
                     <gating:vertex>
                       <gating:coordinate data-type:value="3619085.165714286" />
                       <gating:coordinate data-type:value="424739.6455696202" />
                     </gating:vertex>
                     <gating:vertex>
                       <gating:coordinate data-type:value="3103784.96" />
                       <gating:coordinate data-type:value="1840538.4641350212" />
                     </gating:vertex>
                     <gating:vertex>
                       <gating:coordinate data-type:value="3103784.96" />
                       <gating:coordinate data-type:value="1805143.4936708861" />
                     </gating:vertex>
                   </gating:PolygonGate>
                 </Gate>
                 <Subpopulations>
                   <Population name="Cells of Interest"  annotation=""  owningGroup="WT"  expanded="1"  sortPriority="10"  count="9065" >
                     <Graph smoothing="0"  backColor="#ffffff"  foreColor="#000000"  heatMapStatParameter="Comp-FL1-A"  type="Pseudocolor"  fast="1" >
                       <Axis dimension="x"  name="SSC-A"  label=""  auto="auto" />
                       <Axis dimension="y"  name="FL3-A"  label=""  auto="auto" />
                       <GraphSettings level="5%"  smoothingHighResolution="1"  contourHighResolution="1"  histogramSmoothingCount="0"  graphResolution="256"  showOutliers="0"  drawLargeDots="0"  dotsToDraw="8000"  tint="le.chartfill.tinted.40"  lineWeight="le.lineweight.normal"  lineStyle="le.linestyle.solid" />
                       <GraphEnvironment showGrid="0"  showAxes="tnlTNL"  showGates="1"  showFreqOnPlots="1"  showGateNameOnPlots="1"  showMedians="0"  showUncomped="0"  addEventParam="0"  lastYAxisName="" >
                         <TextTraits font="SansSerif"  size="11"  name="Labels"  style="plain"  color="#000000"  background="#00ffffff"  just="left" />
                         <TextTraits font="SansSerif"  size="11"  name="LayoutGates"  style="plain"  color="#000000"  background="#00ffffff"  just="left" />
                         <TextTraits font="SansSerif"  size="9"  name="Numbers"  style="plain"  color="#000000"  background="#00ffffff"  just="left" />
                         <TextTraits font="SansSerif"  size="9"  name="Legend"  style="plain"  color="#000000"  background="#00ffffff"  just="left" />
                         <WindowPosition x="-5"  y="-5"  width="1552"  height="840"  displayed="1"  panelState="---" />
                       </GraphEnvironment>
                     </Graph>
                     <Gate gating:id="ID770169398"  gating:parent_id="ID997223983" >
                       <gating:RectangleGate eventsInside="1"  annoOffsetX="0"  annoOffsetY="0"  tint="#000000"  isTinted="0"  lineWeight="Normal"  userDefined="1"  percentX="0"  percentY="0" >
                         <gating:dimension gating:min="21.749046062487658"  gating:max="9456522.446117172" >
                           <data-type:fcs-dimension data-type:name="Comp-FL4-A" />
                         </gating:dimension>
                         <gating:dimension gating:min="1.4711680211954756"  gating:max="8315328.177289953" >
                           <data-type:fcs-dimension data-type:name="FL1-H" />
                         </gating:dimension>
                       </gating:RectangleGate>
                     </Gate>
                   </Population>
                 </Subpopulations>
               </Population>
             </Subpopulations>
           </Population>
         </Subpopulations>
       </SampleNode>
     </Sample>
     <Sample>
       <DataSet uri="file:/C:/Users/pawla/AppData/Local/Temp/B02%20TLN1%20WDV%20.fcs"  sampleID="7" />
       <Transformations>
         <transforms:linear transforms:minRange="0"  transforms:maxRange="16777216"  gain="1" >
           <data-type:parameter data-type:name="FSC-A" />
         </transforms:linear>
         <transforms:log transforms:offset="1"  transforms:decades="7.2247198959" >
           <data-type:parameter data-type:name="SSC-A" />
         </transforms:log>
         <transforms:log transforms:offset="1"  transforms:decades="7.2247198959" >
           <data-type:parameter data-type:name="FL1-A" />
         </transforms:log>
         <transforms:log transforms:offset="1"  transforms:decades="7.2247198959" >
           <data-type:parameter data-type:name="FL2-A" />
         </transforms:log>
         <transforms:log transforms:offset="1"  transforms:decades="7.2247198959" >
           <data-type:parameter data-type:name="FL3-A" />
         </transforms:log>
         <transforms:log transforms:offset="31.6227766017"  transforms:decades="5.2247198959" >
           <data-type:parameter data-type:name="FL4-A" />
         </transforms:log>
         <transforms:linear transforms:minRange="0"  transforms:maxRange="16777216"  gain="1" >
           <data-type:parameter data-type:name="FSC-H" />
         </transforms:linear>
         <transforms:linear transforms:minRange="0"  transforms:maxRange="16777216"  gain="1" >
           <data-type:parameter data-type:name="SSC-H" />
         </transforms:linear>
         <transforms:log transforms:offset="1"  transforms:decades="7.2247198959" >
           <data-type:parameter data-type:name="FL1-H" />
         </transforms:log>
         <transforms:log transforms:offset="1"  transforms:decades="7.2247198959" >
           <data-type:parameter data-type:name="FL2-H" />
         </transforms:log>
         <transforms:log transforms:offset="1"  transforms:decades="7.2247198959" >
           <data-type:parameter data-type:name="FL3-H" />
         </transforms:log>
         <transforms:logicle transforms:length="256"  transforms:T="16777215.998626715"  transforms:A="0"  transforms:W="0"  transforms:M="6.2247198959" >
           <data-type:parameter data-type:name="FL4-H" />
         </transforms:logicle>
         <transforms:linear transforms:minRange="0"  transforms:maxRange="16777216"  gain="1" >
           <data-type:parameter data-type:name="Width" />
         </transforms:linear>
         <transforms:linear transforms:minRange="13.7598253275"  transforms:maxRange="92"  gain="0.1004366812" >
           <data-type:parameter data-type:name="Time" />
         </transforms:linear>
       </Transformations>
       <Keywords>
         <Keyword name="FJ_FCS_VERSION"  value="3.1" />
         <Keyword name="$FIL"  value="B02 TLN1 WDV .fcs" />
         <Keyword name="$WELLID"  value="B02" />
         <Keyword name="$SMNO"  value="TLN1 WDV " />
         <Keyword name="$DATATYPE"  value="I" />
         <Keyword name="$MODE"  value="L" />
         <Keyword name="$BYTEORD"  value="4,3,2,1" />
         <Keyword name="$NEXTDATA"  value="0" />
         <Keyword name="$PAR"  value="14" />
         <Keyword name="$P7B"  value="32" />
         <Keyword name="$P7R"  value="16777216" />
         <Keyword name="$P7N"  value="FSC-H" />
         <Keyword name="$P7E"  value="0,0" />
         <Keyword name="#BDACCURIDECADES7"  value="7.224719870049579" />
         <Keyword name="$P7S"  value="FSC-H" />
         <Keyword name="#P7DetectorName"  value="FSC" />
         <Keyword name="#P7Dimension"  value="OTHER" />
         <Keyword name="#P7IsFluorescent"  value="false" />
         <Keyword name="#P7detectornumber"  value="70" />
         <Keyword name="$P7L"  value="143" />
         <Keyword name="#P7VirtualGain"  value="1.0" />
         <Keyword name="$P6B"  value="32" />
         <Keyword name="$P6R"  value="16777216" />
         <Keyword name="$P6N"  value="FL4-A" />
         <Keyword name="$P6E"  value="0,0" />
         <Keyword name="#BDACCURIDECADES6"  value="7.224719870049579" />
         <Keyword name="$P6S"  value="APC-A" />
         <Keyword name="#P6DetectorName"  value="FL4" />
         <Keyword name="#P6Dimension"  value="AREA" />
         <Keyword name="#P6IsFluorescent"  value="true" />
         <Keyword name="#P6detectornumber"  value="4" />
         <Keyword name="$P6L"  value="640" />
         <Keyword name="#P6VirtualGain"  value="1.0" />
         <Keyword name="$P8B"  value="32" />
         <Keyword name="$P8R"  value="16777216" />
         <Keyword name="$P8N"  value="SSC-H" />
         <Keyword name="$P8E"  value="0,0" />
         <Keyword name="#BDACCURIDECADES8"  value="7.224719870049579" />
         <Keyword name="$P8S"  value="SSC-H" />
         <Keyword name="#P8DetectorName"  value="SSC" />
         <Keyword name="#P8Dimension"  value="OTHER" />
         <Keyword name="#P8IsFluorescent"  value="false" />
         <Keyword name="#P8detectornumber"  value="83" />
         <Keyword name="$P8L"  value="143" />
         <Keyword name="#P8VirtualGain"  value="1.0" />
         <Keyword name="$P3B"  value="32" />
         <Keyword name="$P3R"  value="16777216" />
         <Keyword name="$P3N"  value="FL1-A" />
         <Keyword name="$P3E"  value="0,0" />
         <Keyword name="#BDACCURIDECADES3"  value="7.224719870049579" />
         <Keyword name="$P3S"  value="FITC-A" />
         <Keyword name="#P3DetectorName"  value="FL1" />
         <Keyword name="#P3Dimension"  value="AREA" />
         <Keyword name="#P3IsFluorescent"  value="true" />
         <Keyword name="#P3detectornumber"  value="1" />
         <Keyword name="$P3L"  value="488" />
         <Keyword name="#P3VirtualGain"  value="1.0" />
         <Keyword name="$P12B"  value="32" />
         <Keyword name="$P12R"  value="16777216" />
         <Keyword name="$P12N"  value="FL4-H" />
         <Keyword name="$P12E"  value="0,0" />
         <Keyword name="#BDACCURIDECADES12"  value="7.224719870049579" />
         <Keyword name="$P12S"  value="APC-H" />
         <Keyword name="#P12DetectorName"  value="FL4" />
         <Keyword name="#P12Dimension"  value="HEIGHT" />
         <Keyword name="#P12IsFluorescent"  value="true" />
         <Keyword name="#P12detectornumber"  value="4" />
         <Keyword name="$P12L"  value="640" />
         <Keyword name="#P12VirtualGain"  value="1.0" />
         <Keyword name="$P2B"  value="32" />
         <Keyword name="$P2R"  value="16777216" />
         <Keyword name="$P2N"  value="SSC-A" />
         <Keyword name="$P2E"  value="0,0" />
         <Keyword name="#BDACCURIDECADES2"  value="7.224719870049579" />
         <Keyword name="$P2S"  value="SSC-A" />
         <Keyword name="#P2DetectorName"  value="SSC" />
         <Keyword name="#P2Dimension"  value="OTHER" />
         <Keyword name="#P2IsFluorescent"  value="false" />
         <Keyword name="#P2detectornumber"  value="83" />
         <Keyword name="$P2L"  value="143" />
         <Keyword name="#P2VirtualGain"  value="1.0" />
         <Keyword name="$P14B"  value="32" />
         <Keyword name="$P14R"  value="16777216" />
         <Keyword name="$P14N"  value="Time" />
         <Keyword name="$P14E"  value="0,0" />
         <Keyword name="#BDACCURIDECADES14"  value="7.224719870049579" />
         <Keyword name="$P14S"  value="Time" />
         <Keyword name="#P14DetectorName"  value="No detector" />
         <Keyword name="#P14Dimension"  value="OTHER" />
         <Keyword name="#P14IsFluorescent"  value="false" />
         <Keyword name="#P14detectornumber"  value="-1" />
         <Keyword name="$P14L"  value="-1" />
         <Keyword name="#P14VirtualGain"  value="1.0" />
         <Keyword name="$P5B"  value="32" />
         <Keyword name="$P5R"  value="16777216" />
         <Keyword name="$P5N"  value="FL3-A" />
         <Keyword name="$P5E"  value="0,0" />
         <Keyword name="#BDACCURIDECADES5"  value="7.224719870049579" />
         <Keyword name="$P5S"  value="PerCP-A" />
         <Keyword name="#P5DetectorName"  value="FL3" />
         <Keyword name="#P5Dimension"  value="AREA" />
         <Keyword name="#P5IsFluorescent"  value="true" />
         <Keyword name="#P5detectornumber"  value="3" />
         <Keyword name="$P5L"  value="488" />
         <Keyword name="#P5VirtualGain"  value="1.0" />
         <Keyword name="$P10B"  value="32" />
         <Keyword name="$P10R"  value="16777216" />
         <Keyword name="$P10N"  value="FL2-H" />
         <Keyword name="$P10E"  value="0,0" />
         <Keyword name="#BDACCURIDECADES10"  value="7.224719870049579" />
         <Keyword name="$P10S"  value="PE-H" />
         <Keyword name="#P10DetectorName"  value="FL2" />
         <Keyword name="#P10Dimension"  value="HEIGHT" />
         <Keyword name="#P10IsFluorescent"  value="true" />
         <Keyword name="#P10detectornumber"  value="2" />
         <Keyword name="$P10L"  value="488" />
         <Keyword name="#P10VirtualGain"  value="1.0" />
         <Keyword name="$P11B"  value="32" />
         <Keyword name="$P11R"  value="16777216" />
         <Keyword name="$P11N"  value="FL3-H" />
         <Keyword name="$P11E"  value="0,0" />
         <Keyword name="#BDACCURIDECADES11"  value="7.224719870049579" />
         <Keyword name="$P11S"  value="PerCP-H" />
         <Keyword name="#P11DetectorName"  value="FL3" />
         <Keyword name="#P11Dimension"  value="HEIGHT" />
         <Keyword name="#P11IsFluorescent"  value="true" />
         <Keyword name="#P11detectornumber"  value="3" />
         <Keyword name="$P11L"  value="488" />
         <Keyword name="#P11VirtualGain"  value="1.0" />
         <Keyword name="$P13B"  value="32" />
         <Keyword name="$P13R"  value="16777216" />
         <Keyword name="$P13N"  value="Width" />
         <Keyword name="$P13E"  value="0,0" />
         <Keyword name="#BDACCURIDECADES13"  value="7.224719870049579" />
         <Keyword name="$P13S"  value="Width" />
         <Keyword name="#P13DetectorName"  value="No detector" />
         <Keyword name="#P13Dimension"  value="OTHER" />
         <Keyword name="#P13IsFluorescent"  value="false" />
         <Keyword name="#P13detectornumber"  value="-1" />
         <Keyword name="$P13L"  value="-1" />
         <Keyword name="#P13VirtualGain"  value="1.0" />
         <Keyword name="$P1B"  value="32" />
         <Keyword name="$P1R"  value="16777216" />
         <Keyword name="$P1N"  value="FSC-A" />
         <Keyword name="$P1E"  value="0,0" />
         <Keyword name="#BDACCURIDECADES1"  value="7.224719870049579" />
         <Keyword name="$P1S"  value="FSC-A" />
         <Keyword name="#P1DetectorName"  value="FSC" />
         <Keyword name="#P1Dimension"  value="OTHER" />
         <Keyword name="#P1IsFluorescent"  value="false" />
         <Keyword name="#P1detectornumber"  value="70" />
         <Keyword name="$P1L"  value="143" />
         <Keyword name="#P1VirtualGain"  value="1.0" />
         <Keyword name="$P4B"  value="32" />
         <Keyword name="$P4R"  value="16777216" />
         <Keyword name="$P4N"  value="FL2-A" />
         <Keyword name="$P4E"  value="0,0" />
         <Keyword name="#BDACCURIDECADES4"  value="7.224719870049579" />
         <Keyword name="$P4S"  value="PE-A" />
         <Keyword name="#P4DetectorName"  value="FL2" />
         <Keyword name="#P4Dimension"  value="AREA" />
         <Keyword name="#P4IsFluorescent"  value="true" />
         <Keyword name="#P4detectornumber"  value="2" />
         <Keyword name="$P4L"  value="488" />
         <Keyword name="#P4VirtualGain"  value="1.0" />
         <Keyword name="$P9B"  value="32" />
         <Keyword name="$P9R"  value="16777216" />
         <Keyword name="$P9N"  value="FL1-H" />
         <Keyword name="$P9E"  value="0,0" />
         <Keyword name="#BDACCURIDECADES9"  value="7.224719870049579" />
         <Keyword name="$P9S"  value="FITC-H" />
         <Keyword name="#P9DetectorName"  value="FL1" />
         <Keyword name="#P9Dimension"  value="HEIGHT" />
         <Keyword name="#P9IsFluorescent"  value="true" />
         <Keyword name="#P9detectornumber"  value="1" />
         <Keyword name="$P9L"  value="488" />
         <Keyword name="#P9VirtualGain"  value="1.0" />
         <Keyword name="$TOT"  value="40691" />
         <Keyword name="$DATE"  value="29-DEC-2021" />
         <Keyword name="$CYT"  value="BD Accuri C6 Plus" />
         <Keyword name="$CYTSN"  value="AC66051710297" />
         <Keyword name="#SoftwareVersion"  value="BD Accuri C6 Plus 1.0.34.1" />
         <Keyword name="#LASERCONFIGURATION"  value="3 Blue 1 Red" />
         <Keyword name="$SPILLOVER"  value="8,FL1-A,FL2-A,FL3-A,FL4-A,FL1-H,FL2-H,FL3-H,FL4-H,1.0000,0.0000,0.0000,0.0000,0.0000,0.0000,0.0000,0.0000,0.0000,1.0000,0.0000,0.0000,0.0000,0.0000,0.0000,0.0000,0.0000,0.0000,1.0000,0.0000,0.0000,0.0000,0.0000,0.0000,0.0000,0.0000,0.0000,1.0000,0.0000,0.0000,0.0000,0.0000,0.0000,0.0000,0.0000,0.0000,1.0000,0.0000,0.0000,0.0000,0.0000,0.0000,0.0000,0.0000,0.0000,1.0000,0.0000,0.0000,0.0000,0.0000,0.0000,0.0000,0.0000,0.0000,1.0000,0.0000,0.0000,0.0000,0.0000,0.0000,0.0000,0.0000,0.0000,1.0000" />
         <Keyword name="#BDACCURICAPTUREDDATE"  value="1640819780798" />
         <Keyword name="$TIMESTEP"  value="0.1" />
         <Keyword name="$PROJ"  value="20211229_173212" />
         <Keyword name="$BTIM"  value="17:16:34.57" />
         <Keyword name="$ETIM"  value="17:18:06.13" />
         <Keyword name="#ATIM"  value="91" />
         <Keyword name="#ACQUISITIONTIMEMILLI"  value="91718" />
         <Keyword name="$TR"  value="FSC-H,80000" />
         <Keyword name="#SECONDARYTHRESHOLD"  value="FSC-H,0" />
         <Keyword name="$VOL"  value="100153" />
         <Keyword name="#P1MaxUsefulDataChannel"  value="14680063" />
         <Keyword name="#P2MaxUsefulDataChannel"  value="2228223" />
         <Keyword name="#P3MaxUsefulDataChannel"  value="18431" />
         <Keyword name="#P4MaxUsefulDataChannel"  value="7167" />
         <Keyword name="#P5MaxUsefulDataChannel"  value="7679" />
         <Keyword name="#P6MaxUsefulDataChannel"  value="16383" />
         <Keyword name="#P7MaxUsefulDataChannel"  value="6029311" />
         <Keyword name="#P8MaxUsefulDataChannel"  value="1310719" />
         <Keyword name="#P9MaxUsefulDataChannel"  value="10239" />
         <Keyword name="#P10MaxUsefulDataChannel"  value="3583" />
         <Keyword name="#P11MaxUsefulDataChannel"  value="3583" />
         <Keyword name="#P12MaxUsefulDataChannel"  value="16383" />
         <Keyword name="#P13MaxUsefulDataChannel"  value="183" />
         <Keyword name="#P14MaxUsefulDataChannel"  value="1007" />
         <Keyword name="$BEGINSTEXT"  value="58" />
         <Keyword name="$ENDSTEXT"  value="4421" />
         <Keyword name="$BEGINDATA"  value="4422" />
         <Keyword name="$ENDDATA"  value="2283117" />
         <Keyword name="$BEGINANALYSIS"  value="0" />
         <Keyword name="$ENDANALYSIS"  value="0" />
         <Keyword name="#SPACERS"  value="000" />
         <Keyword name="$P16N"  value="Comp-FL2-A" />
         <Keyword name="$P16S"  value="PE-A" />
         <Keyword name="$P16R"  value="16777215" />
         <Keyword name="$P17N"  value="Comp-FL4-A" />
         <Keyword name="$P17S"  value="APC-A" />
         <Keyword name="$P17R"  value="16777215" />
       </Keywords>
       <SampleNode name="B02 TLN1 WDV .fcs"  annotation=""  owningGroup=""  expanded="1"  sortPriority="10"  count="40691"  sampleID="7" >
         <Graph smoothing="0"  backColor="#ffffff"  foreColor="#000000"  type="Pseudocolor"  fast="1" >
           <Axis dimension="x"  name="FSC-A"  label=""  auto="auto" />
           <Axis dimension="y"  name="SSC-A"  label=""  auto="auto" />
           <GraphSettings level="5%"  smoothingHighResolution="1"  contourHighResolution="1"  histogramSmoothingCount="0"  graphResolution="256"  showOutliers="0"  drawLargeDots="0"  dotsToDraw="8000"  tint="le.chartfill.tinted.40"  lineWeight="le.lineweight.normal"  lineStyle="le.linestyle.solid" />
           <GraphEnvironment showGrid="0"  showAxes="tnlTNL"  showGates="1"  showFreqOnPlots="1"  showGateNameOnPlots="1"  showMedians="0"  showUncomped="0"  addEventParam="0"  lastYAxisName="" >
             <TextTraits font="SansSerif"  size="11"  name="Labels"  style="plain"  color="#000000"  background="#00ffffff"  just="left" />
             <TextTraits font="SansSerif"  size="11"  name="LayoutGates"  style="plain"  color="#000000"  background="#00ffffff"  just="left" />
             <TextTraits font="SansSerif"  size="9"  name="Numbers"  style="plain"  color="#000000"  background="#00ffffff"  just="left" />
             <TextTraits font="SansSerif"  size="9"  name="Legend"  style="plain"  color="#000000"  background="#00ffffff"  just="left" />
             <WindowPosition x="0"  y="0"  width="0"  height="0"  displayed="0"  panelState="" />
           </GraphEnvironment>
         </Graph>
         <Subpopulations>
           <Population name="Cells"  annotation=""  owningGroup="TLN1"  expanded="1"  sortPriority="10"  count="5394" >
             <Graph smoothing="0"  backColor="#ffffff"  foreColor="#000000"  heatMapStatParameter="Comp-FL1-A"  type="Pseudocolor"  fast="1" >
               <Axis dimension="x"  name="FSC-A"  label=""  auto="auto" />
               <Axis dimension="y"  name="FSC-H"  label=""  auto="auto" />
               <GraphSettings level="5%"  smoothingHighResolution="1"  contourHighResolution="1"  histogramSmoothingCount="0"  graphResolution="256"  showOutliers="0"  drawLargeDots="0"  dotsToDraw="8000"  tint="le.chartfill.tinted.40"  lineWeight="le.lineweight.normal"  lineStyle="le.linestyle.solid" />
               <GraphEnvironment showGrid="0"  showAxes="tnlTNL"  showGates="1"  showFreqOnPlots="1"  showGateNameOnPlots="1"  showMedians="0"  showUncomped="0"  addEventParam="0"  lastYAxisName="" >
                 <TextTraits font="SansSerif"  size="11"  name="Labels"  style="plain"  color="#000000"  background="#00ffffff"  just="left" />
                 <TextTraits font="SansSerif"  size="11"  name="LayoutGates"  style="plain"  color="#000000"  background="#00ffffff"  just="left" />
                 <TextTraits font="SansSerif"  size="9"  name="Numbers"  style="plain"  color="#000000"  background="#00ffffff"  just="left" />
                 <TextTraits font="SansSerif"  size="9"  name="Legend"  style="plain"  color="#000000"  background="#00ffffff"  just="left" />
                 <WindowPosition x="-6"  y="-6"  width="1552"  height="840"  displayed="0"  panelState="---" />
               </GraphEnvironment>
             </Graph>
             <Gate gating:id="ID541996892" >
               <gating:PolygonGate eventsInside="1"  annoOffsetX="0"  annoOffsetY="0"  tint="#000000"  isTinted="0"  lineWeight="Normal"  userDefined="1"  quadId="-1"  gateResolution="256" >
                 <gating:dimension>
                   <data-type:fcs-dimension data-type:name="FSC-A" />
                 </gating:dimension>
                 <gating:dimension>
                   <data-type:fcs-dimension data-type:name="SSC-A" />
                 </gating:dimension>
                 <gating:vertex>
                   <gating:coordinate data-type:value="16435580.238330303" />
                   <gating:coordinate data-type:value="5987943.290109302" />
                 </gating:vertex>
                 <gating:vertex>
                   <gating:coordinate data-type:value="16008413.375132818" />
                   <gating:coordinate data-type:value="563366.1325719318" />
                 </gating:vertex>
                 <gating:vertex>
                   <gating:coordinate data-type:value="7966628.587473808" />
                   <gating:coordinate data-type:value="514411.3277042512" />
                 </gating:vertex>
                 <gating:vertex>
                   <gating:coordinate data-type:value="4830323.404528448" />
                   <gating:coordinate data-type:value="1201692.0507578573" />
                 </gating:vertex>
                 <gating:vertex>
                   <gating:coordinate data-type:value="4290528.423917698" />
                   <gating:coordinate data-type:value="2807211.412750216" />
                 </gating:vertex>
                 <gating:vertex>
                   <gating:coordinate data-type:value="7607821.328296386" />
                   <gating:coordinate data-type:value="6172165.850439636" />
                 </gating:vertex>
                 <gating:vertex>
                   <gating:coordinate data-type:value="13226104.927552098" />
                   <gating:coordinate data-type:value="6557796.546680334" />
                 </gating:vertex>
               </gating:PolygonGate>
             </Gate>
             <Subpopulations>
               <Population name="Single Cells"  annotation=""  owningGroup="TLN1"  expanded="1"  sortPriority="10"  count="5073" >
                 <Graph smoothing="0"  backColor="#ffffff"  foreColor="#000000"  heatMapStatParameter="Comp-FL1-A"  type="Pseudocolor"  fast="1" >
                   <Axis dimension="x"  name="Comp-FL4-A"  label=""  auto="auto" />
                   <Axis dimension="y"  name="FL1-H"  label=""  auto="auto" />
                   <GraphSettings level="5%"  smoothingHighResolution="1"  contourHighResolution="1"  histogramSmoothingCount="0"  graphResolution="256"  showOutliers="0"  drawLargeDots="0"  dotsToDraw="8000"  tint="le.chartfill.tinted.40"  lineWeight="le.lineweight.normal"  lineStyle="le.linestyle.solid" />
                   <GraphEnvironment showGrid="0"  showAxes="tnlTNL"  showGates="1"  showFreqOnPlots="1"  showGateNameOnPlots="1"  showMedians="0"  showUncomped="0"  addEventParam="0"  lastYAxisName="" >
                     <TextTraits font="SansSerif"  size="11"  name="Labels"  style="plain"  color="#000000"  background="#00ffffff"  just="left" />
                     <TextTraits font="SansSerif"  size="11"  name="LayoutGates"  style="plain"  color="#000000"  background="#00ffffff"  just="left" />
                     <TextTraits font="SansSerif"  size="9"  name="Numbers"  style="plain"  color="#000000"  background="#00ffffff"  just="left" />
                     <TextTraits font="SansSerif"  size="9"  name="Legend"  style="plain"  color="#000000"  background="#00ffffff"  just="left" />
                     <WindowPosition x="-5"  y="-5"  width="1552"  height="840"  displayed="0"  panelState="---" />
                   </GraphEnvironment>
                 </Graph>
                 <Gate gating:id="ID983982991"  gating:parent_id="ID541996892" >
                   <gating:PolygonGate eventsInside="1"  annoOffsetX="0"  annoOffsetY="0"  tint="#000000"  isTinted="0"  lineWeight="Normal"  userDefined="1"  quadId="-1"  gateResolution="256" >
                     <gating:dimension>
                       <data-type:fcs-dimension data-type:name="FSC-A" />
                     </gating:dimension>
                     <gating:dimension>
                       <data-type:fcs-dimension data-type:name="FSC-H" />
                     </gating:dimension>
                     <gating:vertex>
                       <gating:coordinate data-type:value="4074466.742857143" />
                       <gating:coordinate data-type:value="2265278.109704641" />
                     </gating:vertex>
                     <gating:vertex>
                       <gating:coordinate data-type:value="16345801.874285715" />
                       <gating:coordinate data-type:value="7999263.324894515" />
                     </gating:vertex>
                     <gating:vertex>
                       <gating:coordinate data-type:value="16369769.325714286" />
                       <gating:coordinate data-type:value="5946355.037974684" />
                     </gating:vertex>
                     <gating:vertex>
                       <gating:coordinate data-type:value="4493897.142857143" />
                       <gating:coordinate data-type:value="814084.3206751054" />
                     </gating:vertex>
                   </gating:PolygonGate>
                 </Gate>
                 <Subpopulations>
                   <Population name="Cells of Interest"  annotation=""  owningGroup="TLN1"  expanded="1"  sortPriority="10"  count="1564" >
                     <Graph smoothing="0"  backColor="#ffffff"  foreColor="#000000"  heatMapStatParameter="Comp-FL1-A"  type="Pseudocolor"  fast="1" >
                       <Axis dimension="x"  name="SSC-A"  label=""  auto="auto" />
                       <Axis dimension="y"  name="FL3-A"  label=""  auto="auto" />
                       <GraphSettings level="5%"  smoothingHighResolution="1"  contourHighResolution="1"  histogramSmoothingCount="0"  graphResolution="256"  showOutliers="0"  drawLargeDots="0"  dotsToDraw="8000"  tint="le.chartfill.tinted.40"  lineWeight="le.lineweight.normal"  lineStyle="le.linestyle.solid" />
                       <GraphEnvironment showGrid="0"  showAxes="tnlTNL"  showGates="1"  showFreqOnPlots="1"  showGateNameOnPlots="1"  showMedians="0"  showUncomped="0"  addEventParam="0"  lastYAxisName="" >
                         <TextTraits font="SansSerif"  size="11"  name="Labels"  style="plain"  color="#000000"  background="#00ffffff"  just="left" />
                         <TextTraits font="SansSerif"  size="11"  name="LayoutGates"  style="plain"  color="#000000"  background="#00ffffff"  just="left" />
                         <TextTraits font="SansSerif"  size="9"  name="Numbers"  style="plain"  color="#000000"  background="#00ffffff"  just="left" />
                         <TextTraits font="SansSerif"  size="9"  name="Legend"  style="plain"  color="#000000"  background="#00ffffff"  just="left" />
                         <WindowPosition x="-5"  y="-5"  width="1552"  height="840"  displayed="1"  panelState="---" />
                       </GraphEnvironment>
                     </Graph>
                     <Gate gating:id="ID571129927"  gating:parent_id="ID983982991" >
                       <gating:RectangleGate eventsInside="1"  annoOffsetX="0"  annoOffsetY="0"  tint="#000000"  isTinted="0"  lineWeight="Normal"  userDefined="1"  percentX="0"  percentY="0" >
                         <gating:dimension gating:min="46.31929448871937"  gating:max="9751466.700436985" >
                           <data-type:fcs-dimension data-type:name="Comp-FL4-A" />
                         </gating:dimension>
                         <gating:dimension gating:min="12.08325057976904"  gating:max="3979210.0698746946" >
                           <data-type:fcs-dimension data-type:name="FL1-H" />
                         </gating:dimension>
                       </gating:RectangleGate>
                     </Gate>
                   </Population>
                 </Subpopulations>
               </Population>
             </Subpopulations>
           </Population>
         </Subpopulations>
       </SampleNode>
     </Sample>
     <Sample>
       <DataSet uri="file:/C:/Users/pawla/AppData/Local/Temp/B03%20TLN1%20Echi%20.fcs"  sampleID="8" />
       <Transformations>
         <transforms:linear transforms:minRange="0"  transforms:maxRange="16777216"  gain="1" >
           <data-type:parameter data-type:name="FSC-A" />
         </transforms:linear>
         <transforms:log transforms:offset="1"  transforms:decades="7.2247198959" >
           <data-type:parameter data-type:name="SSC-A" />
         </transforms:log>
         <transforms:log transforms:offset="1"  transforms:decades="7.2247198959" >
           <data-type:parameter data-type:name="FL1-A" />
         </transforms:log>
         <transforms:log transforms:offset="1"  transforms:decades="7.2247198959" >
           <data-type:parameter data-type:name="FL2-A" />
         </transforms:log>
         <transforms:log transforms:offset="1"  transforms:decades="7.2247198959" >
           <data-type:parameter data-type:name="FL3-A" />
         </transforms:log>
         <transforms:log transforms:offset="31.6227766017"  transforms:decades="5.2247198959" >
           <data-type:parameter data-type:name="FL4-A" />
         </transforms:log>
         <transforms:linear transforms:minRange="0"  transforms:maxRange="16777216"  gain="1" >
           <data-type:parameter data-type:name="FSC-H" />
         </transforms:linear>
         <transforms:linear transforms:minRange="0"  transforms:maxRange="16777216"  gain="1" >
           <data-type:parameter data-type:name="SSC-H" />
         </transforms:linear>
         <transforms:log transforms:offset="1"  transforms:decades="7.2247198959" >
           <data-type:parameter data-type:name="FL1-H" />
         </transforms:log>
         <transforms:log transforms:offset="1"  transforms:decades="7.2247198959" >
           <data-type:parameter data-type:name="FL2-H" />
         </transforms:log>
         <transforms:log transforms:offset="1"  transforms:decades="7.2247198959" >
           <data-type:parameter data-type:name="FL3-H" />
         </transforms:log>
         <transforms:logicle transforms:length="256"  transforms:T="16777215.998626715"  transforms:A="0"  transforms:W="0"  transforms:M="6.2247198959" >
           <data-type:parameter data-type:name="FL4-H" />
         </transforms:logicle>
         <transforms:linear transforms:minRange="0"  transforms:maxRange="16777216"  gain="1" >
           <data-type:parameter data-type:name="Width" />
         </transforms:linear>
         <transforms:linear transforms:minRange="13.5109170306"  transforms:maxRange="91"  gain="0.0993449782" >
           <data-type:parameter data-type:name="Time" />
         </transforms:linear>
       </Transformations>
       <Keywords>
         <Keyword name="FJ_FCS_VERSION"  value="3.1" />
         <Keyword name="$FIL"  value="B03 TLN1 Echi .fcs" />
         <Keyword name="$WELLID"  value="B03" />
         <Keyword name="$SMNO"  value="TLN1 Echi " />
         <Keyword name="$DATATYPE"  value="I" />
         <Keyword name="$MODE"  value="L" />
         <Keyword name="$BYTEORD"  value="4,3,2,1" />
         <Keyword name="$NEXTDATA"  value="0" />
         <Keyword name="$PAR"  value="14" />
         <Keyword name="$P7B"  value="32" />
         <Keyword name="$P7R"  value="16777216" />
         <Keyword name="$P7N"  value="FSC-H" />
         <Keyword name="$P7E"  value="0,0" />
         <Keyword name="#BDACCURIDECADES7"  value="7.224719870049579" />
         <Keyword name="$P7S"  value="FSC-H" />
         <Keyword name="#P7DetectorName"  value="FSC" />
         <Keyword name="#P7Dimension"  value="OTHER" />
         <Keyword name="#P7IsFluorescent"  value="false" />
         <Keyword name="#P7detectornumber"  value="70" />
         <Keyword name="$P7L"  value="143" />
         <Keyword name="#P7VirtualGain"  value="1.0" />
         <Keyword name="$P6B"  value="32" />
         <Keyword name="$P6R"  value="16777216" />
         <Keyword name="$P6N"  value="FL4-A" />
         <Keyword name="$P6E"  value="0,0" />
         <Keyword name="#BDACCURIDECADES6"  value="7.224719870049579" />
         <Keyword name="$P6S"  value="APC-A" />
         <Keyword name="#P6DetectorName"  value="FL4" />
         <Keyword name="#P6Dimension"  value="AREA" />
         <Keyword name="#P6IsFluorescent"  value="true" />
         <Keyword name="#P6detectornumber"  value="4" />
         <Keyword name="$P6L"  value="640" />
         <Keyword name="#P6VirtualGain"  value="1.0" />
         <Keyword name="$P8B"  value="32" />
         <Keyword name="$P8R"  value="16777216" />
         <Keyword name="$P8N"  value="SSC-H" />
         <Keyword name="$P8E"  value="0,0" />
         <Keyword name="#BDACCURIDECADES8"  value="7.224719870049579" />
         <Keyword name="$P8S"  value="SSC-H" />
         <Keyword name="#P8DetectorName"  value="SSC" />
         <Keyword name="#P8Dimension"  value="OTHER" />
         <Keyword name="#P8IsFluorescent"  value="false" />
         <Keyword name="#P8detectornumber"  value="83" />
         <Keyword name="$P8L"  value="143" />
         <Keyword name="#P8VirtualGain"  value="1.0" />
         <Keyword name="$P3B"  value="32" />
         <Keyword name="$P3R"  value="16777216" />
         <Keyword name="$P3N"  value="FL1-A" />
         <Keyword name="$P3E"  value="0,0" />
         <Keyword name="#BDACCURIDECADES3"  value="7.224719870049579" />
         <Keyword name="$P3S"  value="FITC-A" />
         <Keyword name="#P3DetectorName"  value="FL1" />
         <Keyword name="#P3Dimension"  value="AREA" />
         <Keyword name="#P3IsFluorescent"  value="true" />
         <Keyword name="#P3detectornumber"  value="1" />
         <Keyword name="$P3L"  value="488" />
         <Keyword name="#P3VirtualGain"  value="1.0" />
         <Keyword name="$P12B"  value="32" />
         <Keyword name="$P12R"  value="16777216" />
         <Keyword name="$P12N"  value="FL4-H" />
         <Keyword name="$P12E"  value="0,0" />
         <Keyword name="#BDACCURIDECADES12"  value="7.224719870049579" />
         <Keyword name="$P12S"  value="APC-H" />
         <Keyword name="#P12DetectorName"  value="FL4" />
         <Keyword name="#P12Dimension"  value="HEIGHT" />
         <Keyword name="#P12IsFluorescent"  value="true" />
         <Keyword name="#P12detectornumber"  value="4" />
         <Keyword name="$P12L"  value="640" />
         <Keyword name="#P12VirtualGain"  value="1.0" />
         <Keyword name="$P2B"  value="32" />
         <Keyword name="$P2R"  value="16777216" />
         <Keyword name="$P2N"  value="SSC-A" />
         <Keyword name="$P2E"  value="0,0" />
         <Keyword name="#BDACCURIDECADES2"  value="7.224719870049579" />
         <Keyword name="$P2S"  value="SSC-A" />
         <Keyword name="#P2DetectorName"  value="SSC" />
         <Keyword name="#P2Dimension"  value="OTHER" />
         <Keyword name="#P2IsFluorescent"  value="false" />
         <Keyword name="#P2detectornumber"  value="83" />
         <Keyword name="$P2L"  value="143" />
         <Keyword name="#P2VirtualGain"  value="1.0" />
         <Keyword name="$P14B"  value="32" />
         <Keyword name="$P14R"  value="16777216" />
         <Keyword name="$P14N"  value="Time" />
         <Keyword name="$P14E"  value="0,0" />
         <Keyword name="#BDACCURIDECADES14"  value="7.224719870049579" />
         <Keyword name="$P14S"  value="Time" />
         <Keyword name="#P14DetectorName"  value="No detector" />
         <Keyword name="#P14Dimension"  value="OTHER" />
         <Keyword name="#P14IsFluorescent"  value="false" />
         <Keyword name="#P14detectornumber"  value="-1" />
         <Keyword name="$P14L"  value="-1" />
         <Keyword name="#P14VirtualGain"  value="1.0" />
         <Keyword name="$P5B"  value="32" />
         <Keyword name="$P5R"  value="16777216" />
         <Keyword name="$P5N"  value="FL3-A" />
         <Keyword name="$P5E"  value="0,0" />
         <Keyword name="#BDACCURIDECADES5"  value="7.224719870049579" />
         <Keyword name="$P5S"  value="PerCP-A" />
         <Keyword name="#P5DetectorName"  value="FL3" />
         <Keyword name="#P5Dimension"  value="AREA" />
         <Keyword name="#P5IsFluorescent"  value="true" />
         <Keyword name="#P5detectornumber"  value="3" />
         <Keyword name="$P5L"  value="488" />
         <Keyword name="#P5VirtualGain"  value="1.0" />
         <Keyword name="$P10B"  value="32" />
         <Keyword name="$P10R"  value="16777216" />
         <Keyword name="$P10N"  value="FL2-H" />
         <Keyword name="$P10E"  value="0,0" />
         <Keyword name="#BDACCURIDECADES10"  value="7.224719870049579" />
         <Keyword name="$P10S"  value="PE-H" />
         <Keyword name="#P10DetectorName"  value="FL2" />
         <Keyword name="#P10Dimension"  value="HEIGHT" />
         <Keyword name="#P10IsFluorescent"  value="true" />
         <Keyword name="#P10detectornumber"  value="2" />
         <Keyword name="$P10L"  value="488" />
         <Keyword name="#P10VirtualGain"  value="1.0" />
         <Keyword name="$P11B"  value="32" />
         <Keyword name="$P11R"  value="16777216" />
         <Keyword name="$P11N"  value="FL3-H" />
         <Keyword name="$P11E"  value="0,0" />
         <Keyword name="#BDACCURIDECADES11"  value="7.224719870049579" />
         <Keyword name="$P11S"  value="PerCP-H" />
         <Keyword name="#P11DetectorName"  value="FL3" />
         <Keyword name="#P11Dimension"  value="HEIGHT" />
         <Keyword name="#P11IsFluorescent"  value="true" />
         <Keyword name="#P11detectornumber"  value="3" />
         <Keyword name="$P11L"  value="488" />
         <Keyword name="#P11VirtualGain"  value="1.0" />
         <Keyword name="$P13B"  value="32" />
         <Keyword name="$P13R"  value="16777216" />
         <Keyword name="$P13N"  value="Width" />
         <Keyword name="$P13E"  value="0,0" />
         <Keyword name="#BDACCURIDECADES13"  value="7.224719870049579" />
         <Keyword name="$P13S"  value="Width" />
         <Keyword name="#P13DetectorName"  value="No detector" />
         <Keyword name="#P13Dimension"  value="OTHER" />
         <Keyword name="#P13IsFluorescent"  value="false" />
         <Keyword name="#P13detectornumber"  value="-1" />
         <Keyword name="$P13L"  value="-1" />
         <Keyword name="#P13VirtualGain"  value="1.0" />
         <Keyword name="$P1B"  value="32" />
         <Keyword name="$P1R"  value="16777216" />
         <Keyword name="$P1N"  value="FSC-A" />
         <Keyword name="$P1E"  value="0,0" />
         <Keyword name="#BDACCURIDECADES1"  value="7.224719870049579" />
         <Keyword name="$P1S"  value="FSC-A" />
         <Keyword name="#P1DetectorName"  value="FSC" />
         <Keyword name="#P1Dimension"  value="OTHER" />
         <Keyword name="#P1IsFluorescent"  value="false" />
         <Keyword name="#P1detectornumber"  value="70" />
         <Keyword name="$P1L"  value="143" />
         <Keyword name="#P1VirtualGain"  value="1.0" />
         <Keyword name="$P4B"  value="32" />
         <Keyword name="$P4R"  value="16777216" />
         <Keyword name="$P4N"  value="FL2-A" />
         <Keyword name="$P4E"  value="0,0" />
         <Keyword name="#BDACCURIDECADES4"  value="7.224719870049579" />
         <Keyword name="$P4S"  value="PE-A" />
         <Keyword name="#P4DetectorName"  value="FL2" />
         <Keyword name="#P4Dimension"  value="AREA" />
         <Keyword name="#P4IsFluorescent"  value="true" />
         <Keyword name="#P4detectornumber"  value="2" />
         <Keyword name="$P4L"  value="488" />
         <Keyword name="#P4VirtualGain"  value="1.0" />
         <Keyword name="$P9B"  value="32" />
         <Keyword name="$P9R"  value="16777216" />
         <Keyword name="$P9N"  value="FL1-H" />
         <Keyword name="$P9E"  value="0,0" />
         <Keyword name="#BDACCURIDECADES9"  value="7.224719870049579" />
         <Keyword name="$P9S"  value="FITC-H" />
         <Keyword name="#P9DetectorName"  value="FL1" />
         <Keyword name="#P9Dimension"  value="HEIGHT" />
         <Keyword name="#P9IsFluorescent"  value="true" />
         <Keyword name="#P9detectornumber"  value="1" />
         <Keyword name="$P9L"  value="488" />
         <Keyword name="#P9VirtualGain"  value="1.0" />
         <Keyword name="$TOT"  value="58468" />
         <Keyword name="$DATE"  value="29-DEC-2021" />
         <Keyword name="$CYT"  value="BD Accuri C6 Plus" />
         <Keyword name="$CYTSN"  value="AC66051710297" />
         <Keyword name="#SoftwareVersion"  value="BD Accuri C6 Plus 1.0.34.1" />
         <Keyword name="#LASERCONFIGURATION"  value="3 Blue 1 Red" />
         <Keyword name="$SPILLOVER"  value="8,FL1-A,FL2-A,FL3-A,FL4-A,FL1-H,FL2-H,FL3-H,FL4-H,1.0000,0.0000,0.0000,0.0000,0.0000,0.0000,0.0000,0.0000,0.0000,1.0000,0.0000,0.0000,0.0000,0.0000,0.0000,0.0000,0.0000,0.0000,1.0000,0.0000,0.0000,0.0000,0.0000,0.0000,0.0000,0.0000,0.0000,1.0000,0.0000,0.0000,0.0000,0.0000,0.0000,0.0000,0.0000,0.0000,1.0000,0.0000,0.0000,0.0000,0.0000,0.0000,0.0000,0.0000,0.0000,1.0000,0.0000,0.0000,0.0000,0.0000,0.0000,0.0000,0.0000,0.0000,1.0000,0.0000,0.0000,0.0000,0.0000,0.0000,0.0000,0.0000,0.0000,1.0000" />
         <Keyword name="#BDACCURICAPTUREDDATE"  value="1640819922658" />
         <Keyword name="$TIMESTEP"  value="0.1" />
         <Keyword name="$PROJ"  value="20211229_173212" />
         <Keyword name="$BTIM"  value="17:18:56.33" />
         <Keyword name="$ETIM"  value="17:20:27.86" />
         <Keyword name="#ATIM"  value="91" />
         <Keyword name="#ACQUISITIONTIMEMILLI"  value="91747" />
         <Keyword name="$TR"  value="FSC-H,80000" />
         <Keyword name="#SECONDARYTHRESHOLD"  value="FSC-H,0" />
         <Keyword name="$VOL"  value="100138" />
         <Keyword name="#P1MaxUsefulDataChannel"  value="14680063" />
         <Keyword name="#P2MaxUsefulDataChannel"  value="2228223" />
         <Keyword name="#P3MaxUsefulDataChannel"  value="81919" />
         <Keyword name="#P4MaxUsefulDataChannel"  value="28671" />
         <Keyword name="#P5MaxUsefulDataChannel"  value="32767" />
         <Keyword name="#P6MaxUsefulDataChannel"  value="393215" />
         <Keyword name="#P7MaxUsefulDataChannel"  value="6029311" />
         <Keyword name="#P8MaxUsefulDataChannel"  value="1310719" />
         <Keyword name="#P9MaxUsefulDataChannel"  value="49151" />
         <Keyword name="#P10MaxUsefulDataChannel"  value="16383" />
         <Keyword name="#P11MaxUsefulDataChannel"  value="20479" />
         <Keyword name="#P12MaxUsefulDataChannel"  value="196607" />
         <Keyword name="#P13MaxUsefulDataChannel"  value="187" />
         <Keyword name="#P14MaxUsefulDataChannel"  value="1007" />
         <Keyword name="$BEGINSTEXT"  value="58" />
         <Keyword name="$ENDSTEXT"  value="4429" />
         <Keyword name="$BEGINDATA"  value="4430" />
         <Keyword name="$ENDDATA"  value="3278637" />
         <Keyword name="$BEGINANALYSIS"  value="0" />
         <Keyword name="$ENDANALYSIS"  value="0" />
         <Keyword name="#SPACERS"  value="000" />
         <Keyword name="$P16N"  value="Comp-FL2-A" />
         <Keyword name="$P16S"  value="PE-A" />
         <Keyword name="$P16R"  value="16777215" />
         <Keyword name="$P17N"  value="Comp-FL4-A" />
         <Keyword name="$P17S"  value="APC-A" />
         <Keyword name="$P17R"  value="16777215" />
       </Keywords>
       <SampleNode name="B03 TLN1 Echi .fcs"  annotation=""  owningGroup=""  expanded="1"  sortPriority="10"  count="58468"  sampleID="8" >
         <Graph smoothing="0"  backColor="#ffffff"  foreColor="#000000"  type="Pseudocolor"  fast="1" >
           <Axis dimension="x"  name="FSC-A"  label=""  auto="auto" />
           <Axis dimension="y"  name="SSC-A"  label=""  auto="auto" />
           <GraphSettings level="5%"  smoothingHighResolution="1"  contourHighResolution="1"  histogramSmoothingCount="0"  graphResolution="256"  showOutliers="0"  drawLargeDots="0"  dotsToDraw="8000"  tint="le.chartfill.tinted.40"  lineWeight="le.lineweight.normal"  lineStyle="le.linestyle.solid" />
           <GraphEnvironment showGrid="0"  showAxes="tnlTNL"  showGates="1"  showFreqOnPlots="1"  showGateNameOnPlots="1"  showMedians="0"  showUncomped="0"  addEventParam="0"  lastYAxisName="" >
             <TextTraits font="SansSerif"  size="11"  name="Labels"  style="plain"  color="#000000"  background="#00ffffff"  just="left" />
             <TextTraits font="SansSerif"  size="11"  name="LayoutGates"  style="plain"  color="#000000"  background="#00ffffff"  just="left" />
             <TextTraits font="SansSerif"  size="9"  name="Numbers"  style="plain"  color="#000000"  background="#00ffffff"  just="left" />
             <TextTraits font="SansSerif"  size="9"  name="Legend"  style="plain"  color="#000000"  background="#00ffffff"  just="left" />
             <WindowPosition x="0"  y="0"  width="0"  height="0"  displayed="0"  panelState="" />
           </GraphEnvironment>
         </Graph>
         <Subpopulations>
           <Population name="Cells"  annotation=""  owningGroup="TLN1"  expanded="1"  sortPriority="10"  count="10896" >
             <Graph smoothing="0"  backColor="#ffffff"  foreColor="#000000"  heatMapStatParameter="Comp-FL1-A"  type="Pseudocolor"  fast="1" >
               <Axis dimension="x"  name="FL3-A"  label=""  auto="auto" />
               <Axis dimension="y"  name="FL1-H"  label=""  auto="auto" />
               <GraphSettings level="5%"  smoothingHighResolution="1"  contourHighResolution="1"  histogramSmoothingCount="0"  graphResolution="256"  showOutliers="0"  drawLargeDots="0"  dotsToDraw="8000"  tint="le.chartfill.tinted.40"  lineWeight="le.lineweight.normal"  lineStyle="le.linestyle.solid" />
               <GraphEnvironment showGrid="0"  showAxes="tnlTNL"  showGates="1"  showFreqOnPlots="1"  showGateNameOnPlots="1"  showMedians="0"  showUncomped="0"  addEventParam="0"  lastYAxisName="" >
                 <TextTraits font="SansSerif"  size="11"  name="Labels"  style="plain"  color="#000000"  background="#00ffffff"  just="left" />
                 <TextTraits font="SansSerif"  size="11"  name="LayoutGates"  style="plain"  color="#000000"  background="#00ffffff"  just="left" />
                 <TextTraits font="SansSerif"  size="9"  name="Numbers"  style="plain"  color="#000000"  background="#00ffffff"  just="left" />
                 <TextTraits font="SansSerif"  size="9"  name="Legend"  style="plain"  color="#000000"  background="#00ffffff"  just="left" />
                 <WindowPosition x="-7"  y="-7"  width="1551"  height="839"  displayed="1"  panelState="---" />
               </GraphEnvironment>
             </Graph>
             <Gate gating:id="ID1043639996" >
               <gating:PolygonGate eventsInside="1"  annoOffsetX="0"  annoOffsetY="0"  tint="#000000"  isTinted="0"  lineWeight="Normal"  userDefined="1"  quadId="-1"  gateResolution="256" >
                 <gating:dimension>
                   <data-type:fcs-dimension data-type:name="FSC-A" />
                 </gating:dimension>
                 <gating:dimension>
                   <data-type:fcs-dimension data-type:name="SSC-A" />
                 </gating:dimension>
                 <gating:vertex>
                   <gating:coordinate data-type:value="16435580.238330303" />
                   <gating:coordinate data-type:value="5987943.290109302" />
                 </gating:vertex>
                 <gating:vertex>
                   <gating:coordinate data-type:value="16008413.375132818" />
                   <gating:coordinate data-type:value="563366.1325719318" />
                 </gating:vertex>
                 <gating:vertex>
                   <gating:coordinate data-type:value="7966628.587473808" />
                   <gating:coordinate data-type:value="514411.3277042512" />
                 </gating:vertex>
                 <gating:vertex>
                   <gating:coordinate data-type:value="4830323.404528448" />
                   <gating:coordinate data-type:value="1201692.0507578573" />
                 </gating:vertex>
                 <gating:vertex>
                   <gating:coordinate data-type:value="4290528.423917698" />
                   <gating:coordinate data-type:value="2807211.412750216" />
                 </gating:vertex>
                 <gating:vertex>
                   <gating:coordinate data-type:value="7607821.328296386" />
                   <gating:coordinate data-type:value="6172165.850439636" />
                 </gating:vertex>
                 <gating:vertex>
                   <gating:coordinate data-type:value="13226104.927552098" />
                   <gating:coordinate data-type:value="6557796.546680334" />
                 </gating:vertex>
               </gating:PolygonGate>
             </Gate>
             <Subpopulations>
               <Population name="Single Cells"  annotation=""  owningGroup="TLN1"  expanded="1"  sortPriority="10"  count="10214" >
                 <Graph smoothing="0"  backColor="#ffffff"  foreColor="#000000"  heatMapStatParameter="Comp-FL1-A"  type="Pseudocolor"  fast="1" >
                   <Axis dimension="x"  name="Comp-FL4-A"  label=""  auto="auto" />
                   <Axis dimension="y"  name="FL1-H"  label=""  auto="auto" />
                   <GraphSettings level="5%"  smoothingHighResolution="1"  contourHighResolution="1"  histogramSmoothingCount="0"  graphResolution="256"  showOutliers="0"  drawLargeDots="0"  dotsToDraw="8000"  tint="le.chartfill.tinted.40"  lineWeight="le.lineweight.normal"  lineStyle="le.linestyle.solid" />
                   <GraphEnvironment showGrid="0"  showAxes="tnlTNL"  showGates="1"  showFreqOnPlots="1"  showGateNameOnPlots="1"  showMedians="0"  showUncomped="0"  addEventParam="0"  lastYAxisName="" >
                     <TextTraits font="SansSerif"  size="11"  name="Labels"  style="plain"  color="#000000"  background="#00ffffff"  just="left" />
                     <TextTraits font="SansSerif"  size="11"  name="LayoutGates"  style="plain"  color="#000000"  background="#00ffffff"  just="left" />
                     <TextTraits font="SansSerif"  size="9"  name="Numbers"  style="plain"  color="#000000"  background="#00ffffff"  just="left" />
                     <TextTraits font="SansSerif"  size="9"  name="Legend"  style="plain"  color="#000000"  background="#00ffffff"  just="left" />
                     <WindowPosition x="-5"  y="-5"  width="1552"  height="840"  displayed="0"  panelState="---" />
                   </GraphEnvironment>
                 </Graph>
                 <Gate gating:id="ID1654007456"  gating:parent_id="ID1043639996" >
                   <gating:PolygonGate eventsInside="1"  annoOffsetX="0"  annoOffsetY="0"  tint="#000000"  isTinted="0"  lineWeight="Normal"  userDefined="1"  quadId="-1"  gateResolution="256" >
                     <gating:dimension>
                       <data-type:fcs-dimension data-type:name="FSC-A" />
                     </gating:dimension>
                     <gating:dimension>
                       <data-type:fcs-dimension data-type:name="FSC-H" />
                     </gating:dimension>
                     <gating:vertex>
                       <gating:coordinate data-type:value="4074466.742857143" />
                       <gating:coordinate data-type:value="2265278.109704641" />
                     </gating:vertex>
                     <gating:vertex>
                       <gating:coordinate data-type:value="16345801.874285715" />
                       <gating:coordinate data-type:value="7999263.324894515" />
                     </gating:vertex>
                     <gating:vertex>
                       <gating:coordinate data-type:value="16369769.325714286" />
                       <gating:coordinate data-type:value="5946355.037974684" />
                     </gating:vertex>
                     <gating:vertex>
                       <gating:coordinate data-type:value="4493897.142857143" />
                       <gating:coordinate data-type:value="814084.3206751054" />
                     </gating:vertex>
                   </gating:PolygonGate>
                 </Gate>
                 <Subpopulations>
                   <Population name="Cells of Interest"  annotation=""  owningGroup="TLN1"  expanded="1"  sortPriority="10"  count="10188" >
                     <Graph smoothing="13"  backColor="#ffffff"  foreColor="#000000"  heatMapStatistic="Median"  heatMapStatParameter="FL1-A"  type="Histogram"  fast="1" >
                       <Axis dimension="x"  name="FL4-A"  label=""  auto="auto" />
                       <Axis dimension="y"  name=""  label=""  auto="modal" />
                       <GraphSettings level="5%"  smoothingHighResolution="1"  contourHighResolution="1"  histogramSmoothingCount="0"  graphResolution="256"  showOutliers="0"  drawLargeDots="0"  dotsToDraw="8000"  tint="le.chartfill.tinted.40"  lineWeight="le.lineweight.normal"  lineStyle="le.linestyle.solid" />
                       <GraphEnvironment showGrid="0"  showAxes="tnlTNL"  showGates="1"  showFreqOnPlots="1"  showGateNameOnPlots="1"  showMedians="0"  showUncomped="0"  addEventParam="0"  lastYAxisName="" >
                         <TextTraits font="SansSerif"  size="11"  name="Labels"  style="plain"  color="#000000"  background="#00ffffff"  just="left" />
                         <TextTraits font="SansSerif"  size="11"  name="LayoutGates"  style="plain"  color="#000000"  background="#00ffffff"  just="left" />
                         <TextTraits font="SansSerif"  size="9"  name="Numbers"  style="plain"  color="#000000"  background="#00ffffff"  just="left" />
                         <TextTraits font="SansSerif"  size="9"  name="Legend"  style="plain"  color="#000000"  background="#00ffffff"  just="left" />
                         <WindowPosition x="-242"  y="100"  width="1552"  height="840"  displayed="0"  panelState="---" />
                       </GraphEnvironment>
                     </Graph>
                     <Gate gating:id="ID1817302362"  gating:parent_id="ID1654007456" >
                       <gating:RectangleGate eventsInside="1"  annoOffsetX="0"  annoOffsetY="0"  tint="#000000"  isTinted="0"  lineWeight="Normal"  userDefined="1"  percentX="0"  percentY="0" >
                         <gating:dimension gating:min="46.31929448871937"  gating:max="9751466.700436985" >
                           <data-type:fcs-dimension data-type:name="Comp-FL4-A" />
                         </gating:dimension>
                         <gating:dimension gating:min="12.08325057976904"  gating:max="3979210.0698746946" >
                           <data-type:fcs-dimension data-type:name="FL1-H" />
                         </gating:dimension>
                       </gating:RectangleGate>
                     </Gate>
                   </Population>
                 </Subpopulations>
               </Population>
             </Subpopulations>
           </Population>
         </Subpopulations>
       </SampleNode>
     </Sample>
   </SampleList>
   <TableEditor title="FlowJo Tables: Source file for supp 8.wsp"  current="Table" >
     <Table name="Table"  outputFile="file:/C:/Users/pawla/OneDrive/Documents/Table"  color="#00ffffff"  isBatch="0"  quickclose="0"  destination="toDisplay"  outputFormat="fj.document.type.table"  autoColumnName="" >
       <PrintLayout flipPattern0="0"  rows="1"  columns="1"  padding="36"  header=""  footer=""  headerActive="0"  footerActive="0"  scalingMode="fj.print.scale.none"  scaling="1"  orientation="1"  width="612"  height="792"  imageableX="72"  imageableY="72"  imageableWidth="468"  imageableHeight="648" />
       <PageSection sectionName="header" >&lt;table width=&quot;100%&quot;&gt;&lt;tr&gt;&lt;td align=&quot;left&quot; valign=&quot;top&quot;&gt;&amp;NBSP&amp;NBSP&amp;NBSP&amp;NBSP&lt;IMG SRC=&quot;file:/C:/Users/pawla/Flowjo/images/fj_icon.png&quot;&gt;&lt;/IMG&gt;&lt;br/&gt;FlowJo, LLC&lt;/td&gt;&lt;td align=&quot;right&quot; valign=&quot;top&quot;&gt;Page &lt;PageNumber/&gt;&lt;/td&gt;&lt;/tr&gt;&lt;/table&gt;</PageSection>
       <PageSection sectionName="footer" >&lt;table width=&quot;100%&quot;&gt;&lt;tr&gt;&lt;td align=&quot;left&quot;  valign=&quot;bottom&quot;&gt;&lt;LongDate/&gt;&lt;/td&gt;&lt;td align=&quot;right&quot; valign=&quot;bottom&quot;&gt;&lt;Version/&gt;&lt;/td&gt;&lt;/tr&gt;&lt;/table&gt;</PageSection>
       <Iteration iterationType="SAMPLE"  iterationValue="1"  iterationKeyword=""  discriminator=""  panelSize="1"  groupName="workspaceSelection" />
     </Table>
   </TableEditor>
   <LayoutEditor title="FlowJo Layouts: Source file for supp 8.wsp"  current="Layout-3"  showGrid="0"  showPageBreaks="0"  showGuides="0"  showDebugOutput="0" >
     <Layout name="Layout-3"  outputFile="file:/C:/Users/pawla/OneDrive/Documents/Layout-3"  color="#00ffffff"  isBatch="0"  showGrid="0"  showRulers="1"  showDebugOutput="0"  showGuides="0"  showPageBreaks="1"  scale="1.5" >
       <PrintLayout flipPattern0="0"  rows="1"  columns="1"  padding="36"  header=""  footer=""  headerActive="0"  footerActive="0"  scalingMode="fj.print.scale.none"  scaling="1"  orientation="1"  width="612"  height="792"  imageableX="72"  imageableY="72"  imageableWidth="468"  imageableHeight="648" />
       <PageSection sectionName="header" >&lt;table width=&quot;100%&quot;&gt;&lt;tr&gt;&lt;td align=&quot;left&quot; valign=&quot;top&quot;&gt;&amp;NBSP&amp;NBSP&amp;NBSP&amp;NBSP&lt;IMG SRC=&quot;file:/C:/Users/pawla/Flowjo/images/fj_icon.png&quot;&gt;&lt;/IMG&gt;&lt;br/&gt;FlowJo, LLC&lt;/td&gt;&lt;td align=&quot;right&quot; valign=&quot;top&quot;&gt;Page &lt;PageNumber/&gt;&lt;/td&gt;&lt;/tr&gt;&lt;/table&gt;</PageSection>
       <PageSection sectionName="footer" >&lt;table width=&quot;100%&quot;&gt;&lt;tr&gt;&lt;td align=&quot;left&quot;  valign=&quot;bottom&quot;&gt;&lt;LongDate/&gt;&lt;/td&gt;&lt;td align=&quot;right&quot; valign=&quot;bottom&quot;&gt;&lt;Version/&gt;&lt;/td&gt;&lt;/tr&gt;&lt;/table&gt;</PageSection>
       <Iteration iterationType="OFF"  iterationValue="2"  iterationKeyword=""  discriminator=""  panelSize="1"  groupName="All Samples" />
       <BatchSettings useCurrentGroup="1"  length="3"  name=""  order="ACROSS"  direction="COLUMNS"  append="0"  destination="toLayout"  separatePages="0"  launchApp="1"  header="0"  footer="0"  commandLineBatch="0" />
       <FigList>
         <ChartData x="1062"  y="122"  width="0"  height="0"  lineWeight="Hairline"  fill="#ffffff"  stroke="#000000"  lineStyle="Solid"  gradientColor="#808080"  gradientStyle="le.gradientstyle.none"  enabled="1"  xScale="1"  yScale="1"  aspectRatioLock="0"  alpha="1"  figID="com.treestar.flowjo.charting.FigChartBox@353ae0a4#1680120746492"  rotation="0"  lock="0"  sizeLock="0"  contentLock="0"  wantsDrops="0"  dependents="1"  showSampleName="1"  showFullPath="1"  showFreq="0"  showCount="1"  showPopulationName="1"  showGraphTitle="0"  showMedians="0"  useShortName="1"  showKeyword="0"  keyword=""  showStatistic="0"  statistic=""  offsetHistograms="1"  offsetX="0"  offsetY="50"  flipH="0"  flipV="0"  showAdjunctHistograms="0"  scaleH="1"  scaleV="1"  panelIndex="-1"  z="0" >
           <Graph smoothing="13"  backColor="#ffffff"  foreColor="#000000"  heatMapStatistic="Median"  heatMapStatParameter="FL1-A"  type="Histogram"  fast="1" >
             <Axis dimension="x"  name="FL4-A"  label=""  auto="auto" />
             <Axis dimension="y"  name=""  label=""  auto="modal" />
             <GraphSettings level="5%"  smoothingHighResolution="1"  contourHighResolution="1"  histogramSmoothingCount="0"  graphResolution="256"  showOutliers="0"  drawLargeDots="0"  dotsToDraw="8000"  tint="le.chartfill.tinted.40"  lineWeight="le.lineweight.normal"  lineStyle="le.linestyle.solid" />
             <GraphEnvironment showGrid="0"  showAxes="tnlTNL"  showGates="1"  showFreqOnPlots="1"  showGateNameOnPlots="1"  showMedians="0"  showUncomped="0"  addEventParam="0"  lastYAxisName="" >
               <TextTraits font="SansSerif"  size="11"  name="Labels"  style="plain"  color="#000000"  background="#00ffffff"  just="left" />
               <TextTraits font="SansSerif"  size="11"  name="LayoutGates"  style="plain"  color="#000000"  background="#00ffffff"  just="left" />
               <TextTraits font="SansSerif"  size="9"  name="Numbers"  style="plain"  color="#000000"  background="#00ffffff"  just="left" />
               <TextTraits font="SansSerif"  size="9"  name="Legend"  style="plain"  color="#000000"  background="#00ffffff"  just="left" />
               <WindowPosition x="-5"  y="-5"  width="1552"  height="840"  displayed="1"  panelState="---" />
             </GraphEnvironment>
           </Graph>
           <Annotation lineWeight="NoLine"  fill="#ffffff"  stroke="#808080"  lineStyle="Solid"  gradientColor="#808080"  gradientStyle="le.gradientstyle.none"  enabled="1"  xScale="1"  yScale="1"  aspectRatioLock="0"  alpha="1"  figID="com.treestar.flowjo.charting.FigChartAnnotation@2b431d69#1680120746492"  rotation="0"  lock="0"  sizeLock="0"  contentLock="0"  wantsDrops="0"  autoFitContents="0"  autoMinimumSize="1"  padding="5,5,5,5" >
             <Content>&amp;lt;font face=&amp;quot;SansSerif&amp;quot; color=&amp;quot;#000000&amp;quot; style=&amp;quot;font-size:11pt;&amp;quot;&amp;gt;&amp;#xA;&amp;lt;/font&amp;gt;&amp;#xA;    &amp;lt;p style=&amp;quot;margin-top:0; text-align:left;&amp;quot;&amp;gt;&amp;#xA;      &amp;lt;font face=&amp;quot;SansSerif&amp;quot; color=&amp;quot;#000000&amp;quot; style=&amp;quot;font-size:11pt;&amp;quot;&amp;gt;&amp;lt;input type=&amp;quot;fjml&amp;quot; value=&amp;quot;%3CAnno+name%3D%22fj.anno.samplename%22+%2F%3E&amp;quot; style=&amp;quot;font-family:SansSerif; color:#000000; font-weight:normal; font-style:;&amp;quot;&amp;gt;&amp;#xA;      &amp;#xA;&amp;lt;/font&amp;gt;    &amp;lt;/p&amp;gt;&amp;#xA;    &amp;lt;p style=&amp;quot;margin-top:0; text-align:left;&amp;quot;&amp;gt;&amp;#xA;      &amp;lt;font face=&amp;quot;SansSerif&amp;quot; color=&amp;quot;#000000&amp;quot; style=&amp;quot;font-size:11pt;&amp;quot;&amp;gt;&amp;lt;input type=&amp;quot;fjml&amp;quot; value=&amp;quot;%3CAnno+name%3D%22fj.anno.popname%22+%2F%3E&amp;quot; style=&amp;quot;font-family:SansSerif; color:#000000; font-weight:normal; font-style:;&amp;quot;&amp;gt;&amp;#xA;      &amp;#xA;&amp;lt;/font&amp;gt;    &amp;lt;/p&amp;gt;&amp;#xA;    &amp;lt;p style=&amp;quot;margin-top:0; text-align:left;&amp;quot;&amp;gt;&amp;#xA;      &amp;lt;font face=&amp;quot;SansSerif&amp;quot; color=&amp;quot;#000000&amp;quot; style=&amp;quot;font-size:11pt;&amp;quot;&amp;gt;&amp;lt;input type=&amp;quot;fjml&amp;quot; value=&amp;quot;%3CStatistic+name%3D%22Count%22++id%3D%22%22++ancestor%3D%22%22+%2F%3E&amp;quot; style=&amp;quot;font-family:SansSerif; color:#000000; font-weight:normal; font-style:;&amp;quot;&amp;gt;&amp;#xA;&amp;lt;/font&amp;gt;    &amp;lt;/p&amp;gt;&amp;#xA;</Content>
             <WindowPosition x="0"  y="340"  width="115"  height="61"  displayed="0"  panelState="" />
           </Annotation>
           <Legend lineWeight="Hairline"  fill="#ffffff"  stroke="#000000"  lineStyle="Solid"  gradientColor="#808080"  gradientStyle="le.gradientstyle.none"  enabled="1"  xScale="1"  yScale="1"  aspectRatioLock="0"  alpha="1"  figID="com.treestar.flowjo.charting.legend.FigLegend@fb6a244#1680120746492"  rotation="0"  lock="0"  sizeLock="0"  contentLock="0"  wantsDrops="0"  rows="7"  columns="5"  drawGrid="1"  autoFitContents="0"  showHeader="1" >
             <RowSizes>
               <Size index="0"  value="15" />
               <Size index="1"  value="15" />
               <Size index="2"  value="15" />
               <Size index="3"  value="15" />
               <Size index="4"  value="15" />
               <Size index="5"  value="15" />
               <Size index="6"  value="15" />
             </RowSizes>
             <ColSizes>
               <Size index="0"  value="15" />
               <Size index="1"  value="115" />
               <Size index="2"  value="73" />
               <Size index="3"  value="65" />
               <Size index="4"  value="34" />
             </ColSizes>
             <WindowPosition x="262"  y="1"  width="302"  height="105"  displayed="1"  panelState="" />
             <Columns>
               <Anno name="fj.anno.samplename" />
               <Statistic name="Median"  id="FL4-A"  ancestor=""  correlate="" />
               <Statistic name="Mean"  id="FL4-A"  ancestor=""  correlate="" />
               <Statistic name="Count"  ancestor=""  correlate="" />
             </Columns>
           </Legend>
           <Ancestry lineWeight="Hairline"  fill="#ffffff"  stroke="#000000"  lineStyle="Solid"  gradientColor="#808080"  gradientStyle="le.gradientstyle.none"  enabled="1"  xScale="1"  yScale="1"  aspectRatioLock="0"  alpha="1"  figID="com.treestar.flowjo.charting.FigChartRow@3aa1761e#1680120746492"  rotation="0"  lock="0"  sizeLock="0"  contentLock="0"  wantsDrops="0"  backgating="0"  horizontal="0"  backgatingLargeDots="0"  backgatingContours="0" >
             <WindowPosition x="0"  y="0"  width="0"  height="1"  displayed="0"  panelState="" />
           </Ancestry>
           <Multigraph lineWeight="NoLine"  fill="#00ffffff"  stroke="#000000"  lineStyle="Solid"  gradientColor="#808080"  gradientStyle="le.gradientstyle.none"  enabled="1"  xScale="1"  yScale="1"  aspectRatioLock="1"  alpha="1"  figID="com.treestar.flowjo.charting.FigChartGrid@5376bce7#1680120746492"  rotation="0"  lock="0"  sizeLock="0"  contentLock="0"  wantsDrops="0"  annoOffsetX="0"  annoOffsetY="0"  type="NONE"  displayType="DotPlot"  rows="0"  columns="0" >
             <WindowPosition x="0"  y="0"  width="0"  height="1"  displayed="0"  panelState="" />
             <Parameters/>
           </Multigraph>
           <PopModelList>
             <DataLayer path="Cells/Single Cells/Cells of Interest"  panelValue="1"  discriminatorValue=""  sampleGMID="0"  sampleID="2" >
               <LegendSpec color="#ff3333"  text=""  chartFill="le.chartfill.tinted.40"  lineWeight="Normal"  lineStyle="Solid"  control="0" />
             </DataLayer>
             <DataLayer path="Cells/Single Cells/Cells of Interest"  panelValue="1"  discriminatorValue=""  sampleGMID="1"  sampleID="3" >
               <LegendSpec color="#00ccff"  text=""  chartFill="le.chartfill.tinted.40"  lineWeight="Normal"  lineStyle="Solid"  control="0" />
             </DataLayer>
             <DataLayer path="Cells/Single Cells/Cells of Interest"  panelValue="1"  discriminatorValue=""  sampleGMID="2"  sampleID="4" >
               <LegendSpec color="#ff9933"  text=""  chartFill="le.chartfill.tinted.40"  lineWeight="Normal"  lineStyle="Solid"  control="0" />
             </DataLayer>
             <DataLayer path="Cells/Single Cells/Cells of Interest"  panelValue="1"  discriminatorValue=""  sampleGMID="3"  sampleID="5" >
               <LegendSpec color="#66ff33"  text=""  chartFill="le.chartfill.tinted.40"  lineWeight="Normal"  lineStyle="Solid"  control="0" />
             </DataLayer>
             <DataLayer path="Cells/Single Cells/Cells of Interest"  panelValue="1"  discriminatorValue=""  sampleGMID="4"  sampleID="7" >
               <LegendSpec color="#336600"  text=""  chartFill="le.chartfill.tinted.40"  lineWeight="Normal"  lineStyle="Solid"  control="0" />
             </DataLayer>
             <DataLayer path="Cells/Single Cells/Cells of Interest"  panelValue="1"  discriminatorValue=""  sampleGMID="5"  sampleID="8" >
               <LegendSpec color="#cc9999"  text=""  chartFill="le.chartfill.tinted.40"  lineWeight="Normal"  lineStyle="Solid"  control="0" />
             </DataLayer>
           </PopModelList>
           <WindowPosition x="1062"  y="122"  width="256"  height="256"  displayed="1"  panelState="" />
         </ChartData>
         <FigColorLegend x="1011"  y="412"  width="70"  height="12"  lineWeight="Hairline"  fill="#ffffff"  stroke="#000000"  lineStyle="Solid"  gradientColor="#808080"  gradientStyle="le.gradientstyle.none"  enabled="1"  xScale="1"  yScale="1"  aspectRatioLock="0"  alpha="1"  figID="com.treestar.layout.presentation.FigHeatmapStatAxis@408c9bae#1680120746492"  rotation="0"  lock="0"  sizeLock="0"  contentLock="0"  wantsDrops="0"  colorMapName="Default (blue,green,yellow,red)"  z="5" />
       </FigList>
     </Layout>
     <WindowPosition x="0"  y="0"  width="900"  height="600" />
   </LayoutEditor>
   <Scripts>
     <Script lang="text/javascript"  name="New Script    " />
   </Scripts>
   <Experiment>
     <PlateModel name="Plate"  color="#00ffffff"  rows="8"  columns="12"  plateID="00000"  expID="000-00000"  format="Plate"  showNEntries="1"  peHeatmap="1"  peShowEnums="1"  peThickBorders="1" >
       <PrintLayout flipPattern0="0"  rows="1"  columns="1"  padding="36"  header=""  footer=""  headerActive="0"  footerActive="0"  scalingMode="fj.print.scale.none"  scaling="1"  orientation="1"  width="612"  height="792"  imageableX="72"  imageableY="72"  imageableWidth="468"  imageableHeight="648" />
     </PlateModel>
     <PlateEditorState>
       <KeywordList>
         <Keyword attribute="Assay"  value="GFP Reporter" />
         <Keyword attribute="Treatment &quot;Drug A&quot;"  value="10ug/L" />
         <Keyword attribute="Time point"  value="24hr" />
       </KeywordList>
       <StagingArea>
         <StagingWell/>
         <StagingWell/>
         <StagingWell/>
         <StagingWell/>
       </StagingArea>
     </PlateEditorState>
   </Experiment>
   <Exports/>
   <SOPS/>
   <experiment/>
   <weights/>
 </Workspace>
