# Supplementary material for: RAD-TGTs: high-throughput measurement of cellular mechanotype via rupture and delivery of DNA tension probes
Source: Nat Commun. 2023 Apr 28;14:2468. doi: 10.1038/s41467-023-38157-6 (PMC10147940; doi:10.1038/s41467-023-38157-6)
Supplement: Supplementary file 4 — Source data [file 41467_2023_38157_MOESM4_ESM.zip › Source Files/Non-excel Source Files/Source Files for Figure 3B 3E 3D and supp 17/Source Files for Figure 3B 3E 3D and supp 17.wsp]

<?xml version="1.0" encoding="UTF-8"?>
 <Workspace version="20.0"  modDate="Wed Mar 29 12:11:39 CDT 2023"  clientTimestamp="1680109899827"  flowJoVersion="10.8.1"  drawRowBorders="1"  drawColumnBorders="1"  hideCompNodes="1"  curGroup="U251"  groupPaneHeight="80"  xmlns:xsi="http://www.w3.org/2001/XMLSchema-instance"  xmlns:gating="http://www.isac-net.org/std/Gating-ML/v2.0/gating"  xmlns:transforms="http://www.isac-net.org/std/Gating-ML/v2.0/transformations"  xmlns:data-type="http://www.isac-net.org/std/Gating-ML/v2.0/datatypes"  xsi:schemaLocation="http://www.isac-net.org/std/Gating-ML/v2.0/gating http://www.isac-net.org/std/Gating-ML/v2.0/gating/Gating-ML.v2.0.xsd http://www.isac-net.org/std/Gating-ML/v2.0/transformations http://www.isac-net.org/std/Gating-ML/v2.0/gating/Transformations.v2.0.xsd http://www.isac-net.org/std/Gating-ML/v2.0/datatypes http://www.isac-net.org/std/Gating-ML/v2.0/gating/DataTypes.v2.0.xsd "  nonAutoSaveFileName="file:/C:/Users/pawla/Desktop/Gordon%20Lab/Final%20nat%20comms%20submission/Files%20for%20upload/Source%20Files%20for%20Figure%203B%203E%203D%20and%20supp%2017.wsp" >
   <WindowPosition x="-6"  y="0"  width="1453"  height="865"  displayed="1"  panelState="" />
   <TextTraits font="SansSerif"  size="11"  name=""  style="plain"  color="#000000"  background="#00ffffff"  just="left" />
   <Columns>
     <TColumn width="585" >
       <Property key="fj.appnode.prop.name" />
     </TColumn>
     <TColumn width="425" >
       <Property key="fj.appnode.prop.statistic" />
     </TColumn>
     <TColumn width="425" >
       <Property key="fj.appnode.prop.ncells" />
     </TColumn>
   </Columns>
   <Matrices/>
   <Cytometers>
     <Cytometer name="CFLOW"  cyt="BD Accuri C6 Plus"  useFCS3="1"  extraNegs="0"  widthBasis="-10"  linMin="0"  logMin="1"  linMax="16777216"  logMax="16777216"  linearRescale="1"  logRescale="1"  linFromKW="1"  logFromKW="1"  useGain="0"  useTransform="0"  transformType="LOG"  manufacturer=""  serialnumber=""  homepage="workspaces-and-samples/flowjo-and-your-cytometer/ws-cytometer-accuri/"  icon="accuri.png" >
       <LinParams>
         <Param>time</Param>
       </LinParams>
       <LogParams/>
       <FilterParams/>
       <TransformStore/>
     </Cytometer>
   </Cytometers>
   <Groups>
     <GroupNode name="All Samples"  annotation=""  owningGroup="All Samples"  expanded="1"  sortPriority="10"  count="-1" >
       <Graph smoothing="0"  backColor="#ffffff"  foreColor="#000000"  type="Pseudocolor"  fast="1" >
         <Axis dimension="x"  name=""  label=""  auto="auto" />
         <Axis dimension="y"  name=""  label=""  auto="auto" />
         <GraphSettings level="5%"  smoothingHighResolution="1"  contourHighResolution="1"  histogramSmoothingCount="0"  graphResolution="256"  showOutliers="0"  drawLargeDots="0"  dotsToDraw="8000"  tint="le.chartfill.tinted.40"  lineWeight="le.lineweight.normal"  lineStyle="le.linestyle.solid" />
         <GraphEnvironment showGrid="0"  showAxes="tnlTNL"  showGates="1"  showFreqOnPlots="1"  showGateNameOnPlots="1"  showMedians="0"  showUncomped="0"  addEventParam="0"  lastYAxisName="" >
           <TextTraits font="SansSerif"  size="11"  name="Labels"  style="plain"  color="#000000"  background="#00ffffff"  just="left" />
           <TextTraits font="SansSerif"  size="11"  name="LayoutGates"  style="plain"  color="#000000"  background="#00ffffff"  just="left" />
           <TextTraits font="SansSerif"  size="9"  name="Numbers"  style="plain"  color="#000000"  background="#00ffffff"  just="left" />
           <TextTraits font="SansSerif"  size="9"  name="Legend"  style="plain"  color="#000000"  background="#00ffffff"  just="left" />
         </GraphEnvironment>
       </Graph>
       <Group name="All Samples"  live="1"  role="ws.group.dlog.test"  key=""  synchronized="0"  foreground="#000000"  fontStyle="bold" >
         <Criteria/>
         <SampleRefs>
           <SampleRef sampleID="1" />
           <SampleRef sampleID="2" />
           <SampleRef sampleID="3" />
           <SampleRef sampleID="4" />
           <SampleRef sampleID="5" />
           <SampleRef sampleID="6" />
           <SampleRef sampleID="7" />
           <SampleRef sampleID="8" />
           <SampleRef sampleID="9" />
           <SampleRef sampleID="10" />
           <SampleRef sampleID="11" />
           <SampleRef sampleID="12" />
           <SampleRef sampleID="13" />
           <SampleRef sampleID="14" />
           <SampleRef sampleID="15" />
           <SampleRef sampleID="16" />
           <SampleRef sampleID="17" />
           <SampleRef sampleID="18" />
           <SampleRef sampleID="19" />
           <SampleRef sampleID="20" />
           <SampleRef sampleID="21" />
           <SampleRef sampleID="22" />
           <SampleRef sampleID="23" />
           <SampleRef sampleID="24" />
           <SampleRef sampleID="25" />
           <SampleRef sampleID="26" />
           <SampleRef sampleID="27" />
           <SampleRef sampleID="28" />
           <SampleRef sampleID="29" />
           <SampleRef sampleID="30" />
           <SampleRef sampleID="31" />
           <SampleRef sampleID="32" />
           <SampleRef sampleID="33" />
         </SampleRefs>
         <Keywords/>
       </Group>
     </GroupNode>
     <GroupNode name="22_11_01 trips and multi FJ files"  annotation=""  owningGroup="22_11_01 trips and multi FJ files"  expanded="1"  sortPriority="10"  count="-1" >
       <Graph smoothing="0"  backColor="#ffffff"  foreColor="#000000"  type="Pseudocolor"  fast="1" >
         <Axis dimension="x"  name=""  label=""  auto="auto" />
         <Axis dimension="y"  name=""  label=""  auto="auto" />
         <GraphSettings level="5%"  smoothingHighResolution="1"  contourHighResolution="1"  histogramSmoothingCount="0"  graphResolution="256"  showOutliers="0"  drawLargeDots="0"  dotsToDraw="8000"  tint="le.chartfill.tinted.40"  lineWeight="le.lineweight.normal"  lineStyle="le.linestyle.solid" />
         <GraphEnvironment showGrid="0"  showAxes="tnlTNL"  showGates="1"  showFreqOnPlots="1"  showGateNameOnPlots="1"  showMedians="0"  showUncomped="0"  addEventParam="0"  lastYAxisName="" >
           <TextTraits font="SansSerif"  size="11"  name="Labels"  style="plain"  color="#000000"  background="#00ffffff"  just="left" />
           <TextTraits font="SansSerif"  size="11"  name="LayoutGates"  style="plain"  color="#000000"  background="#00ffffff"  just="left" />
           <TextTraits font="SansSerif"  size="9"  name="Numbers"  style="plain"  color="#000000"  background="#00ffffff"  just="left" />
           <TextTraits font="SansSerif"  size="9"  name="Legend"  style="plain"  color="#000000"  background="#00ffffff"  just="left" />
           <WindowPosition x="0"  y="0"  width="0"  height="0"  displayed="0"  panelState="" />
         </GraphEnvironment>
       </Graph>
       <Group name="22_11_01 trips and multi FJ files"  live="0"  role="ws.group.dlog.test"  key=""  synchronized="0"  foreground="#0000d0"  fontStyle="bold" >
         <Criteria/>
         <SampleRefs>
           <SampleRef sampleID="1" />
           <SampleRef sampleID="2" />
           <SampleRef sampleID="3" />
           <SampleRef sampleID="4" />
           <SampleRef sampleID="5" />
           <SampleRef sampleID="6" />
           <SampleRef sampleID="7" />
           <SampleRef sampleID="8" />
           <SampleRef sampleID="9" />
           <SampleRef sampleID="10" />
           <SampleRef sampleID="11" />
           <SampleRef sampleID="12" />
           <SampleRef sampleID="13" />
           <SampleRef sampleID="14" />
           <SampleRef sampleID="15" />
           <SampleRef sampleID="16" />
           <SampleRef sampleID="17" />
           <SampleRef sampleID="18" />
           <SampleRef sampleID="19" />
           <SampleRef sampleID="20" />
           <SampleRef sampleID="21" />
           <SampleRef sampleID="22" />
           <SampleRef sampleID="23" />
           <SampleRef sampleID="24" />
           <SampleRef sampleID="25" />
           <SampleRef sampleID="26" />
           <SampleRef sampleID="27" />
           <SampleRef sampleID="28" />
           <SampleRef sampleID="29" />
           <SampleRef sampleID="30" />
           <SampleRef sampleID="31" />
           <SampleRef sampleID="32" />
           <SampleRef sampleID="33" />
         </SampleRefs>
         <Keywords/>
       </Group>
     </GroupNode>
     <GroupNode name="CHO"  annotation=""  owningGroup="CHO"  expanded="0"  sortPriority="10"  count="-1" >
       <Graph smoothing="0"  backColor="#ffffff"  foreColor="#000000"  type="Pseudocolor"  fast="1" >
         <Axis dimension="x"  name=""  label=""  auto="auto" />
         <Axis dimension="y"  name=""  label=""  auto="auto" />
         <GraphSettings level="5%"  smoothingHighResolution="1"  contourHighResolution="1"  histogramSmoothingCount="0"  graphResolution="256"  showOutliers="0"  drawLargeDots="0"  dotsToDraw="8000"  tint="le.chartfill.tinted.40"  lineWeight="le.lineweight.normal"  lineStyle="le.linestyle.solid" />
         <GraphEnvironment showGrid="0"  showAxes="tnlTNL"  showGates="1"  showFreqOnPlots="1"  showGateNameOnPlots="1"  showMedians="0"  showUncomped="0"  addEventParam="0"  lastYAxisName="" >
           <TextTraits font="SansSerif"  size="11"  name="Labels"  style="plain"  color="#000000"  background="#00ffffff"  just="left" />
           <TextTraits font="SansSerif"  size="11"  name="LayoutGates"  style="plain"  color="#000000"  background="#00ffffff"  just="left" />
           <TextTraits font="SansSerif"  size="9"  name="Numbers"  style="plain"  color="#000000"  background="#00ffffff"  just="left" />
           <TextTraits font="SansSerif"  size="9"  name="Legend"  style="plain"  color="#000000"  background="#00ffffff"  just="left" />
           <WindowPosition x="0"  y="0"  width="0"  height="0"  displayed="0"  panelState="" />
         </GraphEnvironment>
       </Graph>
       <Subpopulations>
         <Population name="Cells"  annotation=""  owningGroup="CHO"  expanded="0"  sortPriority="10"  count="5506" >
           <Graph smoothing="0"  backColor="#ffffff"  foreColor="#000000"  heatMapStatParameter="FL1-A"  type="Pseudocolor"  fast="1" >
             <Axis dimension="x"  name="FSC-A"  label=""  auto="auto" />
             <Axis dimension="y"  name="FSC-H"  label=""  auto="auto" />
             <GraphSettings level="5%"  smoothingHighResolution="1"  contourHighResolution="1"  histogramSmoothingCount="0"  graphResolution="256"  showOutliers="0"  drawLargeDots="0"  dotsToDraw="8000"  tint="le.chartfill.tinted.40"  lineWeight="le.lineweight.normal"  lineStyle="le.linestyle.solid" />
             <GraphEnvironment showGrid="0"  showAxes="tnlTNL"  showGates="1"  showFreqOnPlots="1"  showGateNameOnPlots="1"  showMedians="0"  showUncomped="0"  addEventParam="0"  lastYAxisName="" >
               <TextTraits font="SansSerif"  size="11"  name="Labels"  style="plain"  color="#000000"  background="#00ffffff"  just="left" />
               <TextTraits font="SansSerif"  size="11"  name="LayoutGates"  style="plain"  color="#000000"  background="#00ffffff"  just="left" />
               <TextTraits font="SansSerif"  size="9"  name="Numbers"  style="plain"  color="#000000"  background="#00ffffff"  just="left" />
               <TextTraits font="SansSerif"  size="9"  name="Legend"  style="plain"  color="#000000"  background="#00ffffff"  just="left" />
               <WindowPosition x="-6"  y="-6"  width="1453"  height="865"  displayed="1"  panelState="---" />
             </GraphEnvironment>
           </Graph>
           <Gate gating:id="ID2147215707" >
             <gating:PolygonGate eventsInside="1"  annoOffsetX="0"  annoOffsetY="0"  tint="#000000"  isTinted="0"  lineWeight="Normal"  userDefined="1"  quadId="-1"  gateResolution="256" >
               <gating:dimension>
                 <data-type:fcs-dimension data-type:name="FSC-A" />
               </gating:dimension>
               <gating:dimension>
                 <data-type:fcs-dimension data-type:name="SSC-A" />
               </gating:dimension>
               <gating:vertex>
                 <gating:coordinate data-type:value="11073220.07674597" />
                 <gating:coordinate data-type:value="2138927.93625498" />
               </gating:vertex>
               <gating:vertex>
                 <gating:coordinate data-type:value="5729747.5978511125" />
                 <gating:coordinate data-type:value="868939.4741035857" />
               </gating:vertex>
               <gating:vertex>
                 <gating:coordinate data-type:value="5845630.133537989" />
                 <gating:coordinate data-type:value="267365.9920318725" />
               </gating:vertex>
               <gating:vertex>
                 <gating:coordinate data-type:value="16661333.464313123" />
                 <gating:coordinate data-type:value="100262.2470119522" />
               </gating:vertex>
               <gating:vertex>
                 <gating:coordinate data-type:value="16545450.928626247" />
                 <gating:coordinate data-type:value="2205769.434262948" />
               </gating:vertex>
               <gating:vertex>
                 <gating:coordinate data-type:value="10326421.513430545" />
                 <gating:coordinate data-type:value="2105507.187250996" />
               </gating:vertex>
             </gating:PolygonGate>
           </Gate>
           <Subpopulations>
             <Population name="Single Cells"  annotation=""  owningGroup="CHO"  expanded="0"  sortPriority="10"  count="5434" >
               <Graph smoothing="0"  backColor="#ffffff"  foreColor="#000000"  heatMapStatParameter="FL1-A"  type="Histogram"  fast="1" >
                 <Axis dimension="x"  name="FL4-A"  label=""  auto="auto" />
                 <Axis dimension="y"  name=""  label=""  auto="auto" />
                 <GraphSettings level="5%"  smoothingHighResolution="1"  contourHighResolution="1"  histogramSmoothingCount="0"  graphResolution="256"  showOutliers="0"  drawLargeDots="0"  dotsToDraw="8000"  tint="le.chartfill.tinted.40"  lineWeight="le.lineweight.normal"  lineStyle="le.linestyle.solid" />
                 <GraphEnvironment showGrid="0"  showAxes="tnlTNL"  showGates="1"  showFreqOnPlots="1"  showGateNameOnPlots="1"  showMedians="0"  showUncomped="0"  addEventParam="0"  lastYAxisName="" >
                   <TextTraits font="SansSerif"  size="11"  name="Labels"  style="plain"  color="#000000"  background="#00ffffff"  just="left" />
                   <TextTraits font="SansSerif"  size="11"  name="LayoutGates"  style="plain"  color="#000000"  background="#00ffffff"  just="left" />
                   <TextTraits font="SansSerif"  size="9"  name="Numbers"  style="plain"  color="#000000"  background="#00ffffff"  just="left" />
                   <TextTraits font="SansSerif"  size="9"  name="Legend"  style="plain"  color="#000000"  background="#00ffffff"  just="left" />
                   <WindowPosition x="-6"  y="-6"  width="1453"  height="865"  displayed="0"  panelState="---" />
                 </GraphEnvironment>
               </Graph>
               <Gate gating:id="ID736799768"  gating:parent_id="ID2147215707" >
                 <gating:PolygonGate eventsInside="1"  annoOffsetX="0"  annoOffsetY="0"  tint="#000000"  isTinted="0"  lineWeight="Normal"  userDefined="1"  quadId="-1"  gateResolution="256" >
                   <gating:dimension>
                     <data-type:fcs-dimension data-type:name="FSC-A" />
                   </gating:dimension>
                   <gating:dimension>
                     <data-type:fcs-dimension data-type:name="FSC-H" />
                   </gating:dimension>
                   <gating:vertex>
                     <gating:coordinate data-type:value="5382099.990790484" />
                     <gating:coordinate data-type:value="3542599.394422311" />
                   </gating:vertex>
                   <gating:vertex>
                     <gating:coordinate data-type:value="16661333.464313123" />
                     <gating:coordinate data-type:value="8789656.988047808" />
                   </gating:vertex>
                   <gating:vertex>
                     <gating:coordinate data-type:value="16661333.464313123" />
                     <gating:coordinate data-type:value="6517046.055776892" />
                   </gating:vertex>
                   <gating:vertex>
                     <gating:coordinate data-type:value="5459355.014581734" />
                     <gating:coordinate data-type:value="1838141.1952191235" />
                   </gating:vertex>
                 </gating:PolygonGate>
               </Gate>
               <Subpopulations>
                 <Population name="Cells of interest"  annotation=""  owningGroup="CHO"  expanded="0"  sortPriority="10"  count="4989" >
                   <Graph smoothing="0"  backColor="#ffffff"  foreColor="#000000"  heatMapStatParameter="FL1-A"  type="Histogram"  fast="1" >
                     <Axis dimension="x"  name="FL4-A"  label=""  auto="auto" />
                     <Axis dimension="y"  name=""  label=""  auto="auto" />
                     <GraphSettings level="5%"  smoothingHighResolution="1"  contourHighResolution="1"  histogramSmoothingCount="0"  graphResolution="256"  showOutliers="0"  drawLargeDots="0"  dotsToDraw="8000"  tint="le.chartfill.tinted.40"  lineWeight="le.lineweight.normal"  lineStyle="le.linestyle.solid" />
                     <GraphEnvironment showGrid="0"  showAxes="tnlTNL"  showGates="1"  showFreqOnPlots="1"  showGateNameOnPlots="1"  showMedians="0"  showUncomped="0"  addEventParam="0"  lastYAxisName="" >
                       <TextTraits font="SansSerif"  size="11"  name="Labels"  style="plain"  color="#000000"  background="#00ffffff"  just="left" />
                       <TextTraits font="SansSerif"  size="11"  name="LayoutGates"  style="plain"  color="#000000"  background="#00ffffff"  just="left" />
                       <TextTraits font="SansSerif"  size="9"  name="Numbers"  style="plain"  color="#000000"  background="#00ffffff"  just="left" />
                       <TextTraits font="SansSerif"  size="9"  name="Legend"  style="plain"  color="#000000"  background="#00ffffff"  just="left" />
                       <WindowPosition x="-6"  y="-6"  width="1453"  height="865"  displayed="1"  panelState="---" />
                     </GraphEnvironment>
                   </Graph>
                   <Gate gating:id="ID1269933295"  gating:parent_id="ID736799768" >
                     <gating:RectangleGate eventsInside="1"  annoOffsetX="0"  annoOffsetY="0"  tint="#000000"  isTinted="0"  lineWeight="Normal"  userDefined="1" >
                       <gating:dimension gating:min="9.955031908274071"  gating:max="1.6777215999999985E7"  yRatio="0.8047808764940239" >
                         <data-type:fcs-dimension data-type:name="FL4-A" />
                       </gating:dimension>
                     </gating:RectangleGate>
                   </Gate>
                 </Population>
               </Subpopulations>
             </Population>
           </Subpopulations>
         </Population>
       </Subpopulations>
       <Group name="CHO"  live="1"  role="ws.group.dlog.undefined"  key=""  synchronized="0"  foreground="#909000"  fontStyle="plain" >
         <Criteria/>
         <ManuallyIncludedSamples>
           <SampleRef sampleID="12" />
           <SampleRef sampleID="23" />
           <SampleRef sampleID="24" />
           <SampleRef sampleID="4" />
           <SampleRef sampleID="15" />
           <SampleRef sampleID="28" />
           <SampleRef sampleID="7" />
           <SampleRef sampleID="30" />
           <SampleRef sampleID="20" />
           <SampleRef sampleID="31" />
         </ManuallyIncludedSamples>
         <SampleRefs>
           <SampleRef sampleID="4" />
           <SampleRef sampleID="7" />
           <SampleRef sampleID="12" />
           <SampleRef sampleID="15" />
           <SampleRef sampleID="20" />
           <SampleRef sampleID="23" />
           <SampleRef sampleID="24" />
           <SampleRef sampleID="28" />
           <SampleRef sampleID="30" />
           <SampleRef sampleID="31" />
         </SampleRefs>
         <Keywords/>
       </Group>
     </GroupNode>
     <GroupNode name="Compensation"  annotation=""  owningGroup="Compensation"  expanded="1"  sortPriority="10"  count="-1" >
       <Graph smoothing="0"  backColor="#ffffff"  foreColor="#000000"  type="Pseudocolor"  fast="1" >
         <Axis dimension="x"  name=""  label=""  auto="auto" />
         <Axis dimension="y"  name=""  label=""  auto="auto" />
         <GraphSettings level="5%"  smoothingHighResolution="1"  contourHighResolution="1"  histogramSmoothingCount="0"  graphResolution="256"  showOutliers="0"  drawLargeDots="0"  dotsToDraw="8000"  tint="le.chartfill.tinted.40"  lineWeight="le.lineweight.normal"  lineStyle="le.linestyle.solid" />
         <GraphEnvironment showGrid="0"  showAxes="tnlTNL"  showGates="1"  showFreqOnPlots="1"  showGateNameOnPlots="1"  showMedians="0"  showUncomped="0"  addEventParam="0"  lastYAxisName="" >
           <TextTraits font="SansSerif"  size="11"  name="Labels"  style="plain"  color="#000000"  background="#00ffffff"  just="left" />
           <TextTraits font="SansSerif"  size="11"  name="LayoutGates"  style="plain"  color="#000000"  background="#00ffffff"  just="left" />
           <TextTraits font="SansSerif"  size="9"  name="Numbers"  style="plain"  color="#000000"  background="#00ffffff"  just="left" />
           <TextTraits font="SansSerif"  size="9"  name="Legend"  style="plain"  color="#000000"  background="#00ffffff"  just="left" />
         </GraphEnvironment>
       </Graph>
       <Group name="Compensation"  live="1"  role="ws.group.dlog.compensation"  key=""  synchronized="0"  foreground="#bc1900"  fontStyle="bold" >
         <Criteria>
           <Criterion connector="And"  keyword="$FIL"  function="Contains"  value="unstained" />
           <Criterion connector="Or"  keyword="$FIL"  function="Contains"  value="comp" />
         </Criteria>
         <Keywords/>
       </Group>
     </GroupNode>
     <GroupNode name="Mixed CHO and U251"  annotation=""  owningGroup="Mixed CHO and U251"  expanded="1"  sortPriority="10"  count="-1" >
       <Graph smoothing="0"  backColor="#ffffff"  foreColor="#000000"  type="Pseudocolor"  fast="1" >
         <Axis dimension="x"  name=""  label=""  auto="auto" />
         <Axis dimension="y"  name=""  label=""  auto="auto" />
         <GraphSettings level="5%"  smoothingHighResolution="1"  contourHighResolution="1"  histogramSmoothingCount="0"  graphResolution="256"  showOutliers="0"  drawLargeDots="0"  dotsToDraw="8000"  tint="le.chartfill.tinted.40"  lineWeight="le.lineweight.normal"  lineStyle="le.linestyle.solid" />
         <GraphEnvironment showGrid="0"  showAxes="tnlTNL"  showGates="1"  showFreqOnPlots="1"  showGateNameOnPlots="1"  showMedians="0"  showUncomped="0"  addEventParam="0"  lastYAxisName="" >
           <TextTraits font="SansSerif"  size="11"  name="Labels"  style="plain"  color="#000000"  background="#00ffffff"  just="left" />
           <TextTraits font="SansSerif"  size="11"  name="LayoutGates"  style="plain"  color="#000000"  background="#00ffffff"  just="left" />
           <TextTraits font="SansSerif"  size="9"  name="Numbers"  style="plain"  color="#000000"  background="#00ffffff"  just="left" />
           <TextTraits font="SansSerif"  size="9"  name="Legend"  style="plain"  color="#000000"  background="#00ffffff"  just="left" />
           <WindowPosition x="0"  y="0"  width="0"  height="0"  displayed="0"  panelState="" />
         </GraphEnvironment>
       </Graph>
       <Subpopulations>
         <Population name="Cells"  annotation=""  owningGroup="Mixed CHO and U251"  expanded="1"  sortPriority="10"  count="4431" >
           <Graph smoothing="0"  backColor="#ffffff"  foreColor="#000000"  heatMapStatParameter="FL1-A"  type="Pseudocolor"  fast="1" >
             <Axis dimension="x"  name="FSC-H"  label=""  auto="auto" />
             <Axis dimension="y"  name="FSC-A"  label=""  auto="auto" />
             <GraphSettings level="5%"  smoothingHighResolution="1"  contourHighResolution="1"  histogramSmoothingCount="0"  graphResolution="256"  showOutliers="0"  drawLargeDots="0"  dotsToDraw="8000"  tint="le.chartfill.tinted.40"  lineWeight="le.lineweight.normal"  lineStyle="le.linestyle.solid" />
             <GraphEnvironment showGrid="0"  showAxes="tnlTNL"  showGates="1"  showFreqOnPlots="1"  showGateNameOnPlots="1"  showMedians="0"  showUncomped="0"  addEventParam="0"  lastYAxisName="" >
               <TextTraits font="SansSerif"  size="11"  name="Labels"  style="plain"  color="#000000"  background="#00ffffff"  just="left" />
               <TextTraits font="SansSerif"  size="11"  name="LayoutGates"  style="plain"  color="#000000"  background="#00ffffff"  just="left" />
               <TextTraits font="SansSerif"  size="9"  name="Numbers"  style="plain"  color="#000000"  background="#00ffffff"  just="left" />
               <TextTraits font="SansSerif"  size="9"  name="Legend"  style="plain"  color="#000000"  background="#00ffffff"  just="left" />
               <WindowPosition x="-1933"  y="444"  width="1946"  height="1058"  displayed="0"  panelState="---" />
             </GraphEnvironment>
           </Graph>
           <Gate gating:id="ID1509438896" >
             <gating:PolygonGate eventsInside="1"  annoOffsetX="0"  annoOffsetY="0"  tint="#000000"  isTinted="0"  lineWeight="Normal"  userDefined="1"  quadId="-1"  gateResolution="256" >
               <gating:dimension>
                 <data-type:fcs-dimension data-type:name="FSC-H" />
               </gating:dimension>
               <gating:dimension>
                 <data-type:fcs-dimension data-type:name="SSC-A" />
               </gating:dimension>
               <gating:vertex>
                 <gating:coordinate data-type:value="3184827.4440677967" />
                 <gating:coordinate data-type:value="1860307.318275154" />
               </gating:vertex>
               <gating:vertex>
                 <gating:coordinate data-type:value="2559236.338983051" />
                 <gating:coordinate data-type:value="1274655.0143737167" />
               </gating:vertex>
               <gating:vertex>
                 <gating:coordinate data-type:value="3071083.606779661" />
                 <gating:coordinate data-type:value="378951.4907597536" />
               </gating:vertex>
               <gating:vertex>
                 <gating:coordinate data-type:value="6199039.13220339" />
                 <gating:coordinate data-type:value="172250.6776180698" />
               </gating:vertex>
               <gating:vertex>
                 <gating:coordinate data-type:value="11829359.077966101" />
                 <gating:coordinate data-type:value="1791407.047227926" />
               </gating:vertex>
               <gating:vertex>
                 <gating:coordinate data-type:value="11431255.647457628" />
                 <gating:coordinate data-type:value="3582814.094455852" />
               </gating:vertex>
               <gating:vertex>
                 <gating:coordinate data-type:value="7649273.057627118" />
                 <gating:coordinate data-type:value="3686164.501026694" />
               </gating:vertex>
               <gating:vertex>
                 <gating:coordinate data-type:value="4265393.898305085" />
                 <gating:coordinate data-type:value="3100512.1971252565" />
               </gating:vertex>
               <gating:vertex>
                 <gating:coordinate data-type:value="3497622.9966101693" />
                 <gating:coordinate data-type:value="2308159.0800821357" />
               </gating:vertex>
             </gating:PolygonGate>
           </Gate>
           <Subpopulations>
             <Population name="Single Cells"  annotation=""  owningGroup="Mixed CHO and U251"  expanded="1"  sortPriority="10"  count="3917" >
               <Graph smoothing="0"  backColor="#ffffff"  foreColor="#000000"  heatMapStatParameter="FL1-A"  type="Histogram"  fast="1" >
                 <Axis dimension="x"  name="FL4-A"  label=""  auto="auto" />
                 <Axis dimension="y"  name=""  label=""  auto="auto" />
                 <GraphSettings level="5%"  smoothingHighResolution="1"  contourHighResolution="1"  histogramSmoothingCount="0"  graphResolution="256"  showOutliers="0"  drawLargeDots="0"  dotsToDraw="8000"  tint="le.chartfill.tinted.40"  lineWeight="le.lineweight.normal"  lineStyle="le.linestyle.solid" />
                 <GraphEnvironment showGrid="0"  showAxes="tnlTNL"  showGates="1"  showFreqOnPlots="1"  showGateNameOnPlots="1"  showMedians="0"  showUncomped="0"  addEventParam="0"  lastYAxisName="" >
                   <TextTraits font="SansSerif"  size="11"  name="Labels"  style="plain"  color="#000000"  background="#00ffffff"  just="left" />
                   <TextTraits font="SansSerif"  size="11"  name="LayoutGates"  style="plain"  color="#000000"  background="#00ffffff"  just="left" />
                   <TextTraits font="SansSerif"  size="9"  name="Numbers"  style="plain"  color="#000000"  background="#00ffffff"  just="left" />
                   <TextTraits font="SansSerif"  size="9"  name="Legend"  style="plain"  color="#000000"  background="#00ffffff"  just="left" />
                   <WindowPosition x="-1920"  y="457"  width="973"  height="529"  displayed="0"  panelState="---" />
                 </GraphEnvironment>
               </Graph>
               <Gate gating:id="ID2036973285"  gating:parent_id="ID1509438896" >
                 <gating:PolygonGate eventsInside="1"  annoOffsetX="0"  annoOffsetY="0"  tint="#000000"  isTinted="0"  lineWeight="Normal"  userDefined="1"  quadId="-1"  gateResolution="256" >
                   <gating:dimension>
                     <data-type:fcs-dimension data-type:name="FSC-H" />
                   </gating:dimension>
                   <gating:dimension>
                     <data-type:fcs-dimension data-type:name="FSC-A" />
                   </gating:dimension>
                   <gating:vertex>
                     <gating:coordinate data-type:value="6592392.609865471" />
                     <gating:coordinate data-type:value="18531197.672727272" />
                   </gating:vertex>
                   <gating:vertex>
                     <gating:coordinate data-type:value="2586173.99103139" />
                     <gating:coordinate data-type:value="8490288.096969698" />
                   </gating:vertex>
                   <gating:vertex>
                     <gating:coordinate data-type:value="3620643.5874439464" />
                     <gating:coordinate data-type:value="5058584.824242424" />
                   </gating:vertex>
                   <gating:vertex>
                     <gating:coordinate data-type:value="9112736.71748879" />
                     <gating:coordinate data-type:value="18175317.333333332" />
                   </gating:vertex>
                   <gating:vertex>
                     <gating:coordinate data-type:value="9131545.255605381" />
                     <gating:coordinate data-type:value="18480357.624242425" />
                   </gating:vertex>
                 </gating:PolygonGate>
               </Gate>
               <Subpopulations>
                 <Population name="Cells of interest"  annotation=""  owningGroup="Mixed CHO and U251"  expanded="1"  sortPriority="10"  count="3901" >
                   <Graph smoothing="0"  backColor="#ffffff"  foreColor="#000000"  heatMapStatParameter="FL1-A"  type="Histogram"  fast="1" >
                     <Axis dimension="x"  name="FL4-A"  label=""  auto="auto" />
                     <Axis dimension="y"  name=""  label=""  auto="auto" />
                     <GraphSettings level="5%"  smoothingHighResolution="1"  contourHighResolution="1"  histogramSmoothingCount="0"  graphResolution="256"  showOutliers="0"  drawLargeDots="0"  dotsToDraw="8000"  tint="le.chartfill.tinted.40"  lineWeight="le.lineweight.normal"  lineStyle="le.linestyle.solid" />
                     <GraphEnvironment showGrid="0"  showAxes="tnlTNL"  showGates="1"  showFreqOnPlots="1"  showGateNameOnPlots="1"  showMedians="0"  showUncomped="0"  addEventParam="0"  lastYAxisName="" >
                       <TextTraits font="SansSerif"  size="11"  name="Labels"  style="plain"  color="#000000"  background="#00ffffff"  just="left" />
                       <TextTraits font="SansSerif"  size="11"  name="LayoutGates"  style="plain"  color="#000000"  background="#00ffffff"  just="left" />
                       <TextTraits font="SansSerif"  size="9"  name="Numbers"  style="plain"  color="#000000"  background="#00ffffff"  just="left" />
                       <TextTraits font="SansSerif"  size="9"  name="Legend"  style="plain"  color="#000000"  background="#00ffffff"  just="left" />
                       <WindowPosition x="-1920"  y="457"  width="973"  height="529"  displayed="1"  panelState="---" />
                     </GraphEnvironment>
                   </Graph>
                   <Gate gating:id="ID127752124"  gating:parent_id="ID2036973285" >
                     <gating:RectangleGate eventsInside="1"  annoOffsetX="0"  annoOffsetY="0"  tint="#000000"  isTinted="0"  lineWeight="Normal"  userDefined="1" >
                       <gating:dimension gating:min="9.948138779945301"  gating:max="1.6777215999999985E7"  yRatio="0.83206106870229" >
                         <data-type:fcs-dimension data-type:name="FL4-A" />
                       </gating:dimension>
                     </gating:RectangleGate>
                   </Gate>
                 </Population>
               </Subpopulations>
             </Population>
           </Subpopulations>
         </Population>
       </Subpopulations>
       <Group name="Mixed CHO and U251"  live="1"  role="ws.group.dlog.undefined"  key=""  synchronized="0"  foreground="#009090"  fontStyle="plain" >
         <Criteria/>
         <ManuallyIncludedSamples>
           <SampleRef sampleID="33" />
           <SampleRef sampleID="32" />
         </ManuallyIncludedSamples>
         <SampleRefs>
           <SampleRef sampleID="32" />
           <SampleRef sampleID="33" />
         </SampleRefs>
         <Keywords/>
       </Group>
     </GroupNode>
     <GroupNode name="U251"  annotation=""  owningGroup="U251"  expanded="1"  sortPriority="10"  count="-1" >
       <Graph smoothing="0"  backColor="#ffffff"  foreColor="#000000"  type="Pseudocolor"  fast="1" >
         <Axis dimension="x"  name=""  label=""  auto="auto" />
         <Axis dimension="y"  name=""  label=""  auto="auto" />
         <GraphSettings level="5%"  smoothingHighResolution="1"  contourHighResolution="1"  histogramSmoothingCount="0"  graphResolution="256"  showOutliers="0"  drawLargeDots="0"  dotsToDraw="8000"  tint="le.chartfill.tinted.40"  lineWeight="le.lineweight.normal"  lineStyle="le.linestyle.solid" />
         <GraphEnvironment showGrid="0"  showAxes="tnlTNL"  showGates="1"  showFreqOnPlots="1"  showGateNameOnPlots="1"  showMedians="0"  showUncomped="0"  addEventParam="0"  lastYAxisName="" >
           <TextTraits font="SansSerif"  size="11"  name="Labels"  style="plain"  color="#000000"  background="#00ffffff"  just="left" />
           <TextTraits font="SansSerif"  size="11"  name="LayoutGates"  style="plain"  color="#000000"  background="#00ffffff"  just="left" />
           <TextTraits font="SansSerif"  size="9"  name="Numbers"  style="plain"  color="#000000"  background="#00ffffff"  just="left" />
           <TextTraits font="SansSerif"  size="9"  name="Legend"  style="plain"  color="#000000"  background="#00ffffff"  just="left" />
           <WindowPosition x="0"  y="0"  width="0"  height="0"  displayed="0"  panelState="" />
         </GraphEnvironment>
       </Graph>
       <Subpopulations>
         <Population name="Cells"  annotation=""  owningGroup="U251"  expanded="1"  sortPriority="10"  count="5384" >
           <Graph smoothing="0"  backColor="#ffffff"  foreColor="#000000"  heatMapStatParameter="FL1-A"  type="Pseudocolor"  fast="1" >
             <Axis dimension="x"  name="FSC-H"  label=""  auto="auto" />
             <Axis dimension="y"  name="FSC-A"  label=""  auto="auto" />
             <GraphSettings level="5%"  smoothingHighResolution="1"  contourHighResolution="1"  histogramSmoothingCount="0"  graphResolution="256"  showOutliers="0"  drawLargeDots="0"  dotsToDraw="8000"  tint="le.chartfill.tinted.40"  lineWeight="le.lineweight.normal"  lineStyle="le.linestyle.solid" />
             <GraphEnvironment showGrid="0"  showAxes="tnlTNL"  showGates="1"  showFreqOnPlots="1"  showGateNameOnPlots="1"  showMedians="0"  showUncomped="0"  addEventParam="0"  lastYAxisName="" >
               <TextTraits font="SansSerif"  size="11"  name="Labels"  style="plain"  color="#000000"  background="#00ffffff"  just="left" />
               <TextTraits font="SansSerif"  size="11"  name="LayoutGates"  style="plain"  color="#000000"  background="#00ffffff"  just="left" />
               <TextTraits font="SansSerif"  size="9"  name="Numbers"  style="plain"  color="#000000"  background="#00ffffff"  just="left" />
               <TextTraits font="SansSerif"  size="9"  name="Legend"  style="plain"  color="#000000"  background="#00ffffff"  just="left" />
               <WindowPosition x="-1933"  y="444"  width="1946"  height="1058"  displayed="0"  panelState="---" />
             </GraphEnvironment>
           </Graph>
           <Gate gating:id="ID1095572860" >
             <gating:PolygonGate eventsInside="1"  annoOffsetX="0"  annoOffsetY="0"  tint="#000000"  isTinted="0"  lineWeight="Normal"  userDefined="1"  quadId="-1"  gateResolution="256" >
               <gating:dimension>
                 <data-type:fcs-dimension data-type:name="FSC-H" />
               </gating:dimension>
               <gating:dimension>
                 <data-type:fcs-dimension data-type:name="SSC-A" />
               </gating:dimension>
               <gating:vertex>
                 <gating:coordinate data-type:value="8455290.098569157" />
                 <gating:coordinate data-type:value="4672957.647969052" />
               </gating:vertex>
               <gating:vertex>
                 <gating:coordinate data-type:value="3200740.731319555" />
                 <gating:coordinate data-type:value="1460299.2649903288" />
               </gating:vertex>
               <gating:vertex>
                 <gating:coordinate data-type:value="3147395.052464229" />
                 <gating:coordinate data-type:value="486766.4216634429" />
               </gating:vertex>
               <gating:vertex>
                 <gating:coordinate data-type:value="9815604.909379968" />
                 <gating:coordinate data-type:value="486766.4216634429" />
               </gating:vertex>
               <gating:vertex>
                 <gating:coordinate data-type:value="13816530.823529411" />
                 <gating:coordinate data-type:value="2563636.487427466" />
               </gating:vertex>
               <gating:vertex>
                 <gating:coordinate data-type:value="11042555.523052463" />
                 <gating:coordinate data-type:value="4672957.647969052" />
               </gating:vertex>
               <gating:vertex>
                 <gating:coordinate data-type:value="8348598.7408585055" />
                 <gating:coordinate data-type:value="4932566.406189555" />
               </gating:vertex>
               <gating:vertex>
                 <gating:coordinate data-type:value="8748691.33227345" />
                 <gating:coordinate data-type:value="4672957.647969052" />
               </gating:vertex>
             </gating:PolygonGate>
           </Gate>
           <Subpopulations>
             <Population name="Single Cells"  annotation=""  owningGroup="U251"  expanded="1"  sortPriority="10"  count="4787" >
               <Graph smoothing="0"  backColor="#ffffff"  foreColor="#000000"  heatMapStatParameter="FL1-A"  type="Histogram"  fast="1" >
                 <Axis dimension="x"  name="FL4-A"  label=""  auto="auto" />
                 <Axis dimension="y"  name=""  label=""  auto="auto" />
                 <GraphSettings level="5%"  smoothingHighResolution="1"  contourHighResolution="1"  histogramSmoothingCount="0"  graphResolution="256"  showOutliers="0"  drawLargeDots="0"  dotsToDraw="8000"  tint="le.chartfill.tinted.40"  lineWeight="le.lineweight.normal"  lineStyle="le.linestyle.solid" />
                 <GraphEnvironment showGrid="0"  showAxes="tnlTNL"  showGates="1"  showFreqOnPlots="1"  showGateNameOnPlots="1"  showMedians="0"  showUncomped="0"  addEventParam="0"  lastYAxisName="" >
                   <TextTraits font="SansSerif"  size="11"  name="Labels"  style="plain"  color="#000000"  background="#00ffffff"  just="left" />
                   <TextTraits font="SansSerif"  size="11"  name="LayoutGates"  style="plain"  color="#000000"  background="#00ffffff"  just="left" />
                   <TextTraits font="SansSerif"  size="9"  name="Numbers"  style="plain"  color="#000000"  background="#00ffffff"  just="left" />
                   <TextTraits font="SansSerif"  size="9"  name="Legend"  style="plain"  color="#000000"  background="#00ffffff"  just="left" />
                   <WindowPosition x="-1920"  y="457"  width="973"  height="529"  displayed="0"  panelState="---" />
                 </GraphEnvironment>
               </Graph>
               <Gate gating:id="ID1501623632"  gating:parent_id="ID1095572860" >
                 <gating:PolygonGate eventsInside="1"  annoOffsetX="0"  annoOffsetY="0"  tint="#000000"  isTinted="0"  lineWeight="Normal"  userDefined="1"  quadId="-1"  gateResolution="256" >
                   <gating:dimension>
                     <data-type:fcs-dimension data-type:name="FSC-H" />
                   </gating:dimension>
                   <gating:dimension>
                     <data-type:fcs-dimension data-type:name="FSC-A" />
                   </gating:dimension>
                   <gating:vertex>
                     <gating:coordinate data-type:value="8717757.41704036" />
                     <gating:coordinate data-type:value="16878896.096969698" />
                   </gating:vertex>
                   <gating:vertex>
                     <gating:coordinate data-type:value="3686473.470852018" />
                     <gating:coordinate data-type:value="4524764.315151515" />
                   </gating:vertex>
                   <gating:vertex>
                     <gating:coordinate data-type:value="2144173.34529148" />
                     <gating:coordinate data-type:value="7219286.884848485" />
                   </gating:vertex>
                   <gating:vertex>
                     <gating:coordinate data-type:value="5294603.479820628" />
                     <gating:coordinate data-type:value="16980576.193939395" />
                   </gating:vertex>
                 </gating:PolygonGate>
               </Gate>
               <Subpopulations>
                 <Population name="Cells of interest"  annotation=""  owningGroup="U251"  expanded="1"  sortPriority="10"  count="4336" >
                   <Graph smoothing="0"  backColor="#ffffff"  foreColor="#000000"  heatMapStatParameter="FL1-A"  type="Histogram"  fast="1" >
                     <Axis dimension="x"  name="FL4-A"  label=""  auto="auto" />
                     <Axis dimension="y"  name=""  label=""  auto="auto" />
                     <GraphSettings level="5%"  smoothingHighResolution="1"  contourHighResolution="1"  histogramSmoothingCount="0"  graphResolution="256"  showOutliers="0"  drawLargeDots="0"  dotsToDraw="8000"  tint="le.chartfill.tinted.40"  lineWeight="le.lineweight.normal"  lineStyle="le.linestyle.solid" />
                     <GraphEnvironment showGrid="0"  showAxes="tnlTNL"  showGates="1"  showFreqOnPlots="1"  showGateNameOnPlots="1"  showMedians="0"  showUncomped="0"  addEventParam="0"  lastYAxisName="" >
                       <TextTraits font="SansSerif"  size="11"  name="Labels"  style="plain"  color="#000000"  background="#00ffffff"  just="left" />
                       <TextTraits font="SansSerif"  size="11"  name="LayoutGates"  style="plain"  color="#000000"  background="#00ffffff"  just="left" />
                       <TextTraits font="SansSerif"  size="9"  name="Numbers"  style="plain"  color="#000000"  background="#00ffffff"  just="left" />
                       <TextTraits font="SansSerif"  size="9"  name="Legend"  style="plain"  color="#000000"  background="#00ffffff"  just="left" />
                       <WindowPosition x="-1920"  y="457"  width="973"  height="529"  displayed="1"  panelState="---" />
                     </GraphEnvironment>
                   </Graph>
                   <Gate gating:id="ID1831527955"  gating:parent_id="ID1501623632" >
                     <gating:RectangleGate eventsInside="1"  annoOffsetX="0"  annoOffsetY="0"  tint="#000000"  isTinted="0"  lineWeight="Normal"  userDefined="1" >
                       <gating:dimension gating:min="9.746157512567812"  gating:max="1.6777215999999985E7"  yRatio="0.6870229007633588" >
                         <data-type:fcs-dimension data-type:name="FL4-A" />
                       </gating:dimension>
                     </gating:RectangleGate>
                   </Gate>
                 </Population>
               </Subpopulations>
             </Population>
           </Subpopulations>
         </Population>
       </Subpopulations>
       <Group name="U251"  live="1"  role="ws.group.dlog.undefined"  key=""  synchronized="0"  foreground="#d00000"  fontStyle="plain" >
         <Criteria/>
         <ManuallyIncludedSamples>
           <SampleRef sampleID="11" />
           <SampleRef sampleID="22" />
           <SampleRef sampleID="13" />
           <SampleRef sampleID="14" />
           <SampleRef sampleID="25" />
           <SampleRef sampleID="26" />
           <SampleRef sampleID="16" />
           <SampleRef sampleID="27" />
           <SampleRef sampleID="17" />
           <SampleRef sampleID="18" />
           <SampleRef sampleID="29" />
           <SampleRef sampleID="19" />
           <SampleRef sampleID="1" />
           <SampleRef sampleID="2" />
           <SampleRef sampleID="3" />
           <SampleRef sampleID="5" />
           <SampleRef sampleID="6" />
           <SampleRef sampleID="8" />
           <SampleRef sampleID="9" />
           <SampleRef sampleID="10" />
           <SampleRef sampleID="21" />
         </ManuallyIncludedSamples>
         <SampleRefs>
           <SampleRef sampleID="1" />
           <SampleRef sampleID="2" />
           <SampleRef sampleID="3" />
           <SampleRef sampleID="5" />
           <SampleRef sampleID="6" />
           <SampleRef sampleID="8" />
           <SampleRef sampleID="9" />
           <SampleRef sampleID="10" />
           <SampleRef sampleID="11" />
           <SampleRef sampleID="13" />
           <SampleRef sampleID="14" />
           <SampleRef sampleID="16" />
           <SampleRef sampleID="17" />
           <SampleRef sampleID="18" />
           <SampleRef sampleID="19" />
           <SampleRef sampleID="21" />
           <SampleRef sampleID="22" />
           <SampleRef sampleID="25" />
           <SampleRef sampleID="26" />
           <SampleRef sampleID="27" />
           <SampleRef sampleID="29" />
         </SampleRefs>
         <Keywords/>
       </Group>
     </GroupNode>
   </Groups>
   <SampleList>
     <Sample>
       <DataSet uri="file:/C:/Users/pawla/Desktop/Gordon%20Lab/RAD%20TGT%20experiments/22_11_01%20trips%20and%20multi/22_11_01%20trips%20and%20multi%20FJ%20files/C06%20WT%20%2054%20WDV%20A488%20.fcs"  sampleID="22" />
       <Transformations>
         <transforms:linear transforms:minRange="0"  transforms:maxRange="16777216"  gain="1" >
           <data-type:parameter data-type:name="FSC-A" />
         </transforms:linear>
         <transforms:linear transforms:minRange="0"  transforms:maxRange="16777216"  gain="1" >
           <data-type:parameter data-type:name="SSC-A" />
         </transforms:linear>
         <transforms:log transforms:offset="0.316227766"  transforms:decades="6.7247198959" >
           <data-type:parameter data-type:name="FL1-A" />
         </transforms:log>
         <transforms:log transforms:offset="1"  transforms:decades="7.2247198959" >
           <data-type:parameter data-type:name="FL2-A" />
         </transforms:log>
         <transforms:log transforms:offset="1"  transforms:decades="7.2247198959" >
           <data-type:parameter data-type:name="FL3-A" />
         </transforms:log>
         <transforms:log transforms:offset="0.316227766"  transforms:decades="7" >
           <data-type:parameter data-type:name="FL4-A" />
         </transforms:log>
         <transforms:linear transforms:minRange="0"  transforms:maxRange="16777216"  gain="1" >
           <data-type:parameter data-type:name="FSC-H" />
         </transforms:linear>
         <transforms:linear transforms:minRange="0"  transforms:maxRange="16777216"  gain="1" >
           <data-type:parameter data-type:name="SSC-H" />
         </transforms:linear>
         <transforms:log transforms:offset="1"  transforms:decades="7.2247198959" >
           <data-type:parameter data-type:name="FL1-H" />
         </transforms:log>
         <transforms:log transforms:offset="1"  transforms:decades="7.2247198959" >
           <data-type:parameter data-type:name="FL2-H" />
         </transforms:log>
         <transforms:log transforms:offset="1"  transforms:decades="7.2247198959" >
           <data-type:parameter data-type:name="FL3-H" />
         </transforms:log>
         <transforms:log transforms:offset="1"  transforms:decades="7.2247198959" >
           <data-type:parameter data-type:name="FL4-H" />
         </transforms:log>
         <transforms:linear transforms:minRange="0"  transforms:maxRange="16777216"  gain="1" >
           <data-type:parameter data-type:name="Width" />
         </transforms:linear>
         <transforms:linear transforms:minRange="13.8300653595"  transforms:maxRange="92"  gain="0.1002178649" >
           <data-type:parameter data-type:name="Time" />
         </transforms:linear>
       </Transformations>
       <Keywords>
         <Keyword name="FJ_FCS_VERSION"  value="3.1" />
         <Keyword name="$FIL"  value="C06 WT  54 WDV A488 .fcs" />
         <Keyword name="$WELLID"  value="C06" />
         <Keyword name="$SMNO"  value="WT  54 WDV A488 " />
         <Keyword name="$DATATYPE"  value="I" />
         <Keyword name="$MODE"  value="L" />
         <Keyword name="$BYTEORD"  value="4,3,2,1" />
         <Keyword name="$NEXTDATA"  value="0" />
         <Keyword name="$PAR"  value="14" />
         <Keyword name="$P7B"  value="32" />
         <Keyword name="$P7R"  value="16777216" />
         <Keyword name="$P7N"  value="FSC-H" />
         <Keyword name="$P7E"  value="0,0" />
         <Keyword name="#BDACCURIDECADES7"  value="7.224719870049579" />
         <Keyword name="$P7S"  value="FSC-H" />
         <Keyword name="#P7DetectorName"  value="FSC" />
         <Keyword name="#P7Dimension"  value="OTHER" />
         <Keyword name="#P7IsFluorescent"  value="false" />
         <Keyword name="#P7detectornumber"  value="70" />
         <Keyword name="$P7L"  value="143" />
         <Keyword name="#P7VirtualGain"  value="1.0" />
         <Keyword name="$P6B"  value="32" />
         <Keyword name="$P6R"  value="16777216" />
         <Keyword name="$P6N"  value="FL4-A" />
         <Keyword name="$P6E"  value="0,0" />
         <Keyword name="#BDACCURIDECADES6"  value="7.224719870049579" />
         <Keyword name="$P6S"  value="APC-A" />
         <Keyword name="#P6DetectorName"  value="FL4" />
         <Keyword name="#P6Dimension"  value="AREA" />
         <Keyword name="#P6IsFluorescent"  value="true" />
         <Keyword name="#P6detectornumber"  value="4" />
         <Keyword name="$P6L"  value="640" />
         <Keyword name="#P6VirtualGain"  value="1.0" />
         <Keyword name="$P8B"  value="32" />
         <Keyword name="$P8R"  value="16777216" />
         <Keyword name="$P8N"  value="SSC-H" />
         <Keyword name="$P8E"  value="0,0" />
         <Keyword name="#BDACCURIDECADES8"  value="7.224719870049579" />
         <Keyword name="$P8S"  value="SSC-H" />
         <Keyword name="#P8DetectorName"  value="SSC" />
         <Keyword name="#P8Dimension"  value="OTHER" />
         <Keyword name="#P8IsFluorescent"  value="false" />
         <Keyword name="#P8detectornumber"  value="83" />
         <Keyword name="$P8L"  value="143" />
         <Keyword name="#P8VirtualGain"  value="1.0" />
         <Keyword name="$P3B"  value="32" />
         <Keyword name="$P3R"  value="16777216" />
         <Keyword name="$P3N"  value="FL1-A" />
         <Keyword name="$P3E"  value="0,0" />
         <Keyword name="#BDACCURIDECADES3"  value="7.224719870049579" />
         <Keyword name="$P3S"  value="FITC-A" />
         <Keyword name="#P3DetectorName"  value="FL1" />
         <Keyword name="#P3Dimension"  value="AREA" />
         <Keyword name="#P3IsFluorescent"  value="true" />
         <Keyword name="#P3detectornumber"  value="1" />
         <Keyword name="$P3L"  value="488" />
         <Keyword name="#P3VirtualGain"  value="1.0" />
         <Keyword name="$P12B"  value="32" />
         <Keyword name="$P12R"  value="16777216" />
         <Keyword name="$P12N"  value="FL4-H" />
         <Keyword name="$P12E"  value="0,0" />
         <Keyword name="#BDACCURIDECADES12"  value="7.224719870049579" />
         <Keyword name="$P12S"  value="APC-H" />
         <Keyword name="#P12DetectorName"  value="FL4" />
         <Keyword name="#P12Dimension"  value="HEIGHT" />
         <Keyword name="#P12IsFluorescent"  value="true" />
         <Keyword name="#P12detectornumber"  value="4" />
         <Keyword name="$P12L"  value="640" />
         <Keyword name="#P12VirtualGain"  value="1.0" />
         <Keyword name="$P2B"  value="32" />
         <Keyword name="$P2R"  value="16777216" />
         <Keyword name="$P2N"  value="SSC-A" />
         <Keyword name="$P2E"  value="0,0" />
         <Keyword name="#BDACCURIDECADES2"  value="7.224719870049579" />
         <Keyword name="$P2S"  value="SSC-A" />
         <Keyword name="#P2DetectorName"  value="SSC" />
         <Keyword name="#P2Dimension"  value="OTHER" />
         <Keyword name="#P2IsFluorescent"  value="false" />
         <Keyword name="#P2detectornumber"  value="83" />
         <Keyword name="$P2L"  value="143" />
         <Keyword name="#P2VirtualGain"  value="1.0" />
         <Keyword name="$P14B"  value="32" />
         <Keyword name="$P14R"  value="16777216" />
         <Keyword name="$P14N"  value="Time" />
         <Keyword name="$P14E"  value="0,0" />
         <Keyword name="#BDACCURIDECADES14"  value="7.224719870049579" />
         <Keyword name="$P14S"  value="Time" />
         <Keyword name="#P14DetectorName"  value="No detector" />
         <Keyword name="#P14Dimension"  value="OTHER" />
         <Keyword name="#P14IsFluorescent"  value="false" />
         <Keyword name="#P14detectornumber"  value="-1" />
         <Keyword name="$P14L"  value="-1" />
         <Keyword name="#P14VirtualGain"  value="1.0" />
         <Keyword name="$P5B"  value="32" />
         <Keyword name="$P5R"  value="16777216" />
         <Keyword name="$P5N"  value="FL3-A" />
         <Keyword name="$P5E"  value="0,0" />
         <Keyword name="#BDACCURIDECADES5"  value="7.224719870049579" />
         <Keyword name="$P5S"  value="PerCP-A" />
         <Keyword name="#P5DetectorName"  value="FL3" />
         <Keyword name="#P5Dimension"  value="AREA" />
         <Keyword name="#P5IsFluorescent"  value="true" />
         <Keyword name="#P5detectornumber"  value="3" />
         <Keyword name="$P5L"  value="488" />
         <Keyword name="#P5VirtualGain"  value="1.0" />
         <Keyword name="$P10B"  value="32" />
         <Keyword name="$P10R"  value="16777216" />
         <Keyword name="$P10N"  value="FL2-H" />
         <Keyword name="$P10E"  value="0,0" />
         <Keyword name="#BDACCURIDECADES10"  value="7.224719870049579" />
         <Keyword name="$P10S"  value="PE-H" />
         <Keyword name="#P10DetectorName"  value="FL2" />
         <Keyword name="#P10Dimension"  value="HEIGHT" />
         <Keyword name="#P10IsFluorescent"  value="true" />
         <Keyword name="#P10detectornumber"  value="2" />
         <Keyword name="$P10L"  value="488" />
         <Keyword name="#P10VirtualGain"  value="1.0" />
         <Keyword name="$P11B"  value="32" />
         <Keyword name="$P11R"  value="16777216" />
         <Keyword name="$P11N"  value="FL3-H" />
         <Keyword name="$P11E"  value="0,0" />
         <Keyword name="#BDACCURIDECADES11"  value="7.224719870049579" />
         <Keyword name="$P11S"  value="PerCP-H" />
         <Keyword name="#P11DetectorName"  value="FL3" />
         <Keyword name="#P11Dimension"  value="HEIGHT" />
         <Keyword name="#P11IsFluorescent"  value="true" />
         <Keyword name="#P11detectornumber"  value="3" />
         <Keyword name="$P11L"  value="488" />
         <Keyword name="#P11VirtualGain"  value="1.0" />
         <Keyword name="$P13B"  value="32" />
         <Keyword name="$P13R"  value="16777216" />
         <Keyword name="$P13N"  value="Width" />
         <Keyword name="$P13E"  value="0,0" />
         <Keyword name="#BDACCURIDECADES13"  value="7.224719870049579" />
         <Keyword name="$P13S"  value="Width" />
         <Keyword name="#P13DetectorName"  value="No detector" />
         <Keyword name="#P13Dimension"  value="OTHER" />
         <Keyword name="#P13IsFluorescent"  value="false" />
         <Keyword name="#P13detectornumber"  value="-1" />
         <Keyword name="$P13L"  value="-1" />
         <Keyword name="#P13VirtualGain"  value="1.0" />
         <Keyword name="$P1B"  value="32" />
         <Keyword name="$P1R"  value="16777216" />
         <Keyword name="$P1N"  value="FSC-A" />
         <Keyword name="$P1E"  value="0,0" />
         <Keyword name="#BDACCURIDECADES1"  value="7.224719870049579" />
         <Keyword name="$P1S"  value="FSC-A" />
         <Keyword name="#P1DetectorName"  value="FSC" />
         <Keyword name="#P1Dimension"  value="OTHER" />
         <Keyword name="#P1IsFluorescent"  value="false" />
         <Keyword name="#P1detectornumber"  value="70" />
         <Keyword name="$P1L"  value="143" />
         <Keyword name="#P1VirtualGain"  value="1.0" />
         <Keyword name="$P4B"  value="32" />
         <Keyword name="$P4R"  value="16777216" />
         <Keyword name="$P4N"  value="FL2-A" />
         <Keyword name="$P4E"  value="0,0" />
         <Keyword name="#BDACCURIDECADES4"  value="7.224719870049579" />
         <Keyword name="$P4S"  value="PE-A" />
         <Keyword name="#P4DetectorName"  value="FL2" />
         <Keyword name="#P4Dimension"  value="AREA" />
         <Keyword name="#P4IsFluorescent"  value="true" />
         <Keyword name="#P4detectornumber"  value="2" />
         <Keyword name="$P4L"  value="488" />
         <Keyword name="#P4VirtualGain"  value="1.0" />
         <Keyword name="$P9B"  value="32" />
         <Keyword name="$P9R"  value="16777216" />
         <Keyword name="$P9N"  value="FL1-H" />
         <Keyword name="$P9E"  value="0,0" />
         <Keyword name="#BDACCURIDECADES9"  value="7.224719870049579" />
         <Keyword name="$P9S"  value="FITC-H" />
         <Keyword name="#P9DetectorName"  value="FL1" />
         <Keyword name="#P9Dimension"  value="HEIGHT" />
         <Keyword name="#P9IsFluorescent"  value="true" />
         <Keyword name="#P9detectornumber"  value="1" />
         <Keyword name="$P9L"  value="488" />
         <Keyword name="#P9VirtualGain"  value="1.0" />
         <Keyword name="$TOT"  value="15666" />
         <Keyword name="$DATE"  value="01-NOV-2022" />
         <Keyword name="$CYT"  value="BD Accuri C6 Plus" />
         <Keyword name="$CYTSN"  value="R66501700030" />
         <Keyword name="#SoftwareVersion"  value="BD Accuri C6 Plus 1.0.34.1" />
         <Keyword name="#LASERCONFIGURATION"  value="3 Blue 1 Red" />
         <Keyword name="$SPILLOVER"  value="8,FL1-A,FL2-A,FL3-A,FL4-A,FL1-H,FL2-H,FL3-H,FL4-H,1.0000,0.0000,0.0000,0.0000,0.0000,0.0000,0.0000,0.0000,0.0000,1.0000,0.0000,0.0000,0.0000,0.0000,0.0000,0.0000,0.0000,0.0000,1.0000,0.0000,0.0000,0.0000,0.0000,0.0000,0.0000,0.0000,0.0000,1.0000,0.0000,0.0000,0.0000,0.0000,0.0000,0.0000,0.0000,0.0000,1.0000,0.0000,0.0000,0.0000,0.0000,0.0000,0.0000,0.0000,0.0000,1.0000,0.0000,0.0000,0.0000,0.0000,0.0000,0.0000,0.0000,0.0000,1.0000,0.0000,0.0000,0.0000,0.0000,0.0000,0.0000,0.0000,0.0000,1.0000" />
         <Keyword name="#BDACCURICAPTUREDDATE"  value="1667334777922" />
         <Keyword name="$TIMESTEP"  value="0.1" />
         <Keyword name="$PROJ"  value="20221101_162322" />
         <Keyword name="$BTIM"  value="15:33:11.75" />
         <Keyword name="$ETIM"  value="15:34:43.52" />
         <Keyword name="#ATIM"  value="92" />
         <Keyword name="#ACQUISITIONTIMEMILLI"  value="92031" />
         <Keyword name="$TR"  value="FSC-H,80000" />
         <Keyword name="#SECONDARYTHRESHOLD"  value="FSC-H,0" />
         <Keyword name="$VOL"  value="100084" />
         <Keyword name="#P1MaxUsefulDataChannel"  value="16777214" />
         <Keyword name="#P2MaxUsefulDataChannel"  value="2228223" />
         <Keyword name="#P3MaxUsefulDataChannel"  value="14335" />
         <Keyword name="#P4MaxUsefulDataChannel"  value="7679" />
         <Keyword name="#P5MaxUsefulDataChannel"  value="10751" />
         <Keyword name="#P6MaxUsefulDataChannel"  value="2303" />
         <Keyword name="#P7MaxUsefulDataChannel"  value="8781823" />
         <Keyword name="#P8MaxUsefulDataChannel"  value="983039" />
         <Keyword name="#P9MaxUsefulDataChannel"  value="4095" />
         <Keyword name="#P10MaxUsefulDataChannel"  value="2175" />
         <Keyword name="#P11MaxUsefulDataChannel"  value="3711" />
         <Keyword name="#P12MaxUsefulDataChannel"  value="1151" />
         <Keyword name="#P13MaxUsefulDataChannel"  value="213" />
         <Keyword name="#P14MaxUsefulDataChannel"  value="1007" />
         <Keyword name="$BEGINSTEXT"  value="58" />
         <Keyword name="$ENDSTEXT"  value="4431" />
         <Keyword name="$BEGINDATA"  value="4432" />
         <Keyword name="$ENDDATA"  value="881727" />
         <Keyword name="$BEGINANALYSIS"  value="0" />
         <Keyword name="$ENDANALYSIS"  value="0" />
         <Keyword name="#SPACERS"  value="0000" />
       </Keywords>
       <SampleNode name="C06 WT  54 WDV A488 .fcs"  annotation=""  owningGroup=""  expanded="0"  sortPriority="10"  count="15666"  sampleID="22" >
         <Graph smoothing="0"  backColor="#ffffff"  foreColor="#000000"  type="Pseudocolor"  fast="1" >
           <Axis dimension="x"  name="FSC-A"  label=""  auto="auto" />
           <Axis dimension="y"  name="SSC-A"  label=""  auto="auto" />
           <GraphSettings level="5%"  smoothingHighResolution="1"  contourHighResolution="1"  histogramSmoothingCount="0"  graphResolution="256"  showOutliers="0"  drawLargeDots="0"  dotsToDraw="8000"  tint="le.chartfill.tinted.40"  lineWeight="le.lineweight.normal"  lineStyle="le.linestyle.solid" />
           <GraphEnvironment showGrid="0"  showAxes="tnlTNL"  showGates="1"  showFreqOnPlots="1"  showGateNameOnPlots="1"  showMedians="0"  showUncomped="0"  addEventParam="0"  lastYAxisName="" >
             <TextTraits font="SansSerif"  size="11"  name="Labels"  style="plain"  color="#000000"  background="#00ffffff"  just="left" />
             <TextTraits font="SansSerif"  size="11"  name="LayoutGates"  style="plain"  color="#000000"  background="#00ffffff"  just="left" />
             <TextTraits font="SansSerif"  size="9"  name="Numbers"  style="plain"  color="#000000"  background="#00ffffff"  just="left" />
             <TextTraits font="SansSerif"  size="9"  name="Legend"  style="plain"  color="#000000"  background="#00ffffff"  just="left" />
             <WindowPosition x="0"  y="0"  width="0"  height="0"  displayed="0"  panelState="" />
           </GraphEnvironment>
         </Graph>
         <Subpopulations>
           <Population name="Cells"  annotation=""  owningGroup="U251"  expanded="0"  sortPriority="10"  count="7108" >
             <Graph smoothing="0"  backColor="#ffffff"  foreColor="#000000"  heatMapStatParameter="FL1-A"  type="Pseudocolor"  fast="1" >
               <Axis dimension="x"  name="FSC-H"  label=""  auto="auto" />
               <Axis dimension="y"  name="FSC-A"  label=""  auto="auto" />
               <GraphSettings level="5%"  smoothingHighResolution="1"  contourHighResolution="1"  histogramSmoothingCount="0"  graphResolution="256"  showOutliers="0"  drawLargeDots="0"  dotsToDraw="8000"  tint="le.chartfill.tinted.40"  lineWeight="le.lineweight.normal"  lineStyle="le.linestyle.solid" />
               <GraphEnvironment showGrid="0"  showAxes="tnlTNL"  showGates="1"  showFreqOnPlots="1"  showGateNameOnPlots="1"  showMedians="0"  showUncomped="0"  addEventParam="0"  lastYAxisName="" >
                 <TextTraits font="SansSerif"  size="11"  name="Labels"  style="plain"  color="#000000"  background="#00ffffff"  just="left" />
                 <TextTraits font="SansSerif"  size="11"  name="LayoutGates"  style="plain"  color="#000000"  background="#00ffffff"  just="left" />
                 <TextTraits font="SansSerif"  size="9"  name="Numbers"  style="plain"  color="#000000"  background="#00ffffff"  just="left" />
                 <TextTraits font="SansSerif"  size="9"  name="Legend"  style="plain"  color="#000000"  background="#00ffffff"  just="left" />
                 <WindowPosition x="-1933"  y="444"  width="1946"  height="1058"  displayed="0"  panelState="---" />
               </GraphEnvironment>
             </Graph>
             <Gate gating:id="ID908985396" >
               <gating:PolygonGate eventsInside="1"  annoOffsetX="0"  annoOffsetY="0"  tint="#000000"  isTinted="0"  lineWeight="Normal"  userDefined="1"  quadId="-1"  gateResolution="256" >
                 <gating:dimension>
                   <data-type:fcs-dimension data-type:name="FSC-H" />
                 </gating:dimension>
                 <gating:dimension>
                   <data-type:fcs-dimension data-type:name="SSC-A" />
                 </gating:dimension>
                 <gating:vertex>
                   <gating:coordinate data-type:value="8455290.098569157" />
                   <gating:coordinate data-type:value="4672957.647969052" />
                 </gating:vertex>
                 <gating:vertex>
                   <gating:coordinate data-type:value="3200740.731319555" />
                   <gating:coordinate data-type:value="1460299.2649903288" />
                 </gating:vertex>
                 <gating:vertex>
                   <gating:coordinate data-type:value="3147395.052464229" />
                   <gating:coordinate data-type:value="486766.4216634429" />
                 </gating:vertex>
                 <gating:vertex>
                   <gating:coordinate data-type:value="9815604.909379968" />
                   <gating:coordinate data-type:value="486766.4216634429" />
                 </gating:vertex>
                 <gating:vertex>
                   <gating:coordinate data-type:value="13816530.823529411" />
                   <gating:coordinate data-type:value="2563636.487427466" />
                 </gating:vertex>
                 <gating:vertex>
                   <gating:coordinate data-type:value="11042555.523052463" />
                   <gating:coordinate data-type:value="4672957.647969052" />
                 </gating:vertex>
                 <gating:vertex>
                   <gating:coordinate data-type:value="8348598.7408585055" />
                   <gating:coordinate data-type:value="4932566.406189555" />
                 </gating:vertex>
                 <gating:vertex>
                   <gating:coordinate data-type:value="8748691.33227345" />
                   <gating:coordinate data-type:value="4672957.647969052" />
                 </gating:vertex>
               </gating:PolygonGate>
             </Gate>
             <Subpopulations>
               <Population name="Single Cells"  annotation=""  owningGroup="U251"  expanded="0"  sortPriority="10"  count="6288" >
                 <Graph smoothing="0"  backColor="#ffffff"  foreColor="#000000"  heatMapStatParameter="FL1-A"  type="Histogram"  fast="1" >
                   <Axis dimension="x"  name="FL4-A"  label=""  auto="auto" />
                   <Axis dimension="y"  name=""  label=""  auto="auto" />
                   <GraphSettings level="5%"  smoothingHighResolution="1"  contourHighResolution="1"  histogramSmoothingCount="0"  graphResolution="256"  showOutliers="0"  drawLargeDots="0"  dotsToDraw="8000"  tint="le.chartfill.tinted.40"  lineWeight="le.lineweight.normal"  lineStyle="le.linestyle.solid" />
                   <GraphEnvironment showGrid="0"  showAxes="tnlTNL"  showGates="1"  showFreqOnPlots="1"  showGateNameOnPlots="1"  showMedians="0"  showUncomped="0"  addEventParam="0"  lastYAxisName="" >
                     <TextTraits font="SansSerif"  size="11"  name="Labels"  style="plain"  color="#000000"  background="#00ffffff"  just="left" />
                     <TextTraits font="SansSerif"  size="11"  name="LayoutGates"  style="plain"  color="#000000"  background="#00ffffff"  just="left" />
                     <TextTraits font="SansSerif"  size="9"  name="Numbers"  style="plain"  color="#000000"  background="#00ffffff"  just="left" />
                     <TextTraits font="SansSerif"  size="9"  name="Legend"  style="plain"  color="#000000"  background="#00ffffff"  just="left" />
                     <WindowPosition x="-1920"  y="457"  width="973"  height="529"  displayed="0"  panelState="---" />
                   </GraphEnvironment>
                 </Graph>
                 <Gate gating:id="ID1295617812"  gating:parent_id="ID908985396" >
                   <gating:PolygonGate eventsInside="1"  annoOffsetX="0"  annoOffsetY="0"  tint="#000000"  isTinted="0"  lineWeight="Normal"  userDefined="1"  quadId="-1"  gateResolution="256" >
                     <gating:dimension>
                       <data-type:fcs-dimension data-type:name="FSC-H" />
                     </gating:dimension>
                     <gating:dimension>
                       <data-type:fcs-dimension data-type:name="FSC-A" />
                     </gating:dimension>
                     <gating:vertex>
                       <gating:coordinate data-type:value="8717757.41704036" />
                       <gating:coordinate data-type:value="16878896.096969698" />
                     </gating:vertex>
                     <gating:vertex>
                       <gating:coordinate data-type:value="3686473.470852018" />
                       <gating:coordinate data-type:value="4524764.315151515" />
                     </gating:vertex>
                     <gating:vertex>
                       <gating:coordinate data-type:value="2144173.34529148" />
                       <gating:coordinate data-type:value="7219286.884848485" />
                     </gating:vertex>
                     <gating:vertex>
                       <gating:coordinate data-type:value="5294603.479820628" />
                       <gating:coordinate data-type:value="16980576.193939395" />
                     </gating:vertex>
                   </gating:PolygonGate>
                 </Gate>
                 <Subpopulations>
                   <Population name="Cells of interest"  annotation=""  owningGroup="U251"  expanded="0"  sortPriority="10"  count="5726" >
                     <Graph smoothing="0"  backColor="#ffffff"  foreColor="#000000"  heatMapStatParameter="FL1-A"  type="Histogram"  fast="1" >
                       <Axis dimension="x"  name="FL4-A"  label=""  auto="auto" />
                       <Axis dimension="y"  name=""  label=""  auto="auto" />
                       <GraphSettings level="5%"  smoothingHighResolution="1"  contourHighResolution="1"  histogramSmoothingCount="0"  graphResolution="256"  showOutliers="0"  drawLargeDots="0"  dotsToDraw="8000"  tint="le.chartfill.tinted.40"  lineWeight="le.lineweight.normal"  lineStyle="le.linestyle.solid" />
                       <GraphEnvironment showGrid="0"  showAxes="tnlTNL"  showGates="1"  showFreqOnPlots="1"  showGateNameOnPlots="1"  showMedians="0"  showUncomped="0"  addEventParam="0"  lastYAxisName="" >
                         <TextTraits font="SansSerif"  size="11"  name="Labels"  style="plain"  color="#000000"  background="#00ffffff"  just="left" />
                         <TextTraits font="SansSerif"  size="11"  name="LayoutGates"  style="plain"  color="#000000"  background="#00ffffff"  just="left" />
                         <TextTraits font="SansSerif"  size="9"  name="Numbers"  style="plain"  color="#000000"  background="#00ffffff"  just="left" />
                         <TextTraits font="SansSerif"  size="9"  name="Legend"  style="plain"  color="#000000"  background="#00ffffff"  just="left" />
                         <WindowPosition x="-1920"  y="457"  width="973"  height="529"  displayed="1"  panelState="---" />
                       </GraphEnvironment>
                     </Graph>
                     <Gate gating:id="ID1617899055"  gating:parent_id="ID1295617812" >
                       <gating:RectangleGate eventsInside="1"  annoOffsetX="0"  annoOffsetY="0"  tint="#000000"  isTinted="0"  lineWeight="Normal"  userDefined="1" >
                         <gating:dimension gating:min="9.746157512567812"  gating:max="1.6777215999999985E7"  yRatio="0.6870229007633588" >
                           <data-type:fcs-dimension data-type:name="FL4-A" />
                         </gating:dimension>
                       </gating:RectangleGate>
                     </Gate>
                   </Population>
                 </Subpopulations>
               </Population>
             </Subpopulations>
           </Population>
         </Subpopulations>
       </SampleNode>
     </Sample>
     <Sample>
       <DataSet uri="file:/C:/Users/pawla/Desktop/Gordon%20Lab/RAD%20TGT%20experiments/22_11_01%20trips%20and%20multi/22_11_01%20trips%20and%20multi%20FJ%20files/C07%20CHO%20%2054%20WDV%20A488%20.fcs"  sampleID="23" />
       <Transformations>
         <transforms:linear transforms:minRange="0"  transforms:maxRange="16777216"  gain="1" >
           <data-type:parameter data-type:name="FSC-A" />
         </transforms:linear>
         <transforms:linear transforms:minRange="0"  transforms:maxRange="16777216"  gain="1" >
           <data-type:parameter data-type:name="SSC-A" />
         </transforms:linear>
         <transforms:log transforms:offset="0.316227766"  transforms:decades="6.7247198959" >
           <data-type:parameter data-type:name="FL1-A" />
         </transforms:log>
         <transforms:log transforms:offset="1"  transforms:decades="7.2247198959" >
           <data-type:parameter data-type:name="FL2-A" />
         </transforms:log>
         <transforms:log transforms:offset="1"  transforms:decades="7.2247198959" >
           <data-type:parameter data-type:name="FL3-A" />
         </transforms:log>
         <transforms:log transforms:offset="0.316227766"  transforms:decades="7" >
           <data-type:parameter data-type:name="FL4-A" />
         </transforms:log>
         <transforms:linear transforms:minRange="0"  transforms:maxRange="16777216"  gain="1" >
           <data-type:parameter data-type:name="FSC-H" />
         </transforms:linear>
         <transforms:linear transforms:minRange="0"  transforms:maxRange="16777216"  gain="1" >
           <data-type:parameter data-type:name="SSC-H" />
         </transforms:linear>
         <transforms:log transforms:offset="1"  transforms:decades="7.2247198959" >
           <data-type:parameter data-type:name="FL1-H" />
         </transforms:log>
         <transforms:log transforms:offset="1"  transforms:decades="7.2247198959" >
           <data-type:parameter data-type:name="FL2-H" />
         </transforms:log>
         <transforms:log transforms:offset="1"  transforms:decades="7.2247198959" >
           <data-type:parameter data-type:name="FL3-H" />
         </transforms:log>
         <transforms:log transforms:offset="1"  transforms:decades="7.2247198959" >
           <data-type:parameter data-type:name="FL4-H" />
         </transforms:log>
         <transforms:linear transforms:minRange="0"  transforms:maxRange="16777216"  gain="1" >
           <data-type:parameter data-type:name="Width" />
         </transforms:linear>
         <transforms:linear transforms:minRange="14.0152339499"  transforms:maxRange="92"  gain="0.1001088139" >
           <data-type:parameter data-type:name="Time" />
         </transforms:linear>
       </Transformations>
       <Keywords>
         <Keyword name="FJ_FCS_VERSION"  value="3.1" />
         <Keyword name="$FIL"  value="C07 CHO  54 WDV A488 .fcs" />
         <Keyword name="$WELLID"  value="C07" />
         <Keyword name="$SMNO"  value="CHO  54 WDV A488 " />
         <Keyword name="$DATATYPE"  value="I" />
         <Keyword name="$MODE"  value="L" />
         <Keyword name="$BYTEORD"  value="4,3,2,1" />
         <Keyword name="$NEXTDATA"  value="0" />
         <Keyword name="$PAR"  value="14" />
         <Keyword name="$P7B"  value="32" />
         <Keyword name="$P7R"  value="16777216" />
         <Keyword name="$P7N"  value="FSC-H" />
         <Keyword name="$P7E"  value="0,0" />
         <Keyword name="#BDACCURIDECADES7"  value="7.224719870049579" />
         <Keyword name="$P7S"  value="FSC-H" />
         <Keyword name="#P7DetectorName"  value="FSC" />
         <Keyword name="#P7Dimension"  value="OTHER" />
         <Keyword name="#P7IsFluorescent"  value="false" />
         <Keyword name="#P7detectornumber"  value="70" />
         <Keyword name="$P7L"  value="143" />
         <Keyword name="#P7VirtualGain"  value="1.0" />
         <Keyword name="$P6B"  value="32" />
         <Keyword name="$P6R"  value="16777216" />
         <Keyword name="$P6N"  value="FL4-A" />
         <Keyword name="$P6E"  value="0,0" />
         <Keyword name="#BDACCURIDECADES6"  value="7.224719870049579" />
         <Keyword name="$P6S"  value="APC-A" />
         <Keyword name="#P6DetectorName"  value="FL4" />
         <Keyword name="#P6Dimension"  value="AREA" />
         <Keyword name="#P6IsFluorescent"  value="true" />
         <Keyword name="#P6detectornumber"  value="4" />
         <Keyword name="$P6L"  value="640" />
         <Keyword name="#P6VirtualGain"  value="1.0" />
         <Keyword name="$P8B"  value="32" />
         <Keyword name="$P8R"  value="16777216" />
         <Keyword name="$P8N"  value="SSC-H" />
         <Keyword name="$P8E"  value="0,0" />
         <Keyword name="#BDACCURIDECADES8"  value="7.224719870049579" />
         <Keyword name="$P8S"  value="SSC-H" />
         <Keyword name="#P8DetectorName"  value="SSC" />
         <Keyword name="#P8Dimension"  value="OTHER" />
         <Keyword name="#P8IsFluorescent"  value="false" />
         <Keyword name="#P8detectornumber"  value="83" />
         <Keyword name="$P8L"  value="143" />
         <Keyword name="#P8VirtualGain"  value="1.0" />
         <Keyword name="$P3B"  value="32" />
         <Keyword name="$P3R"  value="16777216" />
         <Keyword name="$P3N"  value="FL1-A" />
         <Keyword name="$P3E"  value="0,0" />
         <Keyword name="#BDACCURIDECADES3"  value="7.224719870049579" />
         <Keyword name="$P3S"  value="FITC-A" />
         <Keyword name="#P3DetectorName"  value="FL1" />
         <Keyword name="#P3Dimension"  value="AREA" />
         <Keyword name="#P3IsFluorescent"  value="true" />
         <Keyword name="#P3detectornumber"  value="1" />
         <Keyword name="$P3L"  value="488" />
         <Keyword name="#P3VirtualGain"  value="1.0" />
         <Keyword name="$P12B"  value="32" />
         <Keyword name="$P12R"  value="16777216" />
         <Keyword name="$P12N"  value="FL4-H" />
         <Keyword name="$P12E"  value="0,0" />
         <Keyword name="#BDACCURIDECADES12"  value="7.224719870049579" />
         <Keyword name="$P12S"  value="APC-H" />
         <Keyword name="#P12DetectorName"  value="FL4" />
         <Keyword name="#P12Dimension"  value="HEIGHT" />
         <Keyword name="#P12IsFluorescent"  value="true" />
         <Keyword name="#P12detectornumber"  value="4" />
         <Keyword name="$P12L"  value="640" />
         <Keyword name="#P12VirtualGain"  value="1.0" />
         <Keyword name="$P2B"  value="32" />
         <Keyword name="$P2R"  value="16777216" />
         <Keyword name="$P2N"  value="SSC-A" />
         <Keyword name="$P2E"  value="0,0" />
         <Keyword name="#BDACCURIDECADES2"  value="7.224719870049579" />
         <Keyword name="$P2S"  value="SSC-A" />
         <Keyword name="#P2DetectorName"  value="SSC" />
         <Keyword name="#P2Dimension"  value="OTHER" />
         <Keyword name="#P2IsFluorescent"  value="false" />
         <Keyword name="#P2detectornumber"  value="83" />
         <Keyword name="$P2L"  value="143" />
         <Keyword name="#P2VirtualGain"  value="1.0" />
         <Keyword name="$P14B"  value="32" />
         <Keyword name="$P14R"  value="16777216" />
         <Keyword name="$P14N"  value="Time" />
         <Keyword name="$P14E"  value="0,0" />
         <Keyword name="#BDACCURIDECADES14"  value="7.224719870049579" />
         <Keyword name="$P14S"  value="Time" />
         <Keyword name="#P14DetectorName"  value="No detector" />
         <Keyword name="#P14Dimension"  value="OTHER" />
         <Keyword name="#P14IsFluorescent"  value="false" />
         <Keyword name="#P14detectornumber"  value="-1" />
         <Keyword name="$P14L"  value="-1" />
         <Keyword name="#P14VirtualGain"  value="1.0" />
         <Keyword name="$P5B"  value="32" />
         <Keyword name="$P5R"  value="16777216" />
         <Keyword name="$P5N"  value="FL3-A" />
         <Keyword name="$P5E"  value="0,0" />
         <Keyword name="#BDACCURIDECADES5"  value="7.224719870049579" />
         <Keyword name="$P5S"  value="PerCP-A" />
         <Keyword name="#P5DetectorName"  value="FL3" />
         <Keyword name="#P5Dimension"  value="AREA" />
         <Keyword name="#P5IsFluorescent"  value="true" />
         <Keyword name="#P5detectornumber"  value="3" />
         <Keyword name="$P5L"  value="488" />
         <Keyword name="#P5VirtualGain"  value="1.0" />
         <Keyword name="$P10B"  value="32" />
         <Keyword name="$P10R"  value="16777216" />
         <Keyword name="$P10N"  value="FL2-H" />
         <Keyword name="$P10E"  value="0,0" />
         <Keyword name="#BDACCURIDECADES10"  value="7.224719870049579" />
         <Keyword name="$P10S"  value="PE-H" />
         <Keyword name="#P10DetectorName"  value="FL2" />
         <Keyword name="#P10Dimension"  value="HEIGHT" />
         <Keyword name="#P10IsFluorescent"  value="true" />
         <Keyword name="#P10detectornumber"  value="2" />
         <Keyword name="$P10L"  value="488" />
         <Keyword name="#P10VirtualGain"  value="1.0" />
         <Keyword name="$P11B"  value="32" />
         <Keyword name="$P11R"  value="16777216" />
         <Keyword name="$P11N"  value="FL3-H" />
         <Keyword name="$P11E"  value="0,0" />
         <Keyword name="#BDACCURIDECADES11"  value="7.224719870049579" />
         <Keyword name="$P11S"  value="PerCP-H" />
         <Keyword name="#P11DetectorName"  value="FL3" />
         <Keyword name="#P11Dimension"  value="HEIGHT" />
         <Keyword name="#P11IsFluorescent"  value="true" />
         <Keyword name="#P11detectornumber"  value="3" />
         <Keyword name="$P11L"  value="488" />
         <Keyword name="#P11VirtualGain"  value="1.0" />
         <Keyword name="$P13B"  value="32" />
         <Keyword name="$P13R"  value="16777216" />
         <Keyword name="$P13N"  value="Width" />
         <Keyword name="$P13E"  value="0,0" />
         <Keyword name="#BDACCURIDECADES13"  value="7.224719870049579" />
         <Keyword name="$P13S"  value="Width" />
         <Keyword name="#P13DetectorName"  value="No detector" />
         <Keyword name="#P13Dimension"  value="OTHER" />
         <Keyword name="#P13IsFluorescent"  value="false" />
         <Keyword name="#P13detectornumber"  value="-1" />
         <Keyword name="$P13L"  value="-1" />
         <Keyword name="#P13VirtualGain"  value="1.0" />
         <Keyword name="$P1B"  value="32" />
         <Keyword name="$P1R"  value="16777216" />
         <Keyword name="$P1N"  value="FSC-A" />
         <Keyword name="$P1E"  value="0,0" />
         <Keyword name="#BDACCURIDECADES1"  value="7.224719870049579" />
         <Keyword name="$P1S"  value="FSC-A" />
         <Keyword name="#P1DetectorName"  value="FSC" />
         <Keyword name="#P1Dimension"  value="OTHER" />
         <Keyword name="#P1IsFluorescent"  value="false" />
         <Keyword name="#P1detectornumber"  value="70" />
         <Keyword name="$P1L"  value="143" />
         <Keyword name="#P1VirtualGain"  value="1.0" />
         <Keyword name="$P4B"  value="32" />
         <Keyword name="$P4R"  value="16777216" />
         <Keyword name="$P4N"  value="FL2-A" />
         <Keyword name="$P4E"  value="0,0" />
         <Keyword name="#BDACCURIDECADES4"  value="7.224719870049579" />
         <Keyword name="$P4S"  value="PE-A" />
         <Keyword name="#P4DetectorName"  value="FL2" />
         <Keyword name="#P4Dimension"  value="AREA" />
         <Keyword name="#P4IsFluorescent"  value="true" />
         <Keyword name="#P4detectornumber"  value="2" />
         <Keyword name="$P4L"  value="488" />
         <Keyword name="#P4VirtualGain"  value="1.0" />
         <Keyword name="$P9B"  value="32" />
         <Keyword name="$P9R"  value="16777216" />
         <Keyword name="$P9N"  value="FL1-H" />
         <Keyword name="$P9E"  value="0,0" />
         <Keyword name="#BDACCURIDECADES9"  value="7.224719870049579" />
         <Keyword name="$P9S"  value="FITC-H" />
         <Keyword name="#P9DetectorName"  value="FL1" />
         <Keyword name="#P9Dimension"  value="HEIGHT" />
         <Keyword name="#P9IsFluorescent"  value="true" />
         <Keyword name="#P9detectornumber"  value="1" />
         <Keyword name="$P9L"  value="488" />
         <Keyword name="#P9VirtualGain"  value="1.0" />
         <Keyword name="$TOT"  value="8917" />
         <Keyword name="$DATE"  value="01-NOV-2022" />
         <Keyword name="$CYT"  value="BD Accuri C6 Plus" />
         <Keyword name="$CYTSN"  value="R66501700030" />
         <Keyword name="#SoftwareVersion"  value="BD Accuri C6 Plus 1.0.34.1" />
         <Keyword name="#LASERCONFIGURATION"  value="3 Blue 1 Red" />
         <Keyword name="$SPILLOVER"  value="8,FL1-A,FL2-A,FL3-A,FL4-A,FL1-H,FL2-H,FL3-H,FL4-H,1.0000,0.0000,0.0000,0.0000,0.0000,0.0000,0.0000,0.0000,0.0000,1.0000,0.0000,0.0000,0.0000,0.0000,0.0000,0.0000,0.0000,0.0000,1.0000,0.0000,0.0000,0.0000,0.0000,0.0000,0.0000,0.0000,0.0000,1.0000,0.0000,0.0000,0.0000,0.0000,0.0000,0.0000,0.0000,0.0000,1.0000,0.0000,0.0000,0.0000,0.0000,0.0000,0.0000,0.0000,0.0000,1.0000,0.0000,0.0000,0.0000,0.0000,0.0000,0.0000,0.0000,0.0000,1.0000,0.0000,0.0000,0.0000,0.0000,0.0000,0.0000,0.0000,0.0000,1.0000" />
         <Keyword name="#BDACCURICAPTUREDDATE"  value="1667334963946" />
         <Keyword name="$TIMESTEP"  value="0.1" />
         <Keyword name="$PROJ"  value="20221101_162322" />
         <Keyword name="$BTIM"  value="15:36:17.96" />
         <Keyword name="$ETIM"  value="15:37:49.69" />
         <Keyword name="#ATIM"  value="91" />
         <Keyword name="#ACQUISITIONTIMEMILLI"  value="91977" />
         <Keyword name="$TR"  value="FSC-H,80000" />
         <Keyword name="#SECONDARYTHRESHOLD"  value="FSC-H,0" />
         <Keyword name="$VOL"  value="100092" />
         <Keyword name="#P1MaxUsefulDataChannel"  value="16744447" />
         <Keyword name="#P2MaxUsefulDataChannel"  value="1376255" />
         <Keyword name="#P3MaxUsefulDataChannel"  value="14335" />
         <Keyword name="#P4MaxUsefulDataChannel"  value="5119" />
         <Keyword name="#P5MaxUsefulDataChannel"  value="7167" />
         <Keyword name="#P6MaxUsefulDataChannel"  value="2047" />
         <Keyword name="#P7MaxUsefulDataChannel"  value="7340031" />
         <Keyword name="#P8MaxUsefulDataChannel"  value="720895" />
         <Keyword name="#P9MaxUsefulDataChannel"  value="4095" />
         <Keyword name="#P10MaxUsefulDataChannel"  value="2047" />
         <Keyword name="#P11MaxUsefulDataChannel"  value="2815" />
         <Keyword name="#P12MaxUsefulDataChannel"  value="1023" />
         <Keyword name="#P13MaxUsefulDataChannel"  value="175" />
         <Keyword name="#P14MaxUsefulDataChannel"  value="1015" />
         <Keyword name="$BEGINSTEXT"  value="58" />
         <Keyword name="$ENDSTEXT"  value="4431" />
         <Keyword name="$BEGINDATA"  value="4432" />
         <Keyword name="$ENDDATA"  value="503783" />
         <Keyword name="$BEGINANALYSIS"  value="0" />
         <Keyword name="$ENDANALYSIS"  value="0" />
         <Keyword name="#SPACERS"  value="0000" />
       </Keywords>
       <SampleNode name="C07 CHO  54 WDV A488 .fcs"  annotation=""  owningGroup=""  expanded="1"  sortPriority="10"  count="8917"  sampleID="23" >
         <Graph smoothing="0"  backColor="#ffffff"  foreColor="#000000"  type="Pseudocolor"  fast="1" >
           <Axis dimension="x"  name="FSC-A"  label=""  auto="auto" />
           <Axis dimension="y"  name="SSC-A"  label=""  auto="auto" />
           <GraphSettings level="5%"  smoothingHighResolution="1"  contourHighResolution="1"  histogramSmoothingCount="0"  graphResolution="256"  showOutliers="0"  drawLargeDots="0"  dotsToDraw="8000"  tint="le.chartfill.tinted.40"  lineWeight="le.lineweight.normal"  lineStyle="le.linestyle.solid" />
           <GraphEnvironment showGrid="0"  showAxes="tnlTNL"  showGates="1"  showFreqOnPlots="1"  showGateNameOnPlots="1"  showMedians="0"  showUncomped="0"  addEventParam="0"  lastYAxisName="" >
             <TextTraits font="SansSerif"  size="11"  name="Labels"  style="plain"  color="#000000"  background="#00ffffff"  just="left" />
             <TextTraits font="SansSerif"  size="11"  name="LayoutGates"  style="plain"  color="#000000"  background="#00ffffff"  just="left" />
             <TextTraits font="SansSerif"  size="9"  name="Numbers"  style="plain"  color="#000000"  background="#00ffffff"  just="left" />
             <TextTraits font="SansSerif"  size="9"  name="Legend"  style="plain"  color="#000000"  background="#00ffffff"  just="left" />
             <WindowPosition x="0"  y="0"  width="0"  height="0"  displayed="0"  panelState="" />
           </GraphEnvironment>
         </Graph>
         <Subpopulations>
           <Population name="Cells"  annotation=""  owningGroup="CHO"  expanded="1"  sortPriority="10"  count="6034" >
             <Graph smoothing="0"  backColor="#ffffff"  foreColor="#000000"  heatMapStatParameter="FL1-A"  type="Pseudocolor"  fast="1" >
               <Axis dimension="x"  name="FSC-A"  label=""  auto="auto" />
               <Axis dimension="y"  name="FSC-H"  label=""  auto="auto" />
               <GraphSettings level="5%"  smoothingHighResolution="1"  contourHighResolution="1"  histogramSmoothingCount="0"  graphResolution="256"  showOutliers="0"  drawLargeDots="0"  dotsToDraw="8000"  tint="le.chartfill.tinted.40"  lineWeight="le.lineweight.normal"  lineStyle="le.linestyle.solid" />
               <GraphEnvironment showGrid="0"  showAxes="tnlTNL"  showGates="1"  showFreqOnPlots="1"  showGateNameOnPlots="1"  showMedians="0"  showUncomped="0"  addEventParam="0"  lastYAxisName="" >
                 <TextTraits font="SansSerif"  size="11"  name="Labels"  style="plain"  color="#000000"  background="#00ffffff"  just="left" />
                 <TextTraits font="SansSerif"  size="11"  name="LayoutGates"  style="plain"  color="#000000"  background="#00ffffff"  just="left" />
                 <TextTraits font="SansSerif"  size="9"  name="Numbers"  style="plain"  color="#000000"  background="#00ffffff"  just="left" />
                 <TextTraits font="SansSerif"  size="9"  name="Legend"  style="plain"  color="#000000"  background="#00ffffff"  just="left" />
                 <WindowPosition x="-6"  y="-6"  width="1453"  height="865"  displayed="1"  panelState="---" />
               </GraphEnvironment>
             </Graph>
             <Gate gating:id="ID1669945092" >
               <gating:PolygonGate eventsInside="1"  annoOffsetX="0"  annoOffsetY="0"  tint="#000000"  isTinted="0"  lineWeight="Normal"  userDefined="1"  quadId="-1"  gateResolution="256" >
                 <gating:dimension>
                   <data-type:fcs-dimension data-type:name="FSC-A" />
                 </gating:dimension>
                 <gating:dimension>
                   <data-type:fcs-dimension data-type:name="SSC-A" />
                 </gating:dimension>
                 <gating:vertex>
                   <gating:coordinate data-type:value="11073220.07674597" />
                   <gating:coordinate data-type:value="2138927.93625498" />
                 </gating:vertex>
                 <gating:vertex>
                   <gating:coordinate data-type:value="5729747.5978511125" />
                   <gating:coordinate data-type:value="868939.4741035857" />
                 </gating:vertex>
                 <gating:vertex>
                   <gating:coordinate data-type:value="5845630.133537989" />
                   <gating:coordinate data-type:value="267365.9920318725" />
                 </gating:vertex>
                 <gating:vertex>
                   <gating:coordinate data-type:value="16661333.464313123" />
                   <gating:coordinate data-type:value="100262.2470119522" />
                 </gating:vertex>
                 <gating:vertex>
                   <gating:coordinate data-type:value="16545450.928626247" />
                   <gating:coordinate data-type:value="2205769.434262948" />
                 </gating:vertex>
                 <gating:vertex>
                   <gating:coordinate data-type:value="10326421.513430545" />
                   <gating:coordinate data-type:value="2105507.187250996" />
                 </gating:vertex>
               </gating:PolygonGate>
             </Gate>
             <Subpopulations>
               <Population name="Single Cells"  annotation=""  owningGroup="CHO"  expanded="1"  sortPriority="10"  count="5953" >
                 <Graph smoothing="0"  backColor="#ffffff"  foreColor="#000000"  heatMapStatParameter="FL1-A"  type="Histogram"  fast="1" >
                   <Axis dimension="x"  name="FL4-A"  label=""  auto="auto" />
                   <Axis dimension="y"  name=""  label=""  auto="auto" />
                   <GraphSettings level="5%"  smoothingHighResolution="1"  contourHighResolution="1"  histogramSmoothingCount="0"  graphResolution="256"  showOutliers="0"  drawLargeDots="0"  dotsToDraw="8000"  tint="le.chartfill.tinted.40"  lineWeight="le.lineweight.normal"  lineStyle="le.linestyle.solid" />
                   <GraphEnvironment showGrid="0"  showAxes="tnlTNL"  showGates="1"  showFreqOnPlots="1"  showGateNameOnPlots="1"  showMedians="0"  showUncomped="0"  addEventParam="0"  lastYAxisName="" >
                     <TextTraits font="SansSerif"  size="11"  name="Labels"  style="plain"  color="#000000"  background="#00ffffff"  just="left" />
                     <TextTraits font="SansSerif"  size="11"  name="LayoutGates"  style="plain"  color="#000000"  background="#00ffffff"  just="left" />
                     <TextTraits font="SansSerif"  size="9"  name="Numbers"  style="plain"  color="#000000"  background="#00ffffff"  just="left" />
                     <TextTraits font="SansSerif"  size="9"  name="Legend"  style="plain"  color="#000000"  background="#00ffffff"  just="left" />
                     <WindowPosition x="-6"  y="-6"  width="1453"  height="865"  displayed="0"  panelState="---" />
                   </GraphEnvironment>
                 </Graph>
                 <Gate gating:id="ID553667108"  gating:parent_id="ID1669945092" >
                   <gating:PolygonGate eventsInside="1"  annoOffsetX="0"  annoOffsetY="0"  tint="#000000"  isTinted="0"  lineWeight="Normal"  userDefined="1"  quadId="-1"  gateResolution="256" >
                     <gating:dimension>
                       <data-type:fcs-dimension data-type:name="FSC-A" />
                     </gating:dimension>
                     <gating:dimension>
                       <data-type:fcs-dimension data-type:name="FSC-H" />
                     </gating:dimension>
                     <gating:vertex>
                       <gating:coordinate data-type:value="5382099.990790484" />
                       <gating:coordinate data-type:value="3542599.394422311" />
                     </gating:vertex>
                     <gating:vertex>
                       <gating:coordinate data-type:value="16661333.464313123" />
                       <gating:coordinate data-type:value="8789656.988047808" />
                     </gating:vertex>
                     <gating:vertex>
                       <gating:coordinate data-type:value="16661333.464313123" />
                       <gating:coordinate data-type:value="6517046.055776892" />
                     </gating:vertex>
                     <gating:vertex>
                       <gating:coordinate data-type:value="5459355.014581734" />
                       <gating:coordinate data-type:value="1838141.1952191235" />
                     </gating:vertex>
                   </gating:PolygonGate>
                 </Gate>
                 <Subpopulations>
                   <Population name="Cells of interest"  annotation=""  owningGroup="CHO"  expanded="1"  sortPriority="10"  count="5273" >
                     <Graph smoothing="0"  backColor="#ffffff"  foreColor="#000000"  heatMapStatParameter="FL1-A"  type="Histogram"  fast="1" >
                       <Axis dimension="x"  name="FL4-A"  label=""  auto="auto" />
                       <Axis dimension="y"  name=""  label=""  auto="auto" />
                       <GraphSettings level="5%"  smoothingHighResolution="1"  contourHighResolution="1"  histogramSmoothingCount="0"  graphResolution="256"  showOutliers="0"  drawLargeDots="0"  dotsToDraw="8000"  tint="le.chartfill.tinted.40"  lineWeight="le.lineweight.normal"  lineStyle="le.linestyle.solid" />
                       <GraphEnvironment showGrid="0"  showAxes="tnlTNL"  showGates="1"  showFreqOnPlots="1"  showGateNameOnPlots="1"  showMedians="0"  showUncomped="0"  addEventParam="0"  lastYAxisName="" >
                         <TextTraits font="SansSerif"  size="11"  name="Labels"  style="plain"  color="#000000"  background="#00ffffff"  just="left" />
                         <TextTraits font="SansSerif"  size="11"  name="LayoutGates"  style="plain"  color="#000000"  background="#00ffffff"  just="left" />
                         <TextTraits font="SansSerif"  size="9"  name="Numbers"  style="plain"  color="#000000"  background="#00ffffff"  just="left" />
                         <TextTraits font="SansSerif"  size="9"  name="Legend"  style="plain"  color="#000000"  background="#00ffffff"  just="left" />
                         <WindowPosition x="-6"  y="-6"  width="1453"  height="865"  displayed="1"  panelState="---" />
                       </GraphEnvironment>
                     </Graph>
                     <Gate gating:id="ID1049114425"  gating:parent_id="ID553667108" >
                       <gating:RectangleGate eventsInside="1"  annoOffsetX="0"  annoOffsetY="0"  tint="#000000"  isTinted="0"  lineWeight="Normal"  userDefined="1" >
                         <gating:dimension gating:min="9.955031908274071"  gating:max="1.6777215999999985E7"  yRatio="0.8047808764940239" >
                           <data-type:fcs-dimension data-type:name="FL4-A" />
                         </gating:dimension>
                       </gating:RectangleGate>
                     </Gate>
                   </Population>
                 </Subpopulations>
               </Population>
             </Subpopulations>
           </Population>
         </Subpopulations>
       </SampleNode>
     </Sample>
     <Sample>
       <DataSet uri="file:/C:/Users/pawla/Desktop/Gordon%20Lab/RAD%20TGT%20experiments/22_11_01%20trips%20and%20multi/22_11_01%20trips%20and%20multi%20FJ%20files/C08%20CHO%2012%20Cy5%2054%20A488.fcs"  sampleID="24" />
       <Transformations>
         <transforms:linear transforms:minRange="0"  transforms:maxRange="16777216"  gain="1" >
           <data-type:parameter data-type:name="FSC-A" />
         </transforms:linear>
         <transforms:linear transforms:minRange="0"  transforms:maxRange="16777216"  gain="1" >
           <data-type:parameter data-type:name="SSC-A" />
         </transforms:linear>
         <transforms:log transforms:offset="0.316227766"  transforms:decades="6.7247198959" >
           <data-type:parameter data-type:name="FL1-A" />
         </transforms:log>
         <transforms:log transforms:offset="1"  transforms:decades="7.2247198959" >
           <data-type:parameter data-type:name="FL2-A" />
         </transforms:log>
         <transforms:log transforms:offset="1"  transforms:decades="7.2247198959" >
           <data-type:parameter data-type:name="FL3-A" />
         </transforms:log>
         <transforms:log transforms:offset="0.316227766"  transforms:decades="7" >
           <data-type:parameter data-type:name="FL4-A" />
         </transforms:log>
         <transforms:linear transforms:minRange="0"  transforms:maxRange="16777216"  gain="1" >
           <data-type:parameter data-type:name="FSC-H" />
         </transforms:linear>
         <transforms:linear transforms:minRange="0"  transforms:maxRange="16777216"  gain="1" >
           <data-type:parameter data-type:name="SSC-H" />
         </transforms:linear>
         <transforms:log transforms:offset="1"  transforms:decades="7.2247198959" >
           <data-type:parameter data-type:name="FL1-H" />
         </transforms:log>
         <transforms:log transforms:offset="1"  transforms:decades="7.2247198959" >
           <data-type:parameter data-type:name="FL2-H" />
         </transforms:log>
         <transforms:log transforms:offset="1"  transforms:decades="7.2247198959" >
           <data-type:parameter data-type:name="FL3-H" />
         </transforms:log>
         <transforms:log transforms:offset="1"  transforms:decades="7.2247198959" >
           <data-type:parameter data-type:name="FL4-H" />
         </transforms:log>
         <transforms:linear transforms:minRange="0"  transforms:maxRange="16777216"  gain="1" >
           <data-type:parameter data-type:name="Width" />
         </transforms:linear>
         <transforms:linear transforms:minRange="14.0305010893"  transforms:maxRange="92"  gain="0.1002178649" >
           <data-type:parameter data-type:name="Time" />
         </transforms:linear>
       </Transformations>
       <Keywords>
         <Keyword name="FJ_FCS_VERSION"  value="3.1" />
         <Keyword name="$FIL"  value="C08 CHO 12 Cy5 54 A488.fcs" />
         <Keyword name="$WELLID"  value="C08" />
         <Keyword name="$SMNO"  value="CHO 12 Cy5 54 A488" />
         <Keyword name="$DATATYPE"  value="I" />
         <Keyword name="$MODE"  value="L" />
         <Keyword name="$BYTEORD"  value="4,3,2,1" />
         <Keyword name="$NEXTDATA"  value="0" />
         <Keyword name="$PAR"  value="14" />
         <Keyword name="$P7B"  value="32" />
         <Keyword name="$P7R"  value="16777216" />
         <Keyword name="$P7N"  value="FSC-H" />
         <Keyword name="$P7E"  value="0,0" />
         <Keyword name="#BDACCURIDECADES7"  value="7.224719870049579" />
         <Keyword name="$P7S"  value="FSC-H" />
         <Keyword name="#P7DetectorName"  value="FSC" />
         <Keyword name="#P7Dimension"  value="OTHER" />
         <Keyword name="#P7IsFluorescent"  value="false" />
         <Keyword name="#P7detectornumber"  value="70" />
         <Keyword name="$P7L"  value="143" />
         <Keyword name="#P7VirtualGain"  value="1.0" />
         <Keyword name="$P6B"  value="32" />
         <Keyword name="$P6R"  value="16777216" />
         <Keyword name="$P6N"  value="FL4-A" />
         <Keyword name="$P6E"  value="0,0" />
         <Keyword name="#BDACCURIDECADES6"  value="7.224719870049579" />
         <Keyword name="$P6S"  value="APC-A" />
         <Keyword name="#P6DetectorName"  value="FL4" />
         <Keyword name="#P6Dimension"  value="AREA" />
         <Keyword name="#P6IsFluorescent"  value="true" />
         <Keyword name="#P6detectornumber"  value="4" />
         <Keyword name="$P6L"  value="640" />
         <Keyword name="#P6VirtualGain"  value="1.0" />
         <Keyword name="$P8B"  value="32" />
         <Keyword name="$P8R"  value="16777216" />
         <Keyword name="$P8N"  value="SSC-H" />
         <Keyword name="$P8E"  value="0,0" />
         <Keyword name="#BDACCURIDECADES8"  value="7.224719870049579" />
         <Keyword name="$P8S"  value="SSC-H" />
         <Keyword name="#P8DetectorName"  value="SSC" />
         <Keyword name="#P8Dimension"  value="OTHER" />
         <Keyword name="#P8IsFluorescent"  value="false" />
         <Keyword name="#P8detectornumber"  value="83" />
         <Keyword name="$P8L"  value="143" />
         <Keyword name="#P8VirtualGain"  value="1.0" />
         <Keyword name="$P3B"  value="32" />
         <Keyword name="$P3R"  value="16777216" />
         <Keyword name="$P3N"  value="FL1-A" />
         <Keyword name="$P3E"  value="0,0" />
         <Keyword name="#BDACCURIDECADES3"  value="7.224719870049579" />
         <Keyword name="$P3S"  value="FITC-A" />
         <Keyword name="#P3DetectorName"  value="FL1" />
         <Keyword name="#P3Dimension"  value="AREA" />
         <Keyword name="#P3IsFluorescent"  value="true" />
         <Keyword name="#P3detectornumber"  value="1" />
         <Keyword name="$P3L"  value="488" />
         <Keyword name="#P3VirtualGain"  value="1.0" />
         <Keyword name="$P12B"  value="32" />
         <Keyword name="$P12R"  value="16777216" />
         <Keyword name="$P12N"  value="FL4-H" />
         <Keyword name="$P12E"  value="0,0" />
         <Keyword name="#BDACCURIDECADES12"  value="7.224719870049579" />
         <Keyword name="$P12S"  value="APC-H" />
         <Keyword name="#P12DetectorName"  value="FL4" />
         <Keyword name="#P12Dimension"  value="HEIGHT" />
         <Keyword name="#P12IsFluorescent"  value="true" />
         <Keyword name="#P12detectornumber"  value="4" />
         <Keyword name="$P12L"  value="640" />
         <Keyword name="#P12VirtualGain"  value="1.0" />
         <Keyword name="$P2B"  value="32" />
         <Keyword name="$P2R"  value="16777216" />
         <Keyword name="$P2N"  value="SSC-A" />
         <Keyword name="$P2E"  value="0,0" />
         <Keyword name="#BDACCURIDECADES2"  value="7.224719870049579" />
         <Keyword name="$P2S"  value="SSC-A" />
         <Keyword name="#P2DetectorName"  value="SSC" />
         <Keyword name="#P2Dimension"  value="OTHER" />
         <Keyword name="#P2IsFluorescent"  value="false" />
         <Keyword name="#P2detectornumber"  value="83" />
         <Keyword name="$P2L"  value="143" />
         <Keyword name="#P2VirtualGain"  value="1.0" />
         <Keyword name="$P14B"  value="32" />
         <Keyword name="$P14R"  value="16777216" />
         <Keyword name="$P14N"  value="Time" />
         <Keyword name="$P14E"  value="0,0" />
         <Keyword name="#BDACCURIDECADES14"  value="7.224719870049579" />
         <Keyword name="$P14S"  value="Time" />
         <Keyword name="#P14DetectorName"  value="No detector" />
         <Keyword name="#P14Dimension"  value="OTHER" />
         <Keyword name="#P14IsFluorescent"  value="false" />
         <Keyword name="#P14detectornumber"  value="-1" />
         <Keyword name="$P14L"  value="-1" />
         <Keyword name="#P14VirtualGain"  value="1.0" />
         <Keyword name="$P5B"  value="32" />
         <Keyword name="$P5R"  value="16777216" />
         <Keyword name="$P5N"  value="FL3-A" />
         <Keyword name="$P5E"  value="0,0" />
         <Keyword name="#BDACCURIDECADES5"  value="7.224719870049579" />
         <Keyword name="$P5S"  value="PerCP-A" />
         <Keyword name="#P5DetectorName"  value="FL3" />
         <Keyword name="#P5Dimension"  value="AREA" />
         <Keyword name="#P5IsFluorescent"  value="true" />
         <Keyword name="#P5detectornumber"  value="3" />
         <Keyword name="$P5L"  value="488" />
         <Keyword name="#P5VirtualGain"  value="1.0" />
         <Keyword name="$P10B"  value="32" />
         <Keyword name="$P10R"  value="16777216" />
         <Keyword name="$P10N"  value="FL2-H" />
         <Keyword name="$P10E"  value="0,0" />
         <Keyword name="#BDACCURIDECADES10"  value="7.224719870049579" />
         <Keyword name="$P10S"  value="PE-H" />
         <Keyword name="#P10DetectorName"  value="FL2" />
         <Keyword name="#P10Dimension"  value="HEIGHT" />
         <Keyword name="#P10IsFluorescent"  value="true" />
         <Keyword name="#P10detectornumber"  value="2" />
         <Keyword name="$P10L"  value="488" />
         <Keyword name="#P10VirtualGain"  value="1.0" />
         <Keyword name="$P11B"  value="32" />
         <Keyword name="$P11R"  value="16777216" />
         <Keyword name="$P11N"  value="FL3-H" />
         <Keyword name="$P11E"  value="0,0" />
         <Keyword name="#BDACCURIDECADES11"  value="7.224719870049579" />
         <Keyword name="$P11S"  value="PerCP-H" />
         <Keyword name="#P11DetectorName"  value="FL3" />
         <Keyword name="#P11Dimension"  value="HEIGHT" />
         <Keyword name="#P11IsFluorescent"  value="true" />
         <Keyword name="#P11detectornumber"  value="3" />
         <Keyword name="$P11L"  value="488" />
         <Keyword name="#P11VirtualGain"  value="1.0" />
         <Keyword name="$P13B"  value="32" />
         <Keyword name="$P13R"  value="16777216" />
         <Keyword name="$P13N"  value="Width" />
         <Keyword name="$P13E"  value="0,0" />
         <Keyword name="#BDACCURIDECADES13"  value="7.224719870049579" />
         <Keyword name="$P13S"  value="Width" />
         <Keyword name="#P13DetectorName"  value="No detector" />
         <Keyword name="#P13Dimension"  value="OTHER" />
         <Keyword name="#P13IsFluorescent"  value="false" />
         <Keyword name="#P13detectornumber"  value="-1" />
         <Keyword name="$P13L"  value="-1" />
         <Keyword name="#P13VirtualGain"  value="1.0" />
         <Keyword name="$P1B"  value="32" />
         <Keyword name="$P1R"  value="16777216" />
         <Keyword name="$P1N"  value="FSC-A" />
         <Keyword name="$P1E"  value="0,0" />
         <Keyword name="#BDACCURIDECADES1"  value="7.224719870049579" />
         <Keyword name="$P1S"  value="FSC-A" />
         <Keyword name="#P1DetectorName"  value="FSC" />
         <Keyword name="#P1Dimension"  value="OTHER" />
         <Keyword name="#P1IsFluorescent"  value="false" />
         <Keyword name="#P1detectornumber"  value="70" />
         <Keyword name="$P1L"  value="143" />
         <Keyword name="#P1VirtualGain"  value="1.0" />
         <Keyword name="$P4B"  value="32" />
         <Keyword name="$P4R"  value="16777216" />
         <Keyword name="$P4N"  value="FL2-A" />
         <Keyword name="$P4E"  value="0,0" />
         <Keyword name="#BDACCURIDECADES4"  value="7.224719870049579" />
         <Keyword name="$P4S"  value="PE-A" />
         <Keyword name="#P4DetectorName"  value="FL2" />
         <Keyword name="#P4Dimension"  value="AREA" />
         <Keyword name="#P4IsFluorescent"  value="true" />
         <Keyword name="#P4detectornumber"  value="2" />
         <Keyword name="$P4L"  value="488" />
         <Keyword name="#P4VirtualGain"  value="1.0" />
         <Keyword name="$P9B"  value="32" />
         <Keyword name="$P9R"  value="16777216" />
         <Keyword name="$P9N"  value="FL1-H" />
         <Keyword name="$P9E"  value="0,0" />
         <Keyword name="#BDACCURIDECADES9"  value="7.224719870049579" />
         <Keyword name="$P9S"  value="FITC-H" />
         <Keyword name="#P9DetectorName"  value="FL1" />
         <Keyword name="#P9Dimension"  value="HEIGHT" />
         <Keyword name="#P9IsFluorescent"  value="true" />
         <Keyword name="#P9detectornumber"  value="1" />
         <Keyword name="$P9L"  value="488" />
         <Keyword name="#P9VirtualGain"  value="1.0" />
         <Keyword name="$TOT"  value="9233" />
         <Keyword name="$DATE"  value="01-NOV-2022" />
         <Keyword name="$CYT"  value="BD Accuri C6 Plus" />
         <Keyword name="$CYTSN"  value="R66501700030" />
         <Keyword name="#SoftwareVersion"  value="BD Accuri C6 Plus 1.0.34.1" />
         <Keyword name="#LASERCONFIGURATION"  value="3 Blue 1 Red" />
         <Keyword name="$SPILLOVER"  value="8,FL1-A,FL2-A,FL3-A,FL4-A,FL1-H,FL2-H,FL3-H,FL4-H,1.0000,0.0000,0.0000,0.0000,0.0000,0.0000,0.0000,0.0000,0.0000,1.0000,0.0000,0.0000,0.0000,0.0000,0.0000,0.0000,0.0000,0.0000,1.0000,0.0000,0.0000,0.0000,0.0000,0.0000,0.0000,0.0000,0.0000,1.0000,0.0000,0.0000,0.0000,0.0000,0.0000,0.0000,0.0000,0.0000,1.0000,0.0000,0.0000,0.0000,0.0000,0.0000,0.0000,0.0000,0.0000,1.0000,0.0000,0.0000,0.0000,0.0000,0.0000,0.0000,0.0000,0.0000,1.0000,0.0000,0.0000,0.0000,0.0000,0.0000,0.0000,0.0000,0.0000,1.0000" />
         <Keyword name="#BDACCURICAPTUREDDATE"  value="1667335239863" />
         <Keyword name="$TIMESTEP"  value="0.1" />
         <Keyword name="$PROJ"  value="20221101_162322" />
         <Keyword name="$BTIM"  value="15:40:53.86" />
         <Keyword name="$ETIM"  value="15:42:25.50" />
         <Keyword name="#ATIM"  value="91" />
         <Keyword name="#ACQUISITIONTIMEMILLI"  value="91892" />
         <Keyword name="$TR"  value="FSC-H,80000" />
         <Keyword name="#SECONDARYTHRESHOLD"  value="FSC-H,0" />
         <Keyword name="$VOL"  value="100094" />
         <Keyword name="#P1MaxUsefulDataChannel"  value="16515071" />
         <Keyword name="#P2MaxUsefulDataChannel"  value="1441791" />
         <Keyword name="#P3MaxUsefulDataChannel"  value="16383" />
         <Keyword name="#P4MaxUsefulDataChannel"  value="5119" />
         <Keyword name="#P5MaxUsefulDataChannel"  value="7167" />
         <Keyword name="#P6MaxUsefulDataChannel"  value="8191" />
         <Keyword name="#P7MaxUsefulDataChannel"  value="7340031" />
         <Keyword name="#P8MaxUsefulDataChannel"  value="720895" />
         <Keyword name="#P9MaxUsefulDataChannel"  value="6143" />
         <Keyword name="#P10MaxUsefulDataChannel"  value="1663" />
         <Keyword name="#P11MaxUsefulDataChannel"  value="2815" />
         <Keyword name="#P12MaxUsefulDataChannel"  value="4095" />
         <Keyword name="#P13MaxUsefulDataChannel"  value="187" />
         <Keyword name="#P14MaxUsefulDataChannel"  value="1007" />
         <Keyword name="$BEGINSTEXT"  value="58" />
         <Keyword name="$ENDSTEXT"  value="4433" />
         <Keyword name="$BEGINDATA"  value="4434" />
         <Keyword name="$ENDDATA"  value="521481" />
         <Keyword name="$BEGINANALYSIS"  value="0" />
         <Keyword name="$ENDANALYSIS"  value="0" />
         <Keyword name="#SPACERS"  value="0000" />
       </Keywords>
       <SampleNode name="C08 CHO 12 Cy5 54 A488.fcs"  annotation=""  owningGroup=""  expanded="1"  sortPriority="10"  count="9233"  sampleID="24" >
         <Graph smoothing="0"  backColor="#ffffff"  foreColor="#000000"  type="Pseudocolor"  fast="1" >
           <Axis dimension="x"  name="FSC-A"  label=""  auto="auto" />
           <Axis dimension="y"  name="SSC-A"  label=""  auto="auto" />
           <GraphSettings level="5%"  smoothingHighResolution="1"  contourHighResolution="1"  histogramSmoothingCount="0"  graphResolution="256"  showOutliers="0"  drawLargeDots="0"  dotsToDraw="8000"  tint="le.chartfill.tinted.40"  lineWeight="le.lineweight.normal"  lineStyle="le.linestyle.solid" />
           <GraphEnvironment showGrid="0"  showAxes="tnlTNL"  showGates="1"  showFreqOnPlots="1"  showGateNameOnPlots="1"  showMedians="0"  showUncomped="0"  addEventParam="0"  lastYAxisName="" >
             <TextTraits font="SansSerif"  size="11"  name="Labels"  style="plain"  color="#000000"  background="#00ffffff"  just="left" />
             <TextTraits font="SansSerif"  size="11"  name="LayoutGates"  style="plain"  color="#000000"  background="#00ffffff"  just="left" />
             <TextTraits font="SansSerif"  size="9"  name="Numbers"  style="plain"  color="#000000"  background="#00ffffff"  just="left" />
             <TextTraits font="SansSerif"  size="9"  name="Legend"  style="plain"  color="#000000"  background="#00ffffff"  just="left" />
             <WindowPosition x="0"  y="0"  width="0"  height="0"  displayed="0"  panelState="" />
           </GraphEnvironment>
         </Graph>
         <Subpopulations>
           <Population name="Cells"  annotation=""  owningGroup="CHO"  expanded="1"  sortPriority="10"  count="6067" >
             <Graph smoothing="0"  backColor="#ffffff"  foreColor="#000000"  heatMapStatParameter="FL1-A"  type="Pseudocolor"  fast="1" >
               <Axis dimension="x"  name="FSC-A"  label=""  auto="auto" />
               <Axis dimension="y"  name="FSC-H"  label=""  auto="auto" />
               <GraphSettings level="5%"  smoothingHighResolution="1"  contourHighResolution="1"  histogramSmoothingCount="0"  graphResolution="256"  showOutliers="0"  drawLargeDots="0"  dotsToDraw="8000"  tint="le.chartfill.tinted.40"  lineWeight="le.lineweight.normal"  lineStyle="le.linestyle.solid" />
               <GraphEnvironment showGrid="0"  showAxes="tnlTNL"  showGates="1"  showFreqOnPlots="1"  showGateNameOnPlots="1"  showMedians="0"  showUncomped="0"  addEventParam="0"  lastYAxisName="" >
                 <TextTraits font="SansSerif"  size="11"  name="Labels"  style="plain"  color="#000000"  background="#00ffffff"  just="left" />
                 <TextTraits font="SansSerif"  size="11"  name="LayoutGates"  style="plain"  color="#000000"  background="#00ffffff"  just="left" />
                 <TextTraits font="SansSerif"  size="9"  name="Numbers"  style="plain"  color="#000000"  background="#00ffffff"  just="left" />
                 <TextTraits font="SansSerif"  size="9"  name="Legend"  style="plain"  color="#000000"  background="#00ffffff"  just="left" />
                 <WindowPosition x="-6"  y="-6"  width="1453"  height="865"  displayed="1"  panelState="---" />
               </GraphEnvironment>
             </Graph>
             <Gate gating:id="ID240400878" >
               <gating:PolygonGate eventsInside="1"  annoOffsetX="0"  annoOffsetY="0"  tint="#000000"  isTinted="0"  lineWeight="Normal"  userDefined="1"  quadId="-1"  gateResolution="256" >
                 <gating:dimension>
                   <data-type:fcs-dimension data-type:name="FSC-A" />
                 </gating:dimension>
                 <gating:dimension>
                   <data-type:fcs-dimension data-type:name="SSC-A" />
                 </gating:dimension>
                 <gating:vertex>
                   <gating:coordinate data-type:value="11073220.07674597" />
                   <gating:coordinate data-type:value="2138927.93625498" />
                 </gating:vertex>
                 <gating:vertex>
                   <gating:coordinate data-type:value="5729747.5978511125" />
                   <gating:coordinate data-type:value="868939.4741035857" />
                 </gating:vertex>
                 <gating:vertex>
                   <gating:coordinate data-type:value="5845630.133537989" />
                   <gating:coordinate data-type:value="267365.9920318725" />
                 </gating:vertex>
                 <gating:vertex>
                   <gating:coordinate data-type:value="16661333.464313123" />
                   <gating:coordinate data-type:value="100262.2470119522" />
                 </gating:vertex>
                 <gating:vertex>
                   <gating:coordinate data-type:value="16545450.928626247" />
                   <gating:coordinate data-type:value="2205769.434262948" />
                 </gating:vertex>
                 <gating:vertex>
                   <gating:coordinate data-type:value="10326421.513430545" />
                   <gating:coordinate data-type:value="2105507.187250996" />
                 </gating:vertex>
               </gating:PolygonGate>
             </Gate>
             <Subpopulations>
               <Population name="Single Cells"  annotation=""  owningGroup="CHO"  expanded="1"  sortPriority="10"  count="6011" >
                 <Graph smoothing="0"  backColor="#ffffff"  foreColor="#000000"  heatMapStatParameter="FL1-A"  type="Histogram"  fast="1" >
                   <Axis dimension="x"  name="FL4-A"  label=""  auto="auto" />
                   <Axis dimension="y"  name=""  label=""  auto="auto" />
                   <GraphSettings level="5%"  smoothingHighResolution="1"  contourHighResolution="1"  histogramSmoothingCount="0"  graphResolution="256"  showOutliers="0"  drawLargeDots="0"  dotsToDraw="8000"  tint="le.chartfill.tinted.40"  lineWeight="le.lineweight.normal"  lineStyle="le.linestyle.solid" />
                   <GraphEnvironment showGrid="0"  showAxes="tnlTNL"  showGates="1"  showFreqOnPlots="1"  showGateNameOnPlots="1"  showMedians="0"  showUncomped="0"  addEventParam="0"  lastYAxisName="" >
                     <TextTraits font="SansSerif"  size="11"  name="Labels"  style="plain"  color="#000000"  background="#00ffffff"  just="left" />
                     <TextTraits font="SansSerif"  size="11"  name="LayoutGates"  style="plain"  color="#000000"  background="#00ffffff"  just="left" />
                     <TextTraits font="SansSerif"  size="9"  name="Numbers"  style="plain"  color="#000000"  background="#00ffffff"  just="left" />
                     <TextTraits font="SansSerif"  size="9"  name="Legend"  style="plain"  color="#000000"  background="#00ffffff"  just="left" />
                     <WindowPosition x="-6"  y="-6"  width="1453"  height="865"  displayed="0"  panelState="---" />
                   </GraphEnvironment>
                 </Graph>
                 <Gate gating:id="ID1405470908"  gating:parent_id="ID240400878" >
                   <gating:PolygonGate eventsInside="1"  annoOffsetX="0"  annoOffsetY="0"  tint="#000000"  isTinted="0"  lineWeight="Normal"  userDefined="1"  quadId="-1"  gateResolution="256" >
                     <gating:dimension>
                       <data-type:fcs-dimension data-type:name="FSC-A" />
                     </gating:dimension>
                     <gating:dimension>
                       <data-type:fcs-dimension data-type:name="FSC-H" />
                     </gating:dimension>
                     <gating:vertex>
                       <gating:coordinate data-type:value="5382099.990790484" />
                       <gating:coordinate data-type:value="3542599.394422311" />
                     </gating:vertex>
                     <gating:vertex>
                       <gating:coordinate data-type:value="16661333.464313123" />
                       <gating:coordinate data-type:value="8789656.988047808" />
                     </gating:vertex>
                     <gating:vertex>
                       <gating:coordinate data-type:value="16661333.464313123" />
                       <gating:coordinate data-type:value="6517046.055776892" />
                     </gating:vertex>
                     <gating:vertex>
                       <gating:coordinate data-type:value="5459355.014581734" />
                       <gating:coordinate data-type:value="1838141.1952191235" />
                     </gating:vertex>
                   </gating:PolygonGate>
                 </Gate>
                 <Subpopulations>
                   <Population name="Cells of interest"  annotation=""  owningGroup="CHO"  expanded="1"  sortPriority="10"  count="5967" >
                     <Graph smoothing="0"  backColor="#ffffff"  foreColor="#000000"  heatMapStatistic="Median"  heatMapStatParameter="FL1-A"  type="DotPlot"  fast="1" >
                       <Axis dimension="x"  name="FL4-A"  label=""  auto="auto" />
                       <Axis dimension="y"  name="FL1-A"  label=""  auto="auto" />
                       <GraphSettings level="5%"  smoothingHighResolution="1"  contourHighResolution="1"  histogramSmoothingCount="0"  graphResolution="256"  showOutliers="0"  drawLargeDots="0"  dotsToDraw="8000"  tint="le.chartfill.tinted.40"  lineWeight="le.lineweight.normal"  lineStyle="le.linestyle.solid" />
                       <GraphEnvironment showGrid="1"  showAxes="tnlTNL"  showGates="1"  showFreqOnPlots="1"  showGateNameOnPlots="1"  showMedians="0"  showUncomped="0"  addEventParam="0"  lastYAxisName="" >
                         <TextTraits font="SansSerif"  size="11"  name="Labels"  style="plain"  color="#000000"  background="#00ffffff"  just="left" />
                         <TextTraits font="SansSerif"  size="11"  name="LayoutGates"  style="plain"  color="#000000"  background="#00ffffff"  just="left" />
                         <TextTraits font="SansSerif"  size="9"  name="Numbers"  style="plain"  color="#000000"  background="#00ffffff"  just="left" />
                         <TextTraits font="SansSerif"  size="9"  name="Legend"  style="plain"  color="#000000"  background="#00ffffff"  just="left" />
                         <WindowPosition x="-3"  y="-3"  width="1453"  height="865"  displayed="1"  panelState="---" />
                       </GraphEnvironment>
                     </Graph>
                     <Gate gating:id="ID153822003"  gating:parent_id="ID1405470908" >
                       <gating:RectangleGate eventsInside="1"  annoOffsetX="0"  annoOffsetY="0"  tint="#000000"  isTinted="0"  lineWeight="Normal"  userDefined="1" >
                         <gating:dimension gating:min="9.955031908274071"  gating:max="1.6777215999999985E7"  yRatio="0.8047808764940239" >
                           <data-type:fcs-dimension data-type:name="FL4-A" />
                         </gating:dimension>
                       </gating:RectangleGate>
                     </Gate>
                   </Population>
                 </Subpopulations>
               </Population>
             </Subpopulations>
           </Population>
         </Subpopulations>
       </SampleNode>
     </Sample>
     <Sample>
       <DataSet uri="file:/C:/Users/pawla/Desktop/Gordon%20Lab/RAD%20TGT%20experiments/22_11_01%20trips%20and%20multi/22_11_01%20trips%20and%20multi%20FJ%20files/D01%20WT%2054%20Echi.fcs"  sampleID="25" />
       <Transformations>
         <transforms:linear transforms:minRange="0"  transforms:maxRange="16777216"  gain="1" >
           <data-type:parameter data-type:name="FSC-A" />
         </transforms:linear>
         <transforms:linear transforms:minRange="0"  transforms:maxRange="16777216"  gain="1" >
           <data-type:parameter data-type:name="SSC-A" />
         </transforms:linear>
         <transforms:log transforms:offset="0.316227766"  transforms:decades="6.7247198959" >
           <data-type:parameter data-type:name="FL1-A" />
         </transforms:log>
         <transforms:log transforms:offset="1"  transforms:decades="7.2247198959" >
           <data-type:parameter data-type:name="FL2-A" />
         </transforms:log>
         <transforms:log transforms:offset="1"  transforms:decades="7.2247198959" >
           <data-type:parameter data-type:name="FL3-A" />
         </transforms:log>
         <transforms:log transforms:offset="0.316227766"  transforms:decades="7" >
           <data-type:parameter data-type:name="FL4-A" />
         </transforms:log>
         <transforms:linear transforms:minRange="0"  transforms:maxRange="16777216"  gain="1" >
           <data-type:parameter data-type:name="FSC-H" />
         </transforms:linear>
         <transforms:linear transforms:minRange="0"  transforms:maxRange="16777216"  gain="1" >
           <data-type:parameter data-type:name="SSC-H" />
         </transforms:linear>
         <transforms:log transforms:offset="1"  transforms:decades="7.2247198959" >
           <data-type:parameter data-type:name="FL1-H" />
         </transforms:log>
         <transforms:log transforms:offset="1"  transforms:decades="7.2247198959" >
           <data-type:parameter data-type:name="FL2-H" />
         </transforms:log>
         <transforms:log transforms:offset="1"  transforms:decades="7.2247198959" >
           <data-type:parameter data-type:name="FL3-H" />
         </transforms:log>
         <transforms:log transforms:offset="1"  transforms:decades="7.2247198959" >
           <data-type:parameter data-type:name="FL4-H" />
         </transforms:log>
         <transforms:linear transforms:minRange="0"  transforms:maxRange="16777216"  gain="1" >
           <data-type:parameter data-type:name="Width" />
         </transforms:linear>
         <transforms:linear transforms:minRange="13.9266055046"  transforms:maxRange="77"  gain="0.1009174312" >
           <data-type:parameter data-type:name="Time" />
         </transforms:linear>
       </Transformations>
       <Keywords>
         <Keyword name="FJ_FCS_VERSION"  value="3.1" />
         <Keyword name="$FIL"  value="D01 WT 54 Echi.fcs" />
         <Keyword name="$WELLID"  value="D01" />
         <Keyword name="$SMNO"  value="WT 54 Echi" />
         <Keyword name="$DATATYPE"  value="I" />
         <Keyword name="$MODE"  value="L" />
         <Keyword name="$BYTEORD"  value="4,3,2,1" />
         <Keyword name="$NEXTDATA"  value="0" />
         <Keyword name="$PAR"  value="14" />
         <Keyword name="$P7B"  value="32" />
         <Keyword name="$P7R"  value="16777216" />
         <Keyword name="$P7N"  value="FSC-H" />
         <Keyword name="$P7E"  value="0,0" />
         <Keyword name="#BDACCURIDECADES7"  value="7.224719870049579" />
         <Keyword name="$P7S"  value="FSC-H" />
         <Keyword name="#P7DetectorName"  value="FSC" />
         <Keyword name="#P7Dimension"  value="OTHER" />
         <Keyword name="#P7IsFluorescent"  value="false" />
         <Keyword name="#P7detectornumber"  value="70" />
         <Keyword name="$P7L"  value="143" />
         <Keyword name="#P7VirtualGain"  value="1.0" />
         <Keyword name="$P6B"  value="32" />
         <Keyword name="$P6R"  value="16777216" />
         <Keyword name="$P6N"  value="FL4-A" />
         <Keyword name="$P6E"  value="0,0" />
         <Keyword name="#BDACCURIDECADES6"  value="7.224719870049579" />
         <Keyword name="$P6S"  value="APC-A" />
         <Keyword name="#P6DetectorName"  value="FL4" />
         <Keyword name="#P6Dimension"  value="AREA" />
         <Keyword name="#P6IsFluorescent"  value="true" />
         <Keyword name="#P6detectornumber"  value="4" />
         <Keyword name="$P6L"  value="640" />
         <Keyword name="#P6VirtualGain"  value="1.0" />
         <Keyword name="$P8B"  value="32" />
         <Keyword name="$P8R"  value="16777216" />
         <Keyword name="$P8N"  value="SSC-H" />
         <Keyword name="$P8E"  value="0,0" />
         <Keyword name="#BDACCURIDECADES8"  value="7.224719870049579" />
         <Keyword name="$P8S"  value="SSC-H" />
         <Keyword name="#P8DetectorName"  value="SSC" />
         <Keyword name="#P8Dimension"  value="OTHER" />
         <Keyword name="#P8IsFluorescent"  value="false" />
         <Keyword name="#P8detectornumber"  value="83" />
         <Keyword name="$P8L"  value="143" />
         <Keyword name="#P8VirtualGain"  value="1.0" />
         <Keyword name="$P3B"  value="32" />
         <Keyword name="$P3R"  value="16777216" />
         <Keyword name="$P3N"  value="FL1-A" />
         <Keyword name="$P3E"  value="0,0" />
         <Keyword name="#BDACCURIDECADES3"  value="7.224719870049579" />
         <Keyword name="$P3S"  value="FITC-A" />
         <Keyword name="#P3DetectorName"  value="FL1" />
         <Keyword name="#P3Dimension"  value="AREA" />
         <Keyword name="#P3IsFluorescent"  value="true" />
         <Keyword name="#P3detectornumber"  value="1" />
         <Keyword name="$P3L"  value="488" />
         <Keyword name="#P3VirtualGain"  value="1.0" />
         <Keyword name="$P12B"  value="32" />
         <Keyword name="$P12R"  value="16777216" />
         <Keyword name="$P12N"  value="FL4-H" />
         <Keyword name="$P12E"  value="0,0" />
         <Keyword name="#BDACCURIDECADES12"  value="7.224719870049579" />
         <Keyword name="$P12S"  value="APC-H" />
         <Keyword name="#P12DetectorName"  value="FL4" />
         <Keyword name="#P12Dimension"  value="HEIGHT" />
         <Keyword name="#P12IsFluorescent"  value="true" />
         <Keyword name="#P12detectornumber"  value="4" />
         <Keyword name="$P12L"  value="640" />
         <Keyword name="#P12VirtualGain"  value="1.0" />
         <Keyword name="$P2B"  value="32" />
         <Keyword name="$P2R"  value="16777216" />
         <Keyword name="$P2N"  value="SSC-A" />
         <Keyword name="$P2E"  value="0,0" />
         <Keyword name="#BDACCURIDECADES2"  value="7.224719870049579" />
         <Keyword name="$P2S"  value="SSC-A" />
         <Keyword name="#P2DetectorName"  value="SSC" />
         <Keyword name="#P2Dimension"  value="OTHER" />
         <Keyword name="#P2IsFluorescent"  value="false" />
         <Keyword name="#P2detectornumber"  value="83" />
         <Keyword name="$P2L"  value="143" />
         <Keyword name="#P2VirtualGain"  value="1.0" />
         <Keyword name="$P14B"  value="32" />
         <Keyword name="$P14R"  value="16777216" />
         <Keyword name="$P14N"  value="Time" />
         <Keyword name="$P14E"  value="0,0" />
         <Keyword name="#BDACCURIDECADES14"  value="7.224719870049579" />
         <Keyword name="$P14S"  value="Time" />
         <Keyword name="#P14DetectorName"  value="No detector" />
         <Keyword name="#P14Dimension"  value="OTHER" />
         <Keyword name="#P14IsFluorescent"  value="false" />
         <Keyword name="#P14detectornumber"  value="-1" />
         <Keyword name="$P14L"  value="-1" />
         <Keyword name="#P14VirtualGain"  value="1.0" />
         <Keyword name="$P5B"  value="32" />
         <Keyword name="$P5R"  value="16777216" />
         <Keyword name="$P5N"  value="FL3-A" />
         <Keyword name="$P5E"  value="0,0" />
         <Keyword name="#BDACCURIDECADES5"  value="7.224719870049579" />
         <Keyword name="$P5S"  value="PerCP-A" />
         <Keyword name="#P5DetectorName"  value="FL3" />
         <Keyword name="#P5Dimension"  value="AREA" />
         <Keyword name="#P5IsFluorescent"  value="true" />
         <Keyword name="#P5detectornumber"  value="3" />
         <Keyword name="$P5L"  value="488" />
         <Keyword name="#P5VirtualGain"  value="1.0" />
         <Keyword name="$P10B"  value="32" />
         <Keyword name="$P10R"  value="16777216" />
         <Keyword name="$P10N"  value="FL2-H" />
         <Keyword name="$P10E"  value="0,0" />
         <Keyword name="#BDACCURIDECADES10"  value="7.224719870049579" />
         <Keyword name="$P10S"  value="PE-H" />
         <Keyword name="#P10DetectorName"  value="FL2" />
         <Keyword name="#P10Dimension"  value="HEIGHT" />
         <Keyword name="#P10IsFluorescent"  value="true" />
         <Keyword name="#P10detectornumber"  value="2" />
         <Keyword name="$P10L"  value="488" />
         <Keyword name="#P10VirtualGain"  value="1.0" />
         <Keyword name="$P11B"  value="32" />
         <Keyword name="$P11R"  value="16777216" />
         <Keyword name="$P11N"  value="FL3-H" />
         <Keyword name="$P11E"  value="0,0" />
         <Keyword name="#BDACCURIDECADES11"  value="7.224719870049579" />
         <Keyword name="$P11S"  value="PerCP-H" />
         <Keyword name="#P11DetectorName"  value="FL3" />
         <Keyword name="#P11Dimension"  value="HEIGHT" />
         <Keyword name="#P11IsFluorescent"  value="true" />
         <Keyword name="#P11detectornumber"  value="3" />
         <Keyword name="$P11L"  value="488" />
         <Keyword name="#P11VirtualGain"  value="1.0" />
         <Keyword name="$P13B"  value="32" />
         <Keyword name="$P13R"  value="16777216" />
         <Keyword name="$P13N"  value="Width" />
         <Keyword name="$P13E"  value="0,0" />
         <Keyword name="#BDACCURIDECADES13"  value="7.224719870049579" />
         <Keyword name="$P13S"  value="Width" />
         <Keyword name="#P13DetectorName"  value="No detector" />
         <Keyword name="#P13Dimension"  value="OTHER" />
         <Keyword name="#P13IsFluorescent"  value="false" />
         <Keyword name="#P13detectornumber"  value="-1" />
         <Keyword name="$P13L"  value="-1" />
         <Keyword name="#P13VirtualGain"  value="1.0" />
         <Keyword name="$P1B"  value="32" />
         <Keyword name="$P1R"  value="16777216" />
         <Keyword name="$P1N"  value="FSC-A" />
         <Keyword name="$P1E"  value="0,0" />
         <Keyword name="#BDACCURIDECADES1"  value="7.224719870049579" />
         <Keyword name="$P1S"  value="FSC-A" />
         <Keyword name="#P1DetectorName"  value="FSC" />
         <Keyword name="#P1Dimension"  value="OTHER" />
         <Keyword name="#P1IsFluorescent"  value="false" />
         <Keyword name="#P1detectornumber"  value="70" />
         <Keyword name="$P1L"  value="143" />
         <Keyword name="#P1VirtualGain"  value="1.0" />
         <Keyword name="$P4B"  value="32" />
         <Keyword name="$P4R"  value="16777216" />
         <Keyword name="$P4N"  value="FL2-A" />
         <Keyword name="$P4E"  value="0,0" />
         <Keyword name="#BDACCURIDECADES4"  value="7.224719870049579" />
         <Keyword name="$P4S"  value="PE-A" />
         <Keyword name="#P4DetectorName"  value="FL2" />
         <Keyword name="#P4Dimension"  value="AREA" />
         <Keyword name="#P4IsFluorescent"  value="true" />
         <Keyword name="#P4detectornumber"  value="2" />
         <Keyword name="$P4L"  value="488" />
         <Keyword name="#P4VirtualGain"  value="1.0" />
         <Keyword name="$P9B"  value="32" />
         <Keyword name="$P9R"  value="16777216" />
         <Keyword name="$P9N"  value="FL1-H" />
         <Keyword name="$P9E"  value="0,0" />
         <Keyword name="#BDACCURIDECADES9"  value="7.224719870049579" />
         <Keyword name="$P9S"  value="FITC-H" />
         <Keyword name="#P9DetectorName"  value="FL1" />
         <Keyword name="#P9Dimension"  value="HEIGHT" />
         <Keyword name="#P9IsFluorescent"  value="true" />
         <Keyword name="#P9detectornumber"  value="1" />
         <Keyword name="$P9L"  value="488" />
         <Keyword name="#P9VirtualGain"  value="1.0" />
         <Keyword name="$TOT"  value="10935" />
         <Keyword name="$DATE"  value="01-NOV-2022" />
         <Keyword name="$CYT"  value="BD Accuri C6 Plus" />
         <Keyword name="$CYTSN"  value="R66501700030" />
         <Keyword name="#SoftwareVersion"  value="BD Accuri C6 Plus 1.0.34.1" />
         <Keyword name="#LASERCONFIGURATION"  value="3 Blue 1 Red" />
         <Keyword name="$SPILLOVER"  value="8,FL1-A,FL2-A,FL3-A,FL4-A,FL1-H,FL2-H,FL3-H,FL4-H,1.0000,0.0000,0.0000,0.0000,0.0000,0.0000,0.0000,0.0000,0.0000,1.0000,0.0000,0.0000,0.0000,0.0000,0.0000,0.0000,0.0000,0.0000,1.0000,0.0000,0.0000,0.0000,0.0000,0.0000,0.0000,0.0000,0.0000,1.0000,0.0000,0.0000,0.0000,0.0000,0.0000,0.0000,0.0000,0.0000,1.0000,0.0000,0.0000,0.0000,0.0000,0.0000,0.0000,0.0000,0.0000,1.0000,0.0000,0.0000,0.0000,0.0000,0.0000,0.0000,0.0000,0.0000,1.0000,0.0000,0.0000,0.0000,0.0000,0.0000,0.0000,0.0000,0.0000,1.0000" />
         <Keyword name="#BDACCURICAPTUREDDATE"  value="1667335400996" />
         <Keyword name="$TIMESTEP"  value="0.1" />
         <Keyword name="$PROJ"  value="20221101_162322" />
         <Keyword name="$BTIM"  value="15:43:34.79" />
         <Keyword name="$ETIM"  value="15:44:51.72" />
         <Keyword name="#ATIM"  value="76" />
         <Keyword name="#ACQUISITIONTIMEMILLI"  value="76370" />
         <Keyword name="$TR"  value="FSC-H,80000" />
         <Keyword name="#SECONDARYTHRESHOLD"  value="FSC-H,0" />
         <Keyword name="$VOL"  value="83330" />
         <Keyword name="#P1MaxUsefulDataChannel"  value="16777214" />
         <Keyword name="#P2MaxUsefulDataChannel"  value="2228223" />
         <Keyword name="#P3MaxUsefulDataChannel"  value="12799" />
         <Keyword name="#P4MaxUsefulDataChannel"  value="7167" />
         <Keyword name="#P5MaxUsefulDataChannel"  value="11263" />
         <Keyword name="#P6MaxUsefulDataChannel"  value="40959" />
         <Keyword name="#P7MaxUsefulDataChannel"  value="8388607" />
         <Keyword name="#P8MaxUsefulDataChannel"  value="983039" />
         <Keyword name="#P9MaxUsefulDataChannel"  value="3455" />
         <Keyword name="#P10MaxUsefulDataChannel"  value="2047" />
         <Keyword name="#P11MaxUsefulDataChannel"  value="4095" />
         <Keyword name="#P12MaxUsefulDataChannel"  value="16383" />
         <Keyword name="#P13MaxUsefulDataChannel"  value="219" />
         <Keyword name="#P14MaxUsefulDataChannel"  value="855" />
         <Keyword name="$BEGINSTEXT"  value="58" />
         <Keyword name="$ENDSTEXT"  value="4419" />
         <Keyword name="$BEGINDATA"  value="4420" />
         <Keyword name="$ENDDATA"  value="616779" />
         <Keyword name="$BEGINANALYSIS"  value="0" />
         <Keyword name="$ENDANALYSIS"  value="0" />
         <Keyword name="#SPACERS"  value="0000" />
       </Keywords>
       <SampleNode name="D01 WT 54 Echi.fcs"  annotation=""  owningGroup=""  expanded="0"  sortPriority="10"  count="10935"  sampleID="25" >
         <Graph smoothing="0"  backColor="#ffffff"  foreColor="#000000"  type="Pseudocolor"  fast="1" >
           <Axis dimension="x"  name="FSC-A"  label=""  auto="auto" />
           <Axis dimension="y"  name="SSC-A"  label=""  auto="auto" />
           <GraphSettings level="5%"  smoothingHighResolution="1"  contourHighResolution="1"  histogramSmoothingCount="0"  graphResolution="256"  showOutliers="0"  drawLargeDots="0"  dotsToDraw="8000"  tint="le.chartfill.tinted.40"  lineWeight="le.lineweight.normal"  lineStyle="le.linestyle.solid" />
           <GraphEnvironment showGrid="0"  showAxes="tnlTNL"  showGates="1"  showFreqOnPlots="1"  showGateNameOnPlots="1"  showMedians="0"  showUncomped="0"  addEventParam="0"  lastYAxisName="" >
             <TextTraits font="SansSerif"  size="11"  name="Labels"  style="plain"  color="#000000"  background="#00ffffff"  just="left" />
             <TextTraits font="SansSerif"  size="11"  name="LayoutGates"  style="plain"  color="#000000"  background="#00ffffff"  just="left" />
             <TextTraits font="SansSerif"  size="9"  name="Numbers"  style="plain"  color="#000000"  background="#00ffffff"  just="left" />
             <TextTraits font="SansSerif"  size="9"  name="Legend"  style="plain"  color="#000000"  background="#00ffffff"  just="left" />
             <WindowPosition x="0"  y="0"  width="0"  height="0"  displayed="0"  panelState="" />
           </GraphEnvironment>
         </Graph>
         <Subpopulations>
           <Population name="Cells"  annotation=""  owningGroup="U251"  expanded="0"  sortPriority="10"  count="4696" >
             <Graph smoothing="0"  backColor="#ffffff"  foreColor="#000000"  heatMapStatParameter="FL1-A"  type="Pseudocolor"  fast="1" >
               <Axis dimension="x"  name="FSC-H"  label=""  auto="auto" />
               <Axis dimension="y"  name="FSC-A"  label=""  auto="auto" />
               <GraphSettings level="5%"  smoothingHighResolution="1"  contourHighResolution="1"  histogramSmoothingCount="0"  graphResolution="256"  showOutliers="0"  drawLargeDots="0"  dotsToDraw="8000"  tint="le.chartfill.tinted.40"  lineWeight="le.lineweight.normal"  lineStyle="le.linestyle.solid" />
               <GraphEnvironment showGrid="0"  showAxes="tnlTNL"  showGates="1"  showFreqOnPlots="1"  showGateNameOnPlots="1"  showMedians="0"  showUncomped="0"  addEventParam="0"  lastYAxisName="" >
                 <TextTraits font="SansSerif"  size="11"  name="Labels"  style="plain"  color="#000000"  background="#00ffffff"  just="left" />
                 <TextTraits font="SansSerif"  size="11"  name="LayoutGates"  style="plain"  color="#000000"  background="#00ffffff"  just="left" />
                 <TextTraits font="SansSerif"  size="9"  name="Numbers"  style="plain"  color="#000000"  background="#00ffffff"  just="left" />
                 <TextTraits font="SansSerif"  size="9"  name="Legend"  style="plain"  color="#000000"  background="#00ffffff"  just="left" />
                 <WindowPosition x="-1933"  y="444"  width="1946"  height="1058"  displayed="0"  panelState="---" />
               </GraphEnvironment>
             </Graph>
             <Gate gating:id="ID750437886" >
               <gating:PolygonGate eventsInside="1"  annoOffsetX="0"  annoOffsetY="0"  tint="#000000"  isTinted="0"  lineWeight="Normal"  userDefined="1"  quadId="-1"  gateResolution="256" >
                 <gating:dimension>
                   <data-type:fcs-dimension data-type:name="FSC-H" />
                 </gating:dimension>
                 <gating:dimension>
                   <data-type:fcs-dimension data-type:name="SSC-A" />
                 </gating:dimension>
                 <gating:vertex>
                   <gating:coordinate data-type:value="8455290.098569157" />
                   <gating:coordinate data-type:value="4672957.647969052" />
                 </gating:vertex>
                 <gating:vertex>
                   <gating:coordinate data-type:value="3200740.731319555" />
                   <gating:coordinate data-type:value="1460299.2649903288" />
                 </gating:vertex>
                 <gating:vertex>
                   <gating:coordinate data-type:value="3147395.052464229" />
                   <gating:coordinate data-type:value="486766.4216634429" />
                 </gating:vertex>
                 <gating:vertex>
                   <gating:coordinate data-type:value="9815604.909379968" />
                   <gating:coordinate data-type:value="486766.4216634429" />
                 </gating:vertex>
                 <gating:vertex>
                   <gating:coordinate data-type:value="13816530.823529411" />
                   <gating:coordinate data-type:value="2563636.487427466" />
                 </gating:vertex>
                 <gating:vertex>
                   <gating:coordinate data-type:value="11042555.523052463" />
                   <gating:coordinate data-type:value="4672957.647969052" />
                 </gating:vertex>
                 <gating:vertex>
                   <gating:coordinate data-type:value="8348598.7408585055" />
                   <gating:coordinate data-type:value="4932566.406189555" />
                 </gating:vertex>
                 <gating:vertex>
                   <gating:coordinate data-type:value="8748691.33227345" />
                   <gating:coordinate data-type:value="4672957.647969052" />
                 </gating:vertex>
               </gating:PolygonGate>
             </Gate>
             <Subpopulations>
               <Population name="Single Cells"  annotation=""  owningGroup="U251"  expanded="0"  sortPriority="10"  count="4315" >
                 <Graph smoothing="0"  backColor="#ffffff"  foreColor="#000000"  heatMapStatParameter="FL1-A"  type="Histogram"  fast="1" >
                   <Axis dimension="x"  name="FL4-A"  label=""  auto="auto" />
                   <Axis dimension="y"  name=""  label=""  auto="auto" />
                   <GraphSettings level="5%"  smoothingHighResolution="1"  contourHighResolution="1"  histogramSmoothingCount="0"  graphResolution="256"  showOutliers="0"  drawLargeDots="0"  dotsToDraw="8000"  tint="le.chartfill.tinted.40"  lineWeight="le.lineweight.normal"  lineStyle="le.linestyle.solid" />
                   <GraphEnvironment showGrid="0"  showAxes="tnlTNL"  showGates="1"  showFreqOnPlots="1"  showGateNameOnPlots="1"  showMedians="0"  showUncomped="0"  addEventParam="0"  lastYAxisName="" >
                     <TextTraits font="SansSerif"  size="11"  name="Labels"  style="plain"  color="#000000"  background="#00ffffff"  just="left" />
                     <TextTraits font="SansSerif"  size="11"  name="LayoutGates"  style="plain"  color="#000000"  background="#00ffffff"  just="left" />
                     <TextTraits font="SansSerif"  size="9"  name="Numbers"  style="plain"  color="#000000"  background="#00ffffff"  just="left" />
                     <TextTraits font="SansSerif"  size="9"  name="Legend"  style="plain"  color="#000000"  background="#00ffffff"  just="left" />
                     <WindowPosition x="-1920"  y="457"  width="973"  height="529"  displayed="0"  panelState="---" />
                   </GraphEnvironment>
                 </Graph>
                 <Gate gating:id="ID71661394"  gating:parent_id="ID750437886" >
                   <gating:PolygonGate eventsInside="1"  annoOffsetX="0"  annoOffsetY="0"  tint="#000000"  isTinted="0"  lineWeight="Normal"  userDefined="1"  quadId="-1"  gateResolution="256" >
                     <gating:dimension>
                       <data-type:fcs-dimension data-type:name="FSC-H" />
                     </gating:dimension>
                     <gating:dimension>
                       <data-type:fcs-dimension data-type:name="FSC-A" />
                     </gating:dimension>
                     <gating:vertex>
                       <gating:coordinate data-type:value="8717757.41704036" />
                       <gating:coordinate data-type:value="16878896.096969698" />
                     </gating:vertex>
                     <gating:vertex>
                       <gating:coordinate data-type:value="3686473.470852018" />
                       <gating:coordinate data-type:value="4524764.315151515" />
                     </gating:vertex>
                     <gating:vertex>
                       <gating:coordinate data-type:value="2144173.34529148" />
                       <gating:coordinate data-type:value="7219286.884848485" />
                     </gating:vertex>
                     <gating:vertex>
                       <gating:coordinate data-type:value="5294603.479820628" />
                       <gating:coordinate data-type:value="16980576.193939395" />
                     </gating:vertex>
                   </gating:PolygonGate>
                 </Gate>
                 <Subpopulations>
                   <Population name="Cells of interest"  annotation=""  owningGroup="U251"  expanded="0"  sortPriority="10"  count="4315" >
                     <Graph smoothing="0"  backColor="#ffffff"  foreColor="#000000"  heatMapStatParameter="FL1-A"  type="Histogram"  fast="1" >
                       <Axis dimension="x"  name="FL4-A"  label=""  auto="auto" />
                       <Axis dimension="y"  name=""  label=""  auto="auto" />
                       <GraphSettings level="5%"  smoothingHighResolution="1"  contourHighResolution="1"  histogramSmoothingCount="0"  graphResolution="256"  showOutliers="0"  drawLargeDots="0"  dotsToDraw="8000"  tint="le.chartfill.tinted.40"  lineWeight="le.lineweight.normal"  lineStyle="le.linestyle.solid" />
                       <GraphEnvironment showGrid="0"  showAxes="tnlTNL"  showGates="1"  showFreqOnPlots="1"  showGateNameOnPlots="1"  showMedians="0"  showUncomped="0"  addEventParam="0"  lastYAxisName="" >
                         <TextTraits font="SansSerif"  size="11"  name="Labels"  style="plain"  color="#000000"  background="#00ffffff"  just="left" />
                         <TextTraits font="SansSerif"  size="11"  name="LayoutGates"  style="plain"  color="#000000"  background="#00ffffff"  just="left" />
                         <TextTraits font="SansSerif"  size="9"  name="Numbers"  style="plain"  color="#000000"  background="#00ffffff"  just="left" />
                         <TextTraits font="SansSerif"  size="9"  name="Legend"  style="plain"  color="#000000"  background="#00ffffff"  just="left" />
                         <WindowPosition x="-1920"  y="457"  width="973"  height="529"  displayed="1"  panelState="---" />
                       </GraphEnvironment>
                     </Graph>
                     <Gate gating:id="ID2135420275"  gating:parent_id="ID71661394" >
                       <gating:RectangleGate eventsInside="1"  annoOffsetX="0"  annoOffsetY="0"  tint="#000000"  isTinted="0"  lineWeight="Normal"  userDefined="1" >
                         <gating:dimension gating:min="9.746157512567812"  gating:max="1.6777215999999985E7"  yRatio="0.6870229007633588" >
                           <data-type:fcs-dimension data-type:name="FL4-A" />
                         </gating:dimension>
                       </gating:RectangleGate>
                     </Gate>
                   </Population>
                 </Subpopulations>
               </Population>
             </Subpopulations>
           </Population>
         </Subpopulations>
       </SampleNode>
     </Sample>
     <Sample>
       <DataSet uri="file:/C:/Users/pawla/Desktop/Gordon%20Lab/RAD%20TGT%20experiments/22_11_01%20trips%20and%20multi/22_11_01%20trips%20and%20multi%20FJ%20files/D02%20CD44%2054%20Echi.fcs"  sampleID="26" />
       <Transformations>
         <transforms:linear transforms:minRange="0"  transforms:maxRange="16777216"  gain="1" >
           <data-type:parameter data-type:name="FSC-A" />
         </transforms:linear>
         <transforms:linear transforms:minRange="0"  transforms:maxRange="16777216"  gain="1" >
           <data-type:parameter data-type:name="SSC-A" />
         </transforms:linear>
         <transforms:log transforms:offset="0.316227766"  transforms:decades="6.7247198959" >
           <data-type:parameter data-type:name="FL1-A" />
         </transforms:log>
         <transforms:log transforms:offset="1"  transforms:decades="7.2247198959" >
           <data-type:parameter data-type:name="FL2-A" />
         </transforms:log>
         <transforms:log transforms:offset="1"  transforms:decades="7.2247198959" >
           <data-type:parameter data-type:name="FL3-A" />
         </transforms:log>
         <transforms:log transforms:offset="0.316227766"  transforms:decades="7" >
           <data-type:parameter data-type:name="FL4-A" />
         </transforms:log>
         <transforms:linear transforms:minRange="0"  transforms:maxRange="16777216"  gain="1" >
           <data-type:parameter data-type:name="FSC-H" />
         </transforms:linear>
         <transforms:linear transforms:minRange="0"  transforms:maxRange="16777216"  gain="1" >
           <data-type:parameter data-type:name="SSC-H" />
         </transforms:linear>
         <transforms:log transforms:offset="1"  transforms:decades="7.2247198959" >
           <data-type:parameter data-type:name="FL1-H" />
         </transforms:log>
         <transforms:log transforms:offset="1"  transforms:decades="7.2247198959" >
           <data-type:parameter data-type:name="FL2-H" />
         </transforms:log>
         <transforms:log transforms:offset="1"  transforms:decades="7.2247198959" >
           <data-type:parameter data-type:name="FL3-H" />
         </transforms:log>
         <transforms:log transforms:offset="1"  transforms:decades="7.2247198959" >
           <data-type:parameter data-type:name="FL4-H" />
         </transforms:log>
         <transforms:linear transforms:minRange="0"  transforms:maxRange="16777216"  gain="1" >
           <data-type:parameter data-type:name="Width" />
         </transforms:linear>
         <transforms:linear transforms:minRange="13.8451472192"  transforms:maxRange="92"  gain="0.1003271538" >
           <data-type:parameter data-type:name="Time" />
         </transforms:linear>
       </Transformations>
       <Keywords>
         <Keyword name="FJ_FCS_VERSION"  value="3.1" />
         <Keyword name="$FIL"  value="D02 CD44 54 Echi.fcs" />
         <Keyword name="$WELLID"  value="D02" />
         <Keyword name="$SMNO"  value="CD44 54 Echi" />
         <Keyword name="$DATATYPE"  value="I" />
         <Keyword name="$MODE"  value="L" />
         <Keyword name="$BYTEORD"  value="4,3,2,1" />
         <Keyword name="$NEXTDATA"  value="0" />
         <Keyword name="$PAR"  value="14" />
         <Keyword name="$P7B"  value="32" />
         <Keyword name="$P7R"  value="16777216" />
         <Keyword name="$P7N"  value="FSC-H" />
         <Keyword name="$P7E"  value="0,0" />
         <Keyword name="#BDACCURIDECADES7"  value="7.224719870049579" />
         <Keyword name="$P7S"  value="FSC-H" />
         <Keyword name="#P7DetectorName"  value="FSC" />
         <Keyword name="#P7Dimension"  value="OTHER" />
         <Keyword name="#P7IsFluorescent"  value="false" />
         <Keyword name="#P7detectornumber"  value="70" />
         <Keyword name="$P7L"  value="143" />
         <Keyword name="#P7VirtualGain"  value="1.0" />
         <Keyword name="$P6B"  value="32" />
         <Keyword name="$P6R"  value="16777216" />
         <Keyword name="$P6N"  value="FL4-A" />
         <Keyword name="$P6E"  value="0,0" />
         <Keyword name="#BDACCURIDECADES6"  value="7.224719870049579" />
         <Keyword name="$P6S"  value="APC-A" />
         <Keyword name="#P6DetectorName"  value="FL4" />
         <Keyword name="#P6Dimension"  value="AREA" />
         <Keyword name="#P6IsFluorescent"  value="true" />
         <Keyword name="#P6detectornumber"  value="4" />
         <Keyword name="$P6L"  value="640" />
         <Keyword name="#P6VirtualGain"  value="1.0" />
         <Keyword name="$P8B"  value="32" />
         <Keyword name="$P8R"  value="16777216" />
         <Keyword name="$P8N"  value="SSC-H" />
         <Keyword name="$P8E"  value="0,0" />
         <Keyword name="#BDACCURIDECADES8"  value="7.224719870049579" />
         <Keyword name="$P8S"  value="SSC-H" />
         <Keyword name="#P8DetectorName"  value="SSC" />
         <Keyword name="#P8Dimension"  value="OTHER" />
         <Keyword name="#P8IsFluorescent"  value="false" />
         <Keyword name="#P8detectornumber"  value="83" />
         <Keyword name="$P8L"  value="143" />
         <Keyword name="#P8VirtualGain"  value="1.0" />
         <Keyword name="$P3B"  value="32" />
         <Keyword name="$P3R"  value="16777216" />
         <Keyword name="$P3N"  value="FL1-A" />
         <Keyword name="$P3E"  value="0,0" />
         <Keyword name="#BDACCURIDECADES3"  value="7.224719870049579" />
         <Keyword name="$P3S"  value="FITC-A" />
         <Keyword name="#P3DetectorName"  value="FL1" />
         <Keyword name="#P3Dimension"  value="AREA" />
         <Keyword name="#P3IsFluorescent"  value="true" />
         <Keyword name="#P3detectornumber"  value="1" />
         <Keyword name="$P3L"  value="488" />
         <Keyword name="#P3VirtualGain"  value="1.0" />
         <Keyword name="$P12B"  value="32" />
         <Keyword name="$P12R"  value="16777216" />
         <Keyword name="$P12N"  value="FL4-H" />
         <Keyword name="$P12E"  value="0,0" />
         <Keyword name="#BDACCURIDECADES12"  value="7.224719870049579" />
         <Keyword name="$P12S"  value="APC-H" />
         <Keyword name="#P12DetectorName"  value="FL4" />
         <Keyword name="#P12Dimension"  value="HEIGHT" />
         <Keyword name="#P12IsFluorescent"  value="true" />
         <Keyword name="#P12detectornumber"  value="4" />
         <Keyword name="$P12L"  value="640" />
         <Keyword name="#P12VirtualGain"  value="1.0" />
         <Keyword name="$P2B"  value="32" />
         <Keyword name="$P2R"  value="16777216" />
         <Keyword name="$P2N"  value="SSC-A" />
         <Keyword name="$P2E"  value="0,0" />
         <Keyword name="#BDACCURIDECADES2"  value="7.224719870049579" />
         <Keyword name="$P2S"  value="SSC-A" />
         <Keyword name="#P2DetectorName"  value="SSC" />
         <Keyword name="#P2Dimension"  value="OTHER" />
         <Keyword name="#P2IsFluorescent"  value="false" />
         <Keyword name="#P2detectornumber"  value="83" />
         <Keyword name="$P2L"  value="143" />
         <Keyword name="#P2VirtualGain"  value="1.0" />
         <Keyword name="$P14B"  value="32" />
         <Keyword name="$P14R"  value="16777216" />
         <Keyword name="$P14N"  value="Time" />
         <Keyword name="$P14E"  value="0,0" />
         <Keyword name="#BDACCURIDECADES14"  value="7.224719870049579" />
         <Keyword name="$P14S"  value="Time" />
         <Keyword name="#P14DetectorName"  value="No detector" />
         <Keyword name="#P14Dimension"  value="OTHER" />
         <Keyword name="#P14IsFluorescent"  value="false" />
         <Keyword name="#P14detectornumber"  value="-1" />
         <Keyword name="$P14L"  value="-1" />
         <Keyword name="#P14VirtualGain"  value="1.0" />
         <Keyword name="$P5B"  value="32" />
         <Keyword name="$P5R"  value="16777216" />
         <Keyword name="$P5N"  value="FL3-A" />
         <Keyword name="$P5E"  value="0,0" />
         <Keyword name="#BDACCURIDECADES5"  value="7.224719870049579" />
         <Keyword name="$P5S"  value="PerCP-A" />
         <Keyword name="#P5DetectorName"  value="FL3" />
         <Keyword name="#P5Dimension"  value="AREA" />
         <Keyword name="#P5IsFluorescent"  value="true" />
         <Keyword name="#P5detectornumber"  value="3" />
         <Keyword name="$P5L"  value="488" />
         <Keyword name="#P5VirtualGain"  value="1.0" />
         <Keyword name="$P10B"  value="32" />
         <Keyword name="$P10R"  value="16777216" />
         <Keyword name="$P10N"  value="FL2-H" />
         <Keyword name="$P10E"  value="0,0" />
         <Keyword name="#BDACCURIDECADES10"  value="7.224719870049579" />
         <Keyword name="$P10S"  value="PE-H" />
         <Keyword name="#P10DetectorName"  value="FL2" />
         <Keyword name="#P10Dimension"  value="HEIGHT" />
         <Keyword name="#P10IsFluorescent"  value="true" />
         <Keyword name="#P10detectornumber"  value="2" />
         <Keyword name="$P10L"  value="488" />
         <Keyword name="#P10VirtualGain"  value="1.0" />
         <Keyword name="$P11B"  value="32" />
         <Keyword name="$P11R"  value="16777216" />
         <Keyword name="$P11N"  value="FL3-H" />
         <Keyword name="$P11E"  value="0,0" />
         <Keyword name="#BDACCURIDECADES11"  value="7.224719870049579" />
         <Keyword name="$P11S"  value="PerCP-H" />
         <Keyword name="#P11DetectorName"  value="FL3" />
         <Keyword name="#P11Dimension"  value="HEIGHT" />
         <Keyword name="#P11IsFluorescent"  value="true" />
         <Keyword name="#P11detectornumber"  value="3" />
         <Keyword name="$P11L"  value="488" />
         <Keyword name="#P11VirtualGain"  value="1.0" />
         <Keyword name="$P13B"  value="32" />
         <Keyword name="$P13R"  value="16777216" />
         <Keyword name="$P13N"  value="Width" />
         <Keyword name="$P13E"  value="0,0" />
         <Keyword name="#BDACCURIDECADES13"  value="7.224719870049579" />
         <Keyword name="$P13S"  value="Width" />
         <Keyword name="#P13DetectorName"  value="No detector" />
         <Keyword name="#P13Dimension"  value="OTHER" />
         <Keyword name="#P13IsFluorescent"  value="false" />
         <Keyword name="#P13detectornumber"  value="-1" />
         <Keyword name="$P13L"  value="-1" />
         <Keyword name="#P13VirtualGain"  value="1.0" />
         <Keyword name="$P1B"  value="32" />
         <Keyword name="$P1R"  value="16777216" />
         <Keyword name="$P1N"  value="FSC-A" />
         <Keyword name="$P1E"  value="0,0" />
         <Keyword name="#BDACCURIDECADES1"  value="7.224719870049579" />
         <Keyword name="$P1S"  value="FSC-A" />
         <Keyword name="#P1DetectorName"  value="FSC" />
         <Keyword name="#P1Dimension"  value="OTHER" />
         <Keyword name="#P1IsFluorescent"  value="false" />
         <Keyword name="#P1detectornumber"  value="70" />
         <Keyword name="$P1L"  value="143" />
         <Keyword name="#P1VirtualGain"  value="1.0" />
         <Keyword name="$P4B"  value="32" />
         <Keyword name="$P4R"  value="16777216" />
         <Keyword name="$P4N"  value="FL2-A" />
         <Keyword name="$P4E"  value="0,0" />
         <Keyword name="#BDACCURIDECADES4"  value="7.224719870049579" />
         <Keyword name="$P4S"  value="PE-A" />
         <Keyword name="#P4DetectorName"  value="FL2" />
         <Keyword name="#P4Dimension"  value="AREA" />
         <Keyword name="#P4IsFluorescent"  value="true" />
         <Keyword name="#P4detectornumber"  value="2" />
         <Keyword name="$P4L"  value="488" />
         <Keyword name="#P4VirtualGain"  value="1.0" />
         <Keyword name="$P9B"  value="32" />
         <Keyword name="$P9R"  value="16777216" />
         <Keyword name="$P9N"  value="FL1-H" />
         <Keyword name="$P9E"  value="0,0" />
         <Keyword name="#BDACCURIDECADES9"  value="7.224719870049579" />
         <Keyword name="$P9S"  value="FITC-H" />
         <Keyword name="#P9DetectorName"  value="FL1" />
         <Keyword name="#P9Dimension"  value="HEIGHT" />
         <Keyword name="#P9IsFluorescent"  value="true" />
         <Keyword name="#P9detectornumber"  value="1" />
         <Keyword name="$P9L"  value="488" />
         <Keyword name="#P9VirtualGain"  value="1.0" />
         <Keyword name="$TOT"  value="15614" />
         <Keyword name="$DATE"  value="01-NOV-2022" />
         <Keyword name="$CYT"  value="BD Accuri C6 Plus" />
         <Keyword name="$CYTSN"  value="R66501700030" />
         <Keyword name="#SoftwareVersion"  value="BD Accuri C6 Plus 1.0.34.1" />
         <Keyword name="#LASERCONFIGURATION"  value="3 Blue 1 Red" />
         <Keyword name="$SPILLOVER"  value="8,FL1-A,FL2-A,FL3-A,FL4-A,FL1-H,FL2-H,FL3-H,FL4-H,1.0000,0.0000,0.0000,0.0000,0.0000,0.0000,0.0000,0.0000,0.0000,1.0000,0.0000,0.0000,0.0000,0.0000,0.0000,0.0000,0.0000,0.0000,1.0000,0.0000,0.0000,0.0000,0.0000,0.0000,0.0000,0.0000,0.0000,1.0000,0.0000,0.0000,0.0000,0.0000,0.0000,0.0000,0.0000,0.0000,1.0000,0.0000,0.0000,0.0000,0.0000,0.0000,0.0000,0.0000,0.0000,1.0000,0.0000,0.0000,0.0000,0.0000,0.0000,0.0000,0.0000,0.0000,1.0000,0.0000,0.0000,0.0000,0.0000,0.0000,0.0000,0.0000,0.0000,1.0000" />
         <Keyword name="#BDACCURICAPTUREDDATE"  value="1667335543937" />
         <Keyword name="$TIMESTEP"  value="0.1" />
         <Keyword name="$PROJ"  value="20221101_162322" />
         <Keyword name="$BTIM"  value="15:45:57.78" />
         <Keyword name="$ETIM"  value="15:47:29.52" />
         <Keyword name="#ATIM"  value="91" />
         <Keyword name="#ACQUISITIONTIMEMILLI"  value="91993" />
         <Keyword name="$TR"  value="FSC-H,80000" />
         <Keyword name="#SECONDARYTHRESHOLD"  value="FSC-H,0" />
         <Keyword name="$VOL"  value="100070" />
         <Keyword name="#P1MaxUsefulDataChannel"  value="16777214" />
         <Keyword name="#P2MaxUsefulDataChannel"  value="1966079" />
         <Keyword name="#P3MaxUsefulDataChannel"  value="122879" />
         <Keyword name="#P4MaxUsefulDataChannel"  value="16383" />
         <Keyword name="#P5MaxUsefulDataChannel"  value="10751" />
         <Keyword name="#P6MaxUsefulDataChannel"  value="32767" />
         <Keyword name="#P7MaxUsefulDataChannel"  value="8257535" />
         <Keyword name="#P8MaxUsefulDataChannel"  value="917503" />
         <Keyword name="#P9MaxUsefulDataChannel"  value="38911" />
         <Keyword name="#P10MaxUsefulDataChannel"  value="5119" />
         <Keyword name="#P11MaxUsefulDataChannel"  value="4095" />
         <Keyword name="#P12MaxUsefulDataChannel"  value="12287" />
         <Keyword name="#P13MaxUsefulDataChannel"  value="211" />
         <Keyword name="#P14MaxUsefulDataChannel"  value="991" />
         <Keyword name="$BEGINSTEXT"  value="58" />
         <Keyword name="$ENDSTEXT"  value="4427" />
         <Keyword name="$BEGINDATA"  value="4428" />
         <Keyword name="$ENDDATA"  value="878811" />
         <Keyword name="$BEGINANALYSIS"  value="0" />
         <Keyword name="$ENDANALYSIS"  value="0" />
         <Keyword name="#SPACERS"  value="0000" />
       </Keywords>
       <SampleNode name="D02 CD44 54 Echi.fcs"  annotation=""  owningGroup=""  expanded="0"  sortPriority="10"  count="15614"  sampleID="26" >
         <Graph smoothing="0"  backColor="#ffffff"  foreColor="#000000"  type="Pseudocolor"  fast="1" >
           <Axis dimension="x"  name="FSC-A"  label=""  auto="auto" />
           <Axis dimension="y"  name="SSC-A"  label=""  auto="auto" />
           <GraphSettings level="5%"  smoothingHighResolution="1"  contourHighResolution="1"  histogramSmoothingCount="0"  graphResolution="256"  showOutliers="0"  drawLargeDots="0"  dotsToDraw="8000"  tint="le.chartfill.tinted.40"  lineWeight="le.lineweight.normal"  lineStyle="le.linestyle.solid" />
           <GraphEnvironment showGrid="0"  showAxes="tnlTNL"  showGates="1"  showFreqOnPlots="1"  showGateNameOnPlots="1"  showMedians="0"  showUncomped="0"  addEventParam="0"  lastYAxisName="" >
             <TextTraits font="SansSerif"  size="11"  name="Labels"  style="plain"  color="#000000"  background="#00ffffff"  just="left" />
             <TextTraits font="SansSerif"  size="11"  name="LayoutGates"  style="plain"  color="#000000"  background="#00ffffff"  just="left" />
             <TextTraits font="SansSerif"  size="9"  name="Numbers"  style="plain"  color="#000000"  background="#00ffffff"  just="left" />
             <TextTraits font="SansSerif"  size="9"  name="Legend"  style="plain"  color="#000000"  background="#00ffffff"  just="left" />
             <WindowPosition x="0"  y="0"  width="0"  height="0"  displayed="0"  panelState="" />
           </GraphEnvironment>
         </Graph>
         <Subpopulations>
           <Population name="Cells"  annotation=""  owningGroup="U251"  expanded="0"  sortPriority="10"  count="6681" >
             <Graph smoothing="0"  backColor="#ffffff"  foreColor="#000000"  heatMapStatParameter="FL1-A"  type="Pseudocolor"  fast="1" >
               <Axis dimension="x"  name="FSC-H"  label=""  auto="auto" />
               <Axis dimension="y"  name="FSC-A"  label=""  auto="auto" />
               <GraphSettings level="5%"  smoothingHighResolution="1"  contourHighResolution="1"  histogramSmoothingCount="0"  graphResolution="256"  showOutliers="0"  drawLargeDots="0"  dotsToDraw="8000"  tint="le.chartfill.tinted.40"  lineWeight="le.lineweight.normal"  lineStyle="le.linestyle.solid" />
               <GraphEnvironment showGrid="0"  showAxes="tnlTNL"  showGates="1"  showFreqOnPlots="1"  showGateNameOnPlots="1"  showMedians="0"  showUncomped="0"  addEventParam="0"  lastYAxisName="" >
                 <TextTraits font="SansSerif"  size="11"  name="Labels"  style="plain"  color="#000000"  background="#00ffffff"  just="left" />
                 <TextTraits font="SansSerif"  size="11"  name="LayoutGates"  style="plain"  color="#000000"  background="#00ffffff"  just="left" />
                 <TextTraits font="SansSerif"  size="9"  name="Numbers"  style="plain"  color="#000000"  background="#00ffffff"  just="left" />
                 <TextTraits font="SansSerif"  size="9"  name="Legend"  style="plain"  color="#000000"  background="#00ffffff"  just="left" />
                 <WindowPosition x="-1933"  y="444"  width="1946"  height="1058"  displayed="0"  panelState="---" />
               </GraphEnvironment>
             </Graph>
             <Gate gating:id="ID1658075234" >
               <gating:PolygonGate eventsInside="1"  annoOffsetX="0"  annoOffsetY="0"  tint="#000000"  isTinted="0"  lineWeight="Normal"  userDefined="1"  quadId="-1"  gateResolution="256" >
                 <gating:dimension>
                   <data-type:fcs-dimension data-type:name="FSC-H" />
                 </gating:dimension>
                 <gating:dimension>
                   <data-type:fcs-dimension data-type:name="SSC-A" />
                 </gating:dimension>
                 <gating:vertex>
                   <gating:coordinate data-type:value="8455290.098569157" />
                   <gating:coordinate data-type:value="4672957.647969052" />
                 </gating:vertex>
                 <gating:vertex>
                   <gating:coordinate data-type:value="3200740.731319555" />
                   <gating:coordinate data-type:value="1460299.2649903288" />
                 </gating:vertex>
                 <gating:vertex>
                   <gating:coordinate data-type:value="3147395.052464229" />
                   <gating:coordinate data-type:value="486766.4216634429" />
                 </gating:vertex>
                 <gating:vertex>
                   <gating:coordinate data-type:value="9815604.909379968" />
                   <gating:coordinate data-type:value="486766.4216634429" />
                 </gating:vertex>
                 <gating:vertex>
                   <gating:coordinate data-type:value="13816530.823529411" />
                   <gating:coordinate data-type:value="2563636.487427466" />
                 </gating:vertex>
                 <gating:vertex>
                   <gating:coordinate data-type:value="11042555.523052463" />
                   <gating:coordinate data-type:value="4672957.647969052" />
                 </gating:vertex>
                 <gating:vertex>
                   <gating:coordinate data-type:value="8348598.7408585055" />
                   <gating:coordinate data-type:value="4932566.406189555" />
                 </gating:vertex>
                 <gating:vertex>
                   <gating:coordinate data-type:value="8748691.33227345" />
                   <gating:coordinate data-type:value="4672957.647969052" />
                 </gating:vertex>
               </gating:PolygonGate>
             </Gate>
             <Subpopulations>
               <Population name="Single Cells"  annotation=""  owningGroup="U251"  expanded="0"  sortPriority="10"  count="6266" >
                 <Graph smoothing="0"  backColor="#ffffff"  foreColor="#000000"  heatMapStatParameter="FL1-A"  type="Histogram"  fast="1" >
                   <Axis dimension="x"  name="FL4-A"  label=""  auto="auto" />
                   <Axis dimension="y"  name=""  label=""  auto="auto" />
                   <GraphSettings level="5%"  smoothingHighResolution="1"  contourHighResolution="1"  histogramSmoothingCount="0"  graphResolution="256"  showOutliers="0"  drawLargeDots="0"  dotsToDraw="8000"  tint="le.chartfill.tinted.40"  lineWeight="le.lineweight.normal"  lineStyle="le.linestyle.solid" />
                   <GraphEnvironment showGrid="0"  showAxes="tnlTNL"  showGates="1"  showFreqOnPlots="1"  showGateNameOnPlots="1"  showMedians="0"  showUncomped="0"  addEventParam="0"  lastYAxisName="" >
                     <TextTraits font="SansSerif"  size="11"  name="Labels"  style="plain"  color="#000000"  background="#00ffffff"  just="left" />
                     <TextTraits font="SansSerif"  size="11"  name="LayoutGates"  style="plain"  color="#000000"  background="#00ffffff"  just="left" />
                     <TextTraits font="SansSerif"  size="9"  name="Numbers"  style="plain"  color="#000000"  background="#00ffffff"  just="left" />
                     <TextTraits font="SansSerif"  size="9"  name="Legend"  style="plain"  color="#000000"  background="#00ffffff"  just="left" />
                     <WindowPosition x="-1920"  y="457"  width="973"  height="529"  displayed="0"  panelState="---" />
                   </GraphEnvironment>
                 </Graph>
                 <Gate gating:id="ID946538648"  gating:parent_id="ID1658075234" >
                   <gating:PolygonGate eventsInside="1"  annoOffsetX="0"  annoOffsetY="0"  tint="#000000"  isTinted="0"  lineWeight="Normal"  userDefined="1"  quadId="-1"  gateResolution="256" >
                     <gating:dimension>
                       <data-type:fcs-dimension data-type:name="FSC-H" />
                     </gating:dimension>
                     <gating:dimension>
                       <data-type:fcs-dimension data-type:name="FSC-A" />
                     </gating:dimension>
                     <gating:vertex>
                       <gating:coordinate data-type:value="8717757.41704036" />
                       <gating:coordinate data-type:value="16878896.096969698" />
                     </gating:vertex>
                     <gating:vertex>
                       <gating:coordinate data-type:value="3686473.470852018" />
                       <gating:coordinate data-type:value="4524764.315151515" />
                     </gating:vertex>
                     <gating:vertex>
                       <gating:coordinate data-type:value="2144173.34529148" />
                       <gating:coordinate data-type:value="7219286.884848485" />
                     </gating:vertex>
                     <gating:vertex>
                       <gating:coordinate data-type:value="5294603.479820628" />
                       <gating:coordinate data-type:value="16980576.193939395" />
                     </gating:vertex>
                   </gating:PolygonGate>
                 </Gate>
                 <Subpopulations>
                   <Population name="Cells of interest"  annotation=""  owningGroup="U251"  expanded="0"  sortPriority="10"  count="6264" >
                     <Graph smoothing="0"  backColor="#ffffff"  foreColor="#000000"  heatMapStatParameter="FL1-A"  type="Histogram"  fast="1" >
                       <Axis dimension="x"  name="FL4-A"  label=""  auto="auto" />
                       <Axis dimension="y"  name=""  label=""  auto="auto" />
                       <GraphSettings level="5%"  smoothingHighResolution="1"  contourHighResolution="1"  histogramSmoothingCount="0"  graphResolution="256"  showOutliers="0"  drawLargeDots="0"  dotsToDraw="8000"  tint="le.chartfill.tinted.40"  lineWeight="le.lineweight.normal"  lineStyle="le.linestyle.solid" />
                       <GraphEnvironment showGrid="0"  showAxes="tnlTNL"  showGates="1"  showFreqOnPlots="1"  showGateNameOnPlots="1"  showMedians="0"  showUncomped="0"  addEventParam="0"  lastYAxisName="" >
                         <TextTraits font="SansSerif"  size="11"  name="Labels"  style="plain"  color="#000000"  background="#00ffffff"  just="left" />
                         <TextTraits font="SansSerif"  size="11"  name="LayoutGates"  style="plain"  color="#000000"  background="#00ffffff"  just="left" />
                         <TextTraits font="SansSerif"  size="9"  name="Numbers"  style="plain"  color="#000000"  background="#00ffffff"  just="left" />
                         <TextTraits font="SansSerif"  size="9"  name="Legend"  style="plain"  color="#000000"  background="#00ffffff"  just="left" />
                         <WindowPosition x="-1920"  y="457"  width="973"  height="529"  displayed="1"  panelState="---" />
                       </GraphEnvironment>
                     </Graph>
                     <Gate gating:id="ID1156645929"  gating:parent_id="ID946538648" >
                       <gating:RectangleGate eventsInside="1"  annoOffsetX="0"  annoOffsetY="0"  tint="#000000"  isTinted="0"  lineWeight="Normal"  userDefined="1" >
                         <gating:dimension gating:min="9.746157512567812"  gating:max="1.6777215999999985E7"  yRatio="0.6870229007633588" >
                           <data-type:fcs-dimension data-type:name="FL4-A" />
                         </gating:dimension>
                       </gating:RectangleGate>
                     </Gate>
                   </Population>
                 </Subpopulations>
               </Population>
             </Subpopulations>
           </Population>
         </Subpopulations>
       </SampleNode>
     </Sample>
     <Sample>
       <DataSet uri="file:/C:/Users/pawla/Desktop/Gordon%20Lab/RAD%20TGT%20experiments/22_11_01%20trips%20and%20multi/22_11_01%20trips%20and%20multi%20FJ%20files/D03%20TLN1%2054%20Echi.fcs"  sampleID="27" />
       <Transformations>
         <transforms:linear transforms:minRange="0"  transforms:maxRange="16777216"  gain="1" >
           <data-type:parameter data-type:name="FSC-A" />
         </transforms:linear>
         <transforms:linear transforms:minRange="0"  transforms:maxRange="16777216"  gain="1" >
           <data-type:parameter data-type:name="SSC-A" />
         </transforms:linear>
         <transforms:log transforms:offset="0.316227766"  transforms:decades="6.7247198959" >
           <data-type:parameter data-type:name="FL1-A" />
         </transforms:log>
         <transforms:log transforms:offset="1"  transforms:decades="7.2247198959" >
           <data-type:parameter data-type:name="FL2-A" />
         </transforms:log>
         <transforms:log transforms:offset="1"  transforms:decades="7.2247198959" >
           <data-type:parameter data-type:name="FL3-A" />
         </transforms:log>
         <transforms:log transforms:offset="0.316227766"  transforms:decades="7" >
           <data-type:parameter data-type:name="FL4-A" />
         </transforms:log>
         <transforms:linear transforms:minRange="0"  transforms:maxRange="16777216"  gain="1" >
           <data-type:parameter data-type:name="FSC-H" />
         </transforms:linear>
         <transforms:linear transforms:minRange="0"  transforms:maxRange="16777216"  gain="1" >
           <data-type:parameter data-type:name="SSC-H" />
         </transforms:linear>
         <transforms:log transforms:offset="1"  transforms:decades="7.2247198959" >
           <data-type:parameter data-type:name="FL1-H" />
         </transforms:log>
         <transforms:log transforms:offset="1"  transforms:decades="7.2247198959" >
           <data-type:parameter data-type:name="FL2-H" />
         </transforms:log>
         <transforms:log transforms:offset="1"  transforms:decades="7.2247198959" >
           <data-type:parameter data-type:name="FL3-H" />
         </transforms:log>
         <transforms:log transforms:offset="1"  transforms:decades="7.2247198959" >
           <data-type:parameter data-type:name="FL4-H" />
         </transforms:log>
         <transforms:linear transforms:minRange="0"  transforms:maxRange="16777216"  gain="1" >
           <data-type:parameter data-type:name="Width" />
         </transforms:linear>
         <transforms:linear transforms:minRange="13.8177150193"  transforms:maxRange="78"  gain="0.1001283697" >
           <data-type:parameter data-type:name="Time" />
         </transforms:linear>
       </Transformations>
       <Keywords>
         <Keyword name="FJ_FCS_VERSION"  value="3.1" />
         <Keyword name="$FIL"  value="D03 TLN1 54 Echi.fcs" />
         <Keyword name="$WELLID"  value="D03" />
         <Keyword name="$SMNO"  value="TLN1 54 Echi" />
         <Keyword name="$DATATYPE"  value="I" />
         <Keyword name="$MODE"  value="L" />
         <Keyword name="$BYTEORD"  value="4,3,2,1" />
         <Keyword name="$NEXTDATA"  value="0" />
         <Keyword name="$PAR"  value="14" />
         <Keyword name="$P7B"  value="32" />
         <Keyword name="$P7R"  value="16777216" />
         <Keyword name="$P7N"  value="FSC-H" />
         <Keyword name="$P7E"  value="0,0" />
         <Keyword name="#BDACCURIDECADES7"  value="7.224719870049579" />
         <Keyword name="$P7S"  value="FSC-H" />
         <Keyword name="#P7DetectorName"  value="FSC" />
         <Keyword name="#P7Dimension"  value="OTHER" />
         <Keyword name="#P7IsFluorescent"  value="false" />
         <Keyword name="#P7detectornumber"  value="70" />
         <Keyword name="$P7L"  value="143" />
         <Keyword name="#P7VirtualGain"  value="1.0" />
         <Keyword name="$P6B"  value="32" />
         <Keyword name="$P6R"  value="16777216" />
         <Keyword name="$P6N"  value="FL4-A" />
         <Keyword name="$P6E"  value="0,0" />
         <Keyword name="#BDACCURIDECADES6"  value="7.224719870049579" />
         <Keyword name="$P6S"  value="APC-A" />
         <Keyword name="#P6DetectorName"  value="FL4" />
         <Keyword name="#P6Dimension"  value="AREA" />
         <Keyword name="#P6IsFluorescent"  value="true" />
         <Keyword name="#P6detectornumber"  value="4" />
         <Keyword name="$P6L"  value="640" />
         <Keyword name="#P6VirtualGain"  value="1.0" />
         <Keyword name="$P8B"  value="32" />
         <Keyword name="$P8R"  value="16777216" />
         <Keyword name="$P8N"  value="SSC-H" />
         <Keyword name="$P8E"  value="0,0" />
         <Keyword name="#BDACCURIDECADES8"  value="7.224719870049579" />
         <Keyword name="$P8S"  value="SSC-H" />
         <Keyword name="#P8DetectorName"  value="SSC" />
         <Keyword name="#P8Dimension"  value="OTHER" />
         <Keyword name="#P8IsFluorescent"  value="false" />
         <Keyword name="#P8detectornumber"  value="83" />
         <Keyword name="$P8L"  value="143" />
         <Keyword name="#P8VirtualGain"  value="1.0" />
         <Keyword name="$P3B"  value="32" />
         <Keyword name="$P3R"  value="16777216" />
         <Keyword name="$P3N"  value="FL1-A" />
         <Keyword name="$P3E"  value="0,0" />
         <Keyword name="#BDACCURIDECADES3"  value="7.224719870049579" />
         <Keyword name="$P3S"  value="FITC-A" />
         <Keyword name="#P3DetectorName"  value="FL1" />
         <Keyword name="#P3Dimension"  value="AREA" />
         <Keyword name="#P3IsFluorescent"  value="true" />
         <Keyword name="#P3detectornumber"  value="1" />
         <Keyword name="$P3L"  value="488" />
         <Keyword name="#P3VirtualGain"  value="1.0" />
         <Keyword name="$P12B"  value="32" />
         <Keyword name="$P12R"  value="16777216" />
         <Keyword name="$P12N"  value="FL4-H" />
         <Keyword name="$P12E"  value="0,0" />
         <Keyword name="#BDACCURIDECADES12"  value="7.224719870049579" />
         <Keyword name="$P12S"  value="APC-H" />
         <Keyword name="#P12DetectorName"  value="FL4" />
         <Keyword name="#P12Dimension"  value="HEIGHT" />
         <Keyword name="#P12IsFluorescent"  value="true" />
         <Keyword name="#P12detectornumber"  value="4" />
         <Keyword name="$P12L"  value="640" />
         <Keyword name="#P12VirtualGain"  value="1.0" />
         <Keyword name="$P2B"  value="32" />
         <Keyword name="$P2R"  value="16777216" />
         <Keyword name="$P2N"  value="SSC-A" />
         <Keyword name="$P2E"  value="0,0" />
         <Keyword name="#BDACCURIDECADES2"  value="7.224719870049579" />
         <Keyword name="$P2S"  value="SSC-A" />
         <Keyword name="#P2DetectorName"  value="SSC" />
         <Keyword name="#P2Dimension"  value="OTHER" />
         <Keyword name="#P2IsFluorescent"  value="false" />
         <Keyword name="#P2detectornumber"  value="83" />
         <Keyword name="$P2L"  value="143" />
         <Keyword name="#P2VirtualGain"  value="1.0" />
         <Keyword name="$P14B"  value="32" />
         <Keyword name="$P14R"  value="16777216" />
         <Keyword name="$P14N"  value="Time" />
         <Keyword name="$P14E"  value="0,0" />
         <Keyword name="#BDACCURIDECADES14"  value="7.224719870049579" />
         <Keyword name="$P14S"  value="Time" />
         <Keyword name="#P14DetectorName"  value="No detector" />
         <Keyword name="#P14Dimension"  value="OTHER" />
         <Keyword name="#P14IsFluorescent"  value="false" />
         <Keyword name="#P14detectornumber"  value="-1" />
         <Keyword name="$P14L"  value="-1" />
         <Keyword name="#P14VirtualGain"  value="1.0" />
         <Keyword name="$P5B"  value="32" />
         <Keyword name="$P5R"  value="16777216" />
         <Keyword name="$P5N"  value="FL3-A" />
         <Keyword name="$P5E"  value="0,0" />
         <Keyword name="#BDACCURIDECADES5"  value="7.224719870049579" />
         <Keyword name="$P5S"  value="PerCP-A" />
         <Keyword name="#P5DetectorName"  value="FL3" />
         <Keyword name="#P5Dimension"  value="AREA" />
         <Keyword name="#P5IsFluorescent"  value="true" />
         <Keyword name="#P5detectornumber"  value="3" />
         <Keyword name="$P5L"  value="488" />
         <Keyword name="#P5VirtualGain"  value="1.0" />
         <Keyword name="$P10B"  value="32" />
         <Keyword name="$P10R"  value="16777216" />
         <Keyword name="$P10N"  value="FL2-H" />
         <Keyword name="$P10E"  value="0,0" />
         <Keyword name="#BDACCURIDECADES10"  value="7.224719870049579" />
         <Keyword name="$P10S"  value="PE-H" />
         <Keyword name="#P10DetectorName"  value="FL2" />
         <Keyword name="#P10Dimension"  value="HEIGHT" />
         <Keyword name="#P10IsFluorescent"  value="true" />
         <Keyword name="#P10detectornumber"  value="2" />
         <Keyword name="$P10L"  value="488" />
         <Keyword name="#P10VirtualGain"  value="1.0" />
         <Keyword name="$P11B"  value="32" />
         <Keyword name="$P11R"  value="16777216" />
         <Keyword name="$P11N"  value="FL3-H" />
         <Keyword name="$P11E"  value="0,0" />
         <Keyword name="#BDACCURIDECADES11"  value="7.224719870049579" />
         <Keyword name="$P11S"  value="PerCP-H" />
         <Keyword name="#P11DetectorName"  value="FL3" />
         <Keyword name="#P11Dimension"  value="HEIGHT" />
         <Keyword name="#P11IsFluorescent"  value="true" />
         <Keyword name="#P11detectornumber"  value="3" />
         <Keyword name="$P11L"  value="488" />
         <Keyword name="#P11VirtualGain"  value="1.0" />
         <Keyword name="$P13B"  value="32" />
         <Keyword name="$P13R"  value="16777216" />
         <Keyword name="$P13N"  value="Width" />
         <Keyword name="$P13E"  value="0,0" />
         <Keyword name="#BDACCURIDECADES13"  value="7.224719870049579" />
         <Keyword name="$P13S"  value="Width" />
         <Keyword name="#P13DetectorName"  value="No detector" />
         <Keyword name="#P13Dimension"  value="OTHER" />
         <Keyword name="#P13IsFluorescent"  value="false" />
         <Keyword name="#P13detectornumber"  value="-1" />
         <Keyword name="$P13L"  value="-1" />
         <Keyword name="#P13VirtualGain"  value="1.0" />
         <Keyword name="$P1B"  value="32" />
         <Keyword name="$P1R"  value="16777216" />
         <Keyword name="$P1N"  value="FSC-A" />
         <Keyword name="$P1E"  value="0,0" />
         <Keyword name="#BDACCURIDECADES1"  value="7.224719870049579" />
         <Keyword name="$P1S"  value="FSC-A" />
         <Keyword name="#P1DetectorName"  value="FSC" />
         <Keyword name="#P1Dimension"  value="OTHER" />
         <Keyword name="#P1IsFluorescent"  value="false" />
         <Keyword name="#P1detectornumber"  value="70" />
         <Keyword name="$P1L"  value="143" />
         <Keyword name="#P1VirtualGain"  value="1.0" />
         <Keyword name="$P4B"  value="32" />
         <Keyword name="$P4R"  value="16777216" />
         <Keyword name="$P4N"  value="FL2-A" />
         <Keyword name="$P4E"  value="0,0" />
         <Keyword name="#BDACCURIDECADES4"  value="7.224719870049579" />
         <Keyword name="$P4S"  value="PE-A" />
         <Keyword name="#P4DetectorName"  value="FL2" />
         <Keyword name="#P4Dimension"  value="AREA" />
         <Keyword name="#P4IsFluorescent"  value="true" />
         <Keyword name="#P4detectornumber"  value="2" />
         <Keyword name="$P4L"  value="488" />
         <Keyword name="#P4VirtualGain"  value="1.0" />
         <Keyword name="$P9B"  value="32" />
         <Keyword name="$P9R"  value="16777216" />
         <Keyword name="$P9N"  value="FL1-H" />
         <Keyword name="$P9E"  value="0,0" />
         <Keyword name="#BDACCURIDECADES9"  value="7.224719870049579" />
         <Keyword name="$P9S"  value="FITC-H" />
         <Keyword name="#P9DetectorName"  value="FL1" />
         <Keyword name="#P9Dimension"  value="HEIGHT" />
         <Keyword name="#P9IsFluorescent"  value="true" />
         <Keyword name="#P9detectornumber"  value="1" />
         <Keyword name="$P9L"  value="488" />
         <Keyword name="#P9VirtualGain"  value="1.0" />
         <Keyword name="$TOT"  value="13847" />
         <Keyword name="$DATE"  value="01-NOV-2022" />
         <Keyword name="$CYT"  value="BD Accuri C6 Plus" />
         <Keyword name="$CYTSN"  value="R66501700030" />
         <Keyword name="#SoftwareVersion"  value="BD Accuri C6 Plus 1.0.34.1" />
         <Keyword name="#LASERCONFIGURATION"  value="3 Blue 1 Red" />
         <Keyword name="$SPILLOVER"  value="8,FL1-A,FL2-A,FL3-A,FL4-A,FL1-H,FL2-H,FL3-H,FL4-H,1.0000,0.0000,0.0000,0.0000,0.0000,0.0000,0.0000,0.0000,0.0000,1.0000,0.0000,0.0000,0.0000,0.0000,0.0000,0.0000,0.0000,0.0000,1.0000,0.0000,0.0000,0.0000,0.0000,0.0000,0.0000,0.0000,0.0000,1.0000,0.0000,0.0000,0.0000,0.0000,0.0000,0.0000,0.0000,0.0000,1.0000,0.0000,0.0000,0.0000,0.0000,0.0000,0.0000,0.0000,0.0000,1.0000,0.0000,0.0000,0.0000,0.0000,0.0000,0.0000,0.0000,0.0000,1.0000,0.0000,0.0000,0.0000,0.0000,0.0000,0.0000,0.0000,0.0000,1.0000" />
         <Keyword name="#BDACCURICAPTUREDDATE"  value="1667335740760" />
         <Keyword name="$TIMESTEP"  value="0.1" />
         <Keyword name="$PROJ"  value="20221101_162322" />
         <Keyword name="$BTIM"  value="15:49:14.62" />
         <Keyword name="$ETIM"  value="15:50:32.42" />
         <Keyword name="#ATIM"  value="77" />
         <Keyword name="#ACQUISITIONTIMEMILLI"  value="77867" />
         <Keyword name="$TR"  value="FSC-H,80000" />
         <Keyword name="#SECONDARYTHRESHOLD"  value="FSC-H,0" />
         <Keyword name="$VOL"  value="84859" />
         <Keyword name="#P1MaxUsefulDataChannel"  value="16777214" />
         <Keyword name="#P2MaxUsefulDataChannel"  value="2228223" />
         <Keyword name="#P3MaxUsefulDataChannel"  value="11775" />
         <Keyword name="#P4MaxUsefulDataChannel"  value="6655" />
         <Keyword name="#P5MaxUsefulDataChannel"  value="10239" />
         <Keyword name="#P6MaxUsefulDataChannel"  value="40959" />
         <Keyword name="#P7MaxUsefulDataChannel"  value="8126463" />
         <Keyword name="#P8MaxUsefulDataChannel"  value="1048575" />
         <Keyword name="#P9MaxUsefulDataChannel"  value="3455" />
         <Keyword name="#P10MaxUsefulDataChannel"  value="2111" />
         <Keyword name="#P11MaxUsefulDataChannel"  value="4095" />
         <Keyword name="#P12MaxUsefulDataChannel"  value="16383" />
         <Keyword name="#P13MaxUsefulDataChannel"  value="215" />
         <Keyword name="#P14MaxUsefulDataChannel"  value="879" />
         <Keyword name="$BEGINSTEXT"  value="58" />
         <Keyword name="$ENDSTEXT"  value="4424" />
         <Keyword name="$BEGINDATA"  value="4425" />
         <Keyword name="$ENDDATA"  value="779856" />
         <Keyword name="$BEGINANALYSIS"  value="0" />
         <Keyword name="$ENDANALYSIS"  value="0" />
         <Keyword name="#SPACERS"  value="0000" />
       </Keywords>
       <SampleNode name="D03 TLN1 54 Echi.fcs"  annotation=""  owningGroup=""  expanded="0"  sortPriority="10"  count="13847"  sampleID="27" >
         <Graph smoothing="0"  backColor="#ffffff"  foreColor="#000000"  type="Pseudocolor"  fast="1" >
           <Axis dimension="x"  name="FSC-A"  label=""  auto="auto" />
           <Axis dimension="y"  name="SSC-A"  label=""  auto="auto" />
           <GraphSettings level="5%"  smoothingHighResolution="1"  contourHighResolution="1"  histogramSmoothingCount="0"  graphResolution="256"  showOutliers="0"  drawLargeDots="0"  dotsToDraw="8000"  tint="le.chartfill.tinted.40"  lineWeight="le.lineweight.normal"  lineStyle="le.linestyle.solid" />
           <GraphEnvironment showGrid="0"  showAxes="tnlTNL"  showGates="1"  showFreqOnPlots="1"  showGateNameOnPlots="1"  showMedians="0"  showUncomped="0"  addEventParam="0"  lastYAxisName="" >
             <TextTraits font="SansSerif"  size="11"  name="Labels"  style="plain"  color="#000000"  background="#00ffffff"  just="left" />
             <TextTraits font="SansSerif"  size="11"  name="LayoutGates"  style="plain"  color="#000000"  background="#00ffffff"  just="left" />
             <TextTraits font="SansSerif"  size="9"  name="Numbers"  style="plain"  color="#000000"  background="#00ffffff"  just="left" />
             <TextTraits font="SansSerif"  size="9"  name="Legend"  style="plain"  color="#000000"  background="#00ffffff"  just="left" />
             <WindowPosition x="0"  y="0"  width="0"  height="0"  displayed="0"  panelState="" />
           </GraphEnvironment>
         </Graph>
         <Subpopulations>
           <Population name="Cells"  annotation=""  owningGroup="U251"  expanded="0"  sortPriority="10"  count="6729" >
             <Graph smoothing="0"  backColor="#ffffff"  foreColor="#000000"  heatMapStatParameter="FL1-A"  type="Pseudocolor"  fast="1" >
               <Axis dimension="x"  name="FSC-H"  label=""  auto="auto" />
               <Axis dimension="y"  name="FSC-A"  label=""  auto="auto" />
               <GraphSettings level="5%"  smoothingHighResolution="1"  contourHighResolution="1"  histogramSmoothingCount="0"  graphResolution="256"  showOutliers="0"  drawLargeDots="0"  dotsToDraw="8000"  tint="le.chartfill.tinted.40"  lineWeight="le.lineweight.normal"  lineStyle="le.linestyle.solid" />
               <GraphEnvironment showGrid="0"  showAxes="tnlTNL"  showGates="1"  showFreqOnPlots="1"  showGateNameOnPlots="1"  showMedians="0"  showUncomped="0"  addEventParam="0"  lastYAxisName="" >
                 <TextTraits font="SansSerif"  size="11"  name="Labels"  style="plain"  color="#000000"  background="#00ffffff"  just="left" />
                 <TextTraits font="SansSerif"  size="11"  name="LayoutGates"  style="plain"  color="#000000"  background="#00ffffff"  just="left" />
                 <TextTraits font="SansSerif"  size="9"  name="Numbers"  style="plain"  color="#000000"  background="#00ffffff"  just="left" />
                 <TextTraits font="SansSerif"  size="9"  name="Legend"  style="plain"  color="#000000"  background="#00ffffff"  just="left" />
                 <WindowPosition x="-1933"  y="444"  width="1946"  height="1058"  displayed="0"  panelState="---" />
               </GraphEnvironment>
             </Graph>
             <Gate gating:id="ID1969290581" >
               <gating:PolygonGate eventsInside="1"  annoOffsetX="0"  annoOffsetY="0"  tint="#000000"  isTinted="0"  lineWeight="Normal"  userDefined="1"  quadId="-1"  gateResolution="256" >
                 <gating:dimension>
                   <data-type:fcs-dimension data-type:name="FSC-H" />
                 </gating:dimension>
                 <gating:dimension>
                   <data-type:fcs-dimension data-type:name="SSC-A" />
                 </gating:dimension>
                 <gating:vertex>
                   <gating:coordinate data-type:value="8455290.098569157" />
                   <gating:coordinate data-type:value="4672957.647969052" />
                 </gating:vertex>
                 <gating:vertex>
                   <gating:coordinate data-type:value="3200740.731319555" />
                   <gating:coordinate data-type:value="1460299.2649903288" />
                 </gating:vertex>
                 <gating:vertex>
                   <gating:coordinate data-type:value="3147395.052464229" />
                   <gating:coordinate data-type:value="486766.4216634429" />
                 </gating:vertex>
                 <gating:vertex>
                   <gating:coordinate data-type:value="9815604.909379968" />
                   <gating:coordinate data-type:value="486766.4216634429" />
                 </gating:vertex>
                 <gating:vertex>
                   <gating:coordinate data-type:value="13816530.823529411" />
                   <gating:coordinate data-type:value="2563636.487427466" />
                 </gating:vertex>
                 <gating:vertex>
                   <gating:coordinate data-type:value="11042555.523052463" />
                   <gating:coordinate data-type:value="4672957.647969052" />
                 </gating:vertex>
                 <gating:vertex>
                   <gating:coordinate data-type:value="8348598.7408585055" />
                   <gating:coordinate data-type:value="4932566.406189555" />
                 </gating:vertex>
                 <gating:vertex>
                   <gating:coordinate data-type:value="8748691.33227345" />
                   <gating:coordinate data-type:value="4672957.647969052" />
                 </gating:vertex>
               </gating:PolygonGate>
             </Gate>
             <Subpopulations>
               <Population name="Single Cells"  annotation=""  owningGroup="U251"  expanded="0"  sortPriority="10"  count="6410" >
                 <Graph smoothing="0"  backColor="#ffffff"  foreColor="#000000"  heatMapStatParameter="FL1-A"  type="Histogram"  fast="1" >
                   <Axis dimension="x"  name="FL4-A"  label=""  auto="auto" />
                   <Axis dimension="y"  name=""  label=""  auto="auto" />
                   <GraphSettings level="5%"  smoothingHighResolution="1"  contourHighResolution="1"  histogramSmoothingCount="0"  graphResolution="256"  showOutliers="0"  drawLargeDots="0"  dotsToDraw="8000"  tint="le.chartfill.tinted.40"  lineWeight="le.lineweight.normal"  lineStyle="le.linestyle.solid" />
                   <GraphEnvironment showGrid="0"  showAxes="tnlTNL"  showGates="1"  showFreqOnPlots="1"  showGateNameOnPlots="1"  showMedians="0"  showUncomped="0"  addEventParam="0"  lastYAxisName="" >
                     <TextTraits font="SansSerif"  size="11"  name="Labels"  style="plain"  color="#000000"  background="#00ffffff"  just="left" />
                     <TextTraits font="SansSerif"  size="11"  name="LayoutGates"  style="plain"  color="#000000"  background="#00ffffff"  just="left" />
                     <TextTraits font="SansSerif"  size="9"  name="Numbers"  style="plain"  color="#000000"  background="#00ffffff"  just="left" />
                     <TextTraits font="SansSerif"  size="9"  name="Legend"  style="plain"  color="#000000"  background="#00ffffff"  just="left" />
                     <WindowPosition x="-1920"  y="457"  width="973"  height="529"  displayed="0"  panelState="---" />
                   </GraphEnvironment>
                 </Graph>
                 <Gate gating:id="ID1508840316"  gating:parent_id="ID1969290581" >
                   <gating:PolygonGate eventsInside="1"  annoOffsetX="0"  annoOffsetY="0"  tint="#000000"  isTinted="0"  lineWeight="Normal"  userDefined="1"  quadId="-1"  gateResolution="256" >
                     <gating:dimension>
                       <data-type:fcs-dimension data-type:name="FSC-H" />
                     </gating:dimension>
                     <gating:dimension>
                       <data-type:fcs-dimension data-type:name="FSC-A" />
                     </gating:dimension>
                     <gating:vertex>
                       <gating:coordinate data-type:value="8717757.41704036" />
                       <gating:coordinate data-type:value="16878896.096969698" />
                     </gating:vertex>
                     <gating:vertex>
                       <gating:coordinate data-type:value="3686473.470852018" />
                       <gating:coordinate data-type:value="4524764.315151515" />
                     </gating:vertex>
                     <gating:vertex>
                       <gating:coordinate data-type:value="2144173.34529148" />
                       <gating:coordinate data-type:value="7219286.884848485" />
                     </gating:vertex>
                     <gating:vertex>
                       <gating:coordinate data-type:value="5294603.479820628" />
                       <gating:coordinate data-type:value="16980576.193939395" />
                     </gating:vertex>
                   </gating:PolygonGate>
                 </Gate>
                 <Subpopulations>
                   <Population name="Cells of interest"  annotation=""  owningGroup="U251"  expanded="0"  sortPriority="10"  count="6410" >
                     <Graph smoothing="0"  backColor="#ffffff"  foreColor="#000000"  heatMapStatParameter="FL1-A"  type="Histogram"  fast="1" >
                       <Axis dimension="x"  name="FL4-A"  label=""  auto="auto" />
                       <Axis dimension="y"  name=""  label=""  auto="auto" />
                       <GraphSettings level="5%"  smoothingHighResolution="1"  contourHighResolution="1"  histogramSmoothingCount="0"  graphResolution="256"  showOutliers="0"  drawLargeDots="0"  dotsToDraw="8000"  tint="le.chartfill.tinted.40"  lineWeight="le.lineweight.normal"  lineStyle="le.linestyle.solid" />
                       <GraphEnvironment showGrid="0"  showAxes="tnlTNL"  showGates="1"  showFreqOnPlots="1"  showGateNameOnPlots="1"  showMedians="0"  showUncomped="0"  addEventParam="0"  lastYAxisName="" >
                         <TextTraits font="SansSerif"  size="11"  name="Labels"  style="plain"  color="#000000"  background="#00ffffff"  just="left" />
                         <TextTraits font="SansSerif"  size="11"  name="LayoutGates"  style="plain"  color="#000000"  background="#00ffffff"  just="left" />
                         <TextTraits font="SansSerif"  size="9"  name="Numbers"  style="plain"  color="#000000"  background="#00ffffff"  just="left" />
                         <TextTraits font="SansSerif"  size="9"  name="Legend"  style="plain"  color="#000000"  background="#00ffffff"  just="left" />
                         <WindowPosition x="-1920"  y="457"  width="973"  height="529"  displayed="1"  panelState="---" />
                       </GraphEnvironment>
                     </Graph>
                     <Gate gating:id="ID921218332"  gating:parent_id="ID1508840316" >
                       <gating:RectangleGate eventsInside="1"  annoOffsetX="0"  annoOffsetY="0"  tint="#000000"  isTinted="0"  lineWeight="Normal"  userDefined="1" >
                         <gating:dimension gating:min="9.746157512567812"  gating:max="1.6777215999999985E7"  yRatio="0.6870229007633588" >
                           <data-type:fcs-dimension data-type:name="FL4-A" />
                         </gating:dimension>
                       </gating:RectangleGate>
                     </Gate>
                   </Population>
                 </Subpopulations>
               </Population>
             </Subpopulations>
           </Population>
         </Subpopulations>
       </SampleNode>
     </Sample>
     <Sample>
       <DataSet uri="file:/C:/Users/pawla/Desktop/Gordon%20Lab/RAD%20TGT%20experiments/22_11_01%20trips%20and%20multi/22_11_01%20trips%20and%20multi%20FJ%20files/D04%20CHO%2054%20Echi%20.fcs"  sampleID="28" />
       <Transformations>
         <transforms:linear transforms:minRange="0"  transforms:maxRange="16777216"  gain="1" >
           <data-type:parameter data-type:name="FSC-A" />
         </transforms:linear>
         <transforms:linear transforms:minRange="0"  transforms:maxRange="16777216"  gain="1" >
           <data-type:parameter data-type:name="SSC-A" />
         </transforms:linear>
         <transforms:log transforms:offset="0.316227766"  transforms:decades="6.7247198959" >
           <data-type:parameter data-type:name="FL1-A" />
         </transforms:log>
         <transforms:log transforms:offset="1"  transforms:decades="7.2247198959" >
           <data-type:parameter data-type:name="FL2-A" />
         </transforms:log>
         <transforms:log transforms:offset="1"  transforms:decades="7.2247198959" >
           <data-type:parameter data-type:name="FL3-A" />
         </transforms:log>
         <transforms:log transforms:offset="0.316227766"  transforms:decades="7" >
           <data-type:parameter data-type:name="FL4-A" />
         </transforms:log>
         <transforms:linear transforms:minRange="0"  transforms:maxRange="16777216"  gain="1" >
           <data-type:parameter data-type:name="FSC-H" />
         </transforms:linear>
         <transforms:linear transforms:minRange="0"  transforms:maxRange="16777216"  gain="1" >
           <data-type:parameter data-type:name="SSC-H" />
         </transforms:linear>
         <transforms:log transforms:offset="1"  transforms:decades="7.2247198959" >
           <data-type:parameter data-type:name="FL1-H" />
         </transforms:log>
         <transforms:log transforms:offset="1"  transforms:decades="7.2247198959" >
           <data-type:parameter data-type:name="FL2-H" />
         </transforms:log>
         <transforms:log transforms:offset="1"  transforms:decades="7.2247198959" >
           <data-type:parameter data-type:name="FL3-H" />
         </transforms:log>
         <transforms:log transforms:offset="1"  transforms:decades="7.2247198959" >
           <data-type:parameter data-type:name="FL4-H" />
         </transforms:log>
         <transforms:linear transforms:minRange="0"  transforms:maxRange="16777216"  gain="1" >
           <data-type:parameter data-type:name="Width" />
         </transforms:linear>
         <transforms:linear transforms:minRange="13.9847991314"  transforms:maxRange="92"  gain="0.0998914224" >
           <data-type:parameter data-type:name="Time" />
         </transforms:linear>
       </Transformations>
       <Keywords>
         <Keyword name="FJ_FCS_VERSION"  value="3.1" />
         <Keyword name="$FIL"  value="D04 CHO 54 Echi .fcs" />
         <Keyword name="$WELLID"  value="D04" />
         <Keyword name="$SMNO"  value="CHO 54 Echi " />
         <Keyword name="$DATATYPE"  value="I" />
         <Keyword name="$MODE"  value="L" />
         <Keyword name="$BYTEORD"  value="4,3,2,1" />
         <Keyword name="$NEXTDATA"  value="0" />
         <Keyword name="$PAR"  value="14" />
         <Keyword name="$P7B"  value="32" />
         <Keyword name="$P7R"  value="16777216" />
         <Keyword name="$P7N"  value="FSC-H" />
         <Keyword name="$P7E"  value="0,0" />
         <Keyword name="#BDACCURIDECADES7"  value="7.224719870049579" />
         <Keyword name="$P7S"  value="FSC-H" />
         <Keyword name="#P7DetectorName"  value="FSC" />
         <Keyword name="#P7Dimension"  value="OTHER" />
         <Keyword name="#P7IsFluorescent"  value="false" />
         <Keyword name="#P7detectornumber"  value="70" />
         <Keyword name="$P7L"  value="143" />
         <Keyword name="#P7VirtualGain"  value="1.0" />
         <Keyword name="$P6B"  value="32" />
         <Keyword name="$P6R"  value="16777216" />
         <Keyword name="$P6N"  value="FL4-A" />
         <Keyword name="$P6E"  value="0,0" />
         <Keyword name="#BDACCURIDECADES6"  value="7.224719870049579" />
         <Keyword name="$P6S"  value="APC-A" />
         <Keyword name="#P6DetectorName"  value="FL4" />
         <Keyword name="#P6Dimension"  value="AREA" />
         <Keyword name="#P6IsFluorescent"  value="true" />
         <Keyword name="#P6detectornumber"  value="4" />
         <Keyword name="$P6L"  value="640" />
         <Keyword name="#P6VirtualGain"  value="1.0" />
         <Keyword name="$P8B"  value="32" />
         <Keyword name="$P8R"  value="16777216" />
         <Keyword name="$P8N"  value="SSC-H" />
         <Keyword name="$P8E"  value="0,0" />
         <Keyword name="#BDACCURIDECADES8"  value="7.224719870049579" />
         <Keyword name="$P8S"  value="SSC-H" />
         <Keyword name="#P8DetectorName"  value="SSC" />
         <Keyword name="#P8Dimension"  value="OTHER" />
         <Keyword name="#P8IsFluorescent"  value="false" />
         <Keyword name="#P8detectornumber"  value="83" />
         <Keyword name="$P8L"  value="143" />
         <Keyword name="#P8VirtualGain"  value="1.0" />
         <Keyword name="$P3B"  value="32" />
         <Keyword name="$P3R"  value="16777216" />
         <Keyword name="$P3N"  value="FL1-A" />
         <Keyword name="$P3E"  value="0,0" />
         <Keyword name="#BDACCURIDECADES3"  value="7.224719870049579" />
         <Keyword name="$P3S"  value="FITC-A" />
         <Keyword name="#P3DetectorName"  value="FL1" />
         <Keyword name="#P3Dimension"  value="AREA" />
         <Keyword name="#P3IsFluorescent"  value="true" />
         <Keyword name="#P3detectornumber"  value="1" />
         <Keyword name="$P3L"  value="488" />
         <Keyword name="#P3VirtualGain"  value="1.0" />
         <Keyword name="$P12B"  value="32" />
         <Keyword name="$P12R"  value="16777216" />
         <Keyword name="$P12N"  value="FL4-H" />
         <Keyword name="$P12E"  value="0,0" />
         <Keyword name="#BDACCURIDECADES12"  value="7.224719870049579" />
         <Keyword name="$P12S"  value="APC-H" />
         <Keyword name="#P12DetectorName"  value="FL4" />
         <Keyword name="#P12Dimension"  value="HEIGHT" />
         <Keyword name="#P12IsFluorescent"  value="true" />
         <Keyword name="#P12detectornumber"  value="4" />
         <Keyword name="$P12L"  value="640" />
         <Keyword name="#P12VirtualGain"  value="1.0" />
         <Keyword name="$P2B"  value="32" />
         <Keyword name="$P2R"  value="16777216" />
         <Keyword name="$P2N"  value="SSC-A" />
         <Keyword name="$P2E"  value="0,0" />
         <Keyword name="#BDACCURIDECADES2"  value="7.224719870049579" />
         <Keyword name="$P2S"  value="SSC-A" />
         <Keyword name="#P2DetectorName"  value="SSC" />
         <Keyword name="#P2Dimension"  value="OTHER" />
         <Keyword name="#P2IsFluorescent"  value="false" />
         <Keyword name="#P2detectornumber"  value="83" />
         <Keyword name="$P2L"  value="143" />
         <Keyword name="#P2VirtualGain"  value="1.0" />
         <Keyword name="$P14B"  value="32" />
         <Keyword name="$P14R"  value="16777216" />
         <Keyword name="$P14N"  value="Time" />
         <Keyword name="$P14E"  value="0,0" />
         <Keyword name="#BDACCURIDECADES14"  value="7.224719870049579" />
         <Keyword name="$P14S"  value="Time" />
         <Keyword name="#P14DetectorName"  value="No detector" />
         <Keyword name="#P14Dimension"  value="OTHER" />
         <Keyword name="#P14IsFluorescent"  value="false" />
         <Keyword name="#P14detectornumber"  value="-1" />
         <Keyword name="$P14L"  value="-1" />
         <Keyword name="#P14VirtualGain"  value="1.0" />
         <Keyword name="$P5B"  value="32" />
         <Keyword name="$P5R"  value="16777216" />
         <Keyword name="$P5N"  value="FL3-A" />
         <Keyword name="$P5E"  value="0,0" />
         <Keyword name="#BDACCURIDECADES5"  value="7.224719870049579" />
         <Keyword name="$P5S"  value="PerCP-A" />
         <Keyword name="#P5DetectorName"  value="FL3" />
         <Keyword name="#P5Dimension"  value="AREA" />
         <Keyword name="#P5IsFluorescent"  value="true" />
         <Keyword name="#P5detectornumber"  value="3" />
         <Keyword name="$P5L"  value="488" />
         <Keyword name="#P5VirtualGain"  value="1.0" />
         <Keyword name="$P10B"  value="32" />
         <Keyword name="$P10R"  value="16777216" />
         <Keyword name="$P10N"  value="FL2-H" />
         <Keyword name="$P10E"  value="0,0" />
         <Keyword name="#BDACCURIDECADES10"  value="7.224719870049579" />
         <Keyword name="$P10S"  value="PE-H" />
         <Keyword name="#P10DetectorName"  value="FL2" />
         <Keyword name="#P10Dimension"  value="HEIGHT" />
         <Keyword name="#P10IsFluorescent"  value="true" />
         <Keyword name="#P10detectornumber"  value="2" />
         <Keyword name="$P10L"  value="488" />
         <Keyword name="#P10VirtualGain"  value="1.0" />
         <Keyword name="$P11B"  value="32" />
         <Keyword name="$P11R"  value="16777216" />
         <Keyword name="$P11N"  value="FL3-H" />
         <Keyword name="$P11E"  value="0,0" />
         <Keyword name="#BDACCURIDECADES11"  value="7.224719870049579" />
         <Keyword name="$P11S"  value="PerCP-H" />
         <Keyword name="#P11DetectorName"  value="FL3" />
         <Keyword name="#P11Dimension"  value="HEIGHT" />
         <Keyword name="#P11IsFluorescent"  value="true" />
         <Keyword name="#P11detectornumber"  value="3" />
         <Keyword name="$P11L"  value="488" />
         <Keyword name="#P11VirtualGain"  value="1.0" />
         <Keyword name="$P13B"  value="32" />
         <Keyword name="$P13R"  value="16777216" />
         <Keyword name="$P13N"  value="Width" />
         <Keyword name="$P13E"  value="0,0" />
         <Keyword name="#BDACCURIDECADES13"  value="7.224719870049579" />
         <Keyword name="$P13S"  value="Width" />
         <Keyword name="#P13DetectorName"  value="No detector" />
         <Keyword name="#P13Dimension"  value="OTHER" />
         <Keyword name="#P13IsFluorescent"  value="false" />
         <Keyword name="#P13detectornumber"  value="-1" />
         <Keyword name="$P13L"  value="-1" />
         <Keyword name="#P13VirtualGain"  value="1.0" />
         <Keyword name="$P1B"  value="32" />
         <Keyword name="$P1R"  value="16777216" />
         <Keyword name="$P1N"  value="FSC-A" />
         <Keyword name="$P1E"  value="0,0" />
         <Keyword name="#BDACCURIDECADES1"  value="7.224719870049579" />
         <Keyword name="$P1S"  value="FSC-A" />
         <Keyword name="#P1DetectorName"  value="FSC" />
         <Keyword name="#P1Dimension"  value="OTHER" />
         <Keyword name="#P1IsFluorescent"  value="false" />
         <Keyword name="#P1detectornumber"  value="70" />
         <Keyword name="$P1L"  value="143" />
         <Keyword name="#P1VirtualGain"  value="1.0" />
         <Keyword name="$P4B"  value="32" />
         <Keyword name="$P4R"  value="16777216" />
         <Keyword name="$P4N"  value="FL2-A" />
         <Keyword name="$P4E"  value="0,0" />
         <Keyword name="#BDACCURIDECADES4"  value="7.224719870049579" />
         <Keyword name="$P4S"  value="PE-A" />
         <Keyword name="#P4DetectorName"  value="FL2" />
         <Keyword name="#P4Dimension"  value="AREA" />
         <Keyword name="#P4IsFluorescent"  value="true" />
         <Keyword name="#P4detectornumber"  value="2" />
         <Keyword name="$P4L"  value="488" />
         <Keyword name="#P4VirtualGain"  value="1.0" />
         <Keyword name="$P9B"  value="32" />
         <Keyword name="$P9R"  value="16777216" />
         <Keyword name="$P9N"  value="FL1-H" />
         <Keyword name="$P9E"  value="0,0" />
         <Keyword name="#BDACCURIDECADES9"  value="7.224719870049579" />
         <Keyword name="$P9S"  value="FITC-H" />
         <Keyword name="#P9DetectorName"  value="FL1" />
         <Keyword name="#P9Dimension"  value="HEIGHT" />
         <Keyword name="#P9IsFluorescent"  value="true" />
         <Keyword name="#P9detectornumber"  value="1" />
         <Keyword name="$P9L"  value="488" />
         <Keyword name="#P9VirtualGain"  value="1.0" />
         <Keyword name="$TOT"  value="5989" />
         <Keyword name="$DATE"  value="01-NOV-2022" />
         <Keyword name="$CYT"  value="BD Accuri C6 Plus" />
         <Keyword name="$CYTSN"  value="R66501700030" />
         <Keyword name="#SoftwareVersion"  value="BD Accuri C6 Plus 1.0.34.1" />
         <Keyword name="#LASERCONFIGURATION"  value="3 Blue 1 Red" />
         <Keyword name="$SPILLOVER"  value="8,FL1-A,FL2-A,FL3-A,FL4-A,FL1-H,FL2-H,FL3-H,FL4-H,1.0000,0.0000,0.0000,0.0000,0.0000,0.0000,0.0000,0.0000,0.0000,1.0000,0.0000,0.0000,0.0000,0.0000,0.0000,0.0000,0.0000,0.0000,1.0000,0.0000,0.0000,0.0000,0.0000,0.0000,0.0000,0.0000,0.0000,1.0000,0.0000,0.0000,0.0000,0.0000,0.0000,0.0000,0.0000,0.0000,1.0000,0.0000,0.0000,0.0000,0.0000,0.0000,0.0000,0.0000,0.0000,1.0000,0.0000,0.0000,0.0000,0.0000,0.0000,0.0000,0.0000,0.0000,1.0000,0.0000,0.0000,0.0000,0.0000,0.0000,0.0000,0.0000,0.0000,1.0000" />
         <Keyword name="#BDACCURICAPTUREDDATE"  value="1667335872672" />
         <Keyword name="$TIMESTEP"  value="0.1" />
         <Keyword name="$PROJ"  value="20221101_162322" />
         <Keyword name="$BTIM"  value="15:51:26.76" />
         <Keyword name="$ETIM"  value="15:52:58.47" />
         <Keyword name="#ATIM"  value="92" />
         <Keyword name="#ACQUISITIONTIMEMILLI"  value="92093" />
         <Keyword name="$TR"  value="FSC-H,80000" />
         <Keyword name="#SECONDARYTHRESHOLD"  value="FSC-H,0" />
         <Keyword name="$VOL"  value="100081" />
         <Keyword name="#P1MaxUsefulDataChannel"  value="16777214" />
         <Keyword name="#P2MaxUsefulDataChannel"  value="1572863" />
         <Keyword name="#P3MaxUsefulDataChannel"  value="9215" />
         <Keyword name="#P4MaxUsefulDataChannel"  value="4607" />
         <Keyword name="#P5MaxUsefulDataChannel"  value="7167" />
         <Keyword name="#P6MaxUsefulDataChannel"  value="65535" />
         <Keyword name="#P7MaxUsefulDataChannel"  value="7471103" />
         <Keyword name="#P8MaxUsefulDataChannel"  value="753663" />
         <Keyword name="#P9MaxUsefulDataChannel"  value="2815" />
         <Keyword name="#P10MaxUsefulDataChannel"  value="1407" />
         <Keyword name="#P11MaxUsefulDataChannel"  value="3071" />
         <Keyword name="#P12MaxUsefulDataChannel"  value="65535" />
         <Keyword name="#P13MaxUsefulDataChannel"  value="183" />
         <Keyword name="#P14MaxUsefulDataChannel"  value="1023" />
         <Keyword name="$BEGINSTEXT"  value="58" />
         <Keyword name="$ENDSTEXT"  value="4422" />
         <Keyword name="$BEGINDATA"  value="4423" />
         <Keyword name="$ENDDATA"  value="339806" />
         <Keyword name="$BEGINANALYSIS"  value="0" />
         <Keyword name="$ENDANALYSIS"  value="0" />
         <Keyword name="#SPACERS"  value="0000" />
       </Keywords>
       <SampleNode name="D04 CHO 54 Echi .fcs"  annotation=""  owningGroup=""  expanded="1"  sortPriority="10"  count="5989"  sampleID="28" >
         <Graph smoothing="0"  backColor="#ffffff"  foreColor="#000000"  type="Pseudocolor"  fast="1" >
           <Axis dimension="x"  name="FSC-A"  label=""  auto="auto" />
           <Axis dimension="y"  name="SSC-A"  label=""  auto="auto" />
           <GraphSettings level="5%"  smoothingHighResolution="1"  contourHighResolution="1"  histogramSmoothingCount="0"  graphResolution="256"  showOutliers="0"  drawLargeDots="0"  dotsToDraw="8000"  tint="le.chartfill.tinted.40"  lineWeight="le.lineweight.normal"  lineStyle="le.linestyle.solid" />
           <GraphEnvironment showGrid="0"  showAxes="tnlTNL"  showGates="1"  showFreqOnPlots="1"  showGateNameOnPlots="1"  showMedians="0"  showUncomped="0"  addEventParam="0"  lastYAxisName="" >
             <TextTraits font="SansSerif"  size="11"  name="Labels"  style="plain"  color="#000000"  background="#00ffffff"  just="left" />
             <TextTraits font="SansSerif"  size="11"  name="LayoutGates"  style="plain"  color="#000000"  background="#00ffffff"  just="left" />
             <TextTraits font="SansSerif"  size="9"  name="Numbers"  style="plain"  color="#000000"  background="#00ffffff"  just="left" />
             <TextTraits font="SansSerif"  size="9"  name="Legend"  style="plain"  color="#000000"  background="#00ffffff"  just="left" />
             <WindowPosition x="0"  y="0"  width="0"  height="0"  displayed="0"  panelState="" />
           </GraphEnvironment>
         </Graph>
         <Subpopulations>
           <Population name="Cells"  annotation=""  owningGroup="CHO"  expanded="1"  sortPriority="10"  count="3831" >
             <Graph smoothing="0"  backColor="#ffffff"  foreColor="#000000"  heatMapStatParameter="FL1-A"  type="Pseudocolor"  fast="1" >
               <Axis dimension="x"  name="FSC-A"  label=""  auto="auto" />
               <Axis dimension="y"  name="FSC-H"  label=""  auto="auto" />
               <GraphSettings level="5%"  smoothingHighResolution="1"  contourHighResolution="1"  histogramSmoothingCount="0"  graphResolution="256"  showOutliers="0"  drawLargeDots="0"  dotsToDraw="8000"  tint="le.chartfill.tinted.40"  lineWeight="le.lineweight.normal"  lineStyle="le.linestyle.solid" />
               <GraphEnvironment showGrid="0"  showAxes="tnlTNL"  showGates="1"  showFreqOnPlots="1"  showGateNameOnPlots="1"  showMedians="0"  showUncomped="0"  addEventParam="0"  lastYAxisName="" >
                 <TextTraits font="SansSerif"  size="11"  name="Labels"  style="plain"  color="#000000"  background="#00ffffff"  just="left" />
                 <TextTraits font="SansSerif"  size="11"  name="LayoutGates"  style="plain"  color="#000000"  background="#00ffffff"  just="left" />
                 <TextTraits font="SansSerif"  size="9"  name="Numbers"  style="plain"  color="#000000"  background="#00ffffff"  just="left" />
                 <TextTraits font="SansSerif"  size="9"  name="Legend"  style="plain"  color="#000000"  background="#00ffffff"  just="left" />
                 <WindowPosition x="-6"  y="-6"  width="1453"  height="865"  displayed="1"  panelState="---" />
               </GraphEnvironment>
             </Graph>
             <Gate gating:id="ID880336058" >
               <gating:PolygonGate eventsInside="1"  annoOffsetX="0"  annoOffsetY="0"  tint="#000000"  isTinted="0"  lineWeight="Normal"  userDefined="1"  quadId="-1"  gateResolution="256" >
                 <gating:dimension>
                   <data-type:fcs-dimension data-type:name="FSC-A" />
                 </gating:dimension>
                 <gating:dimension>
                   <data-type:fcs-dimension data-type:name="SSC-A" />
                 </gating:dimension>
                 <gating:vertex>
                   <gating:coordinate data-type:value="11073220.07674597" />
                   <gating:coordinate data-type:value="2138927.93625498" />
                 </gating:vertex>
                 <gating:vertex>
                   <gating:coordinate data-type:value="5729747.5978511125" />
                   <gating:coordinate data-type:value="868939.4741035857" />
                 </gating:vertex>
                 <gating:vertex>
                   <gating:coordinate data-type:value="5845630.133537989" />
                   <gating:coordinate data-type:value="267365.9920318725" />
                 </gating:vertex>
                 <gating:vertex>
                   <gating:coordinate data-type:value="16661333.464313123" />
                   <gating:coordinate data-type:value="100262.2470119522" />
                 </gating:vertex>
                 <gating:vertex>
                   <gating:coordinate data-type:value="16545450.928626247" />
                   <gating:coordinate data-type:value="2205769.434262948" />
                 </gating:vertex>
                 <gating:vertex>
                   <gating:coordinate data-type:value="10326421.513430545" />
                   <gating:coordinate data-type:value="2105507.187250996" />
                 </gating:vertex>
               </gating:PolygonGate>
             </Gate>
             <Subpopulations>
               <Population name="Single Cells"  annotation=""  owningGroup="CHO"  expanded="1"  sortPriority="10"  count="3759" >
                 <Graph smoothing="0"  backColor="#ffffff"  foreColor="#000000"  heatMapStatParameter="FL1-A"  type="Histogram"  fast="1" >
                   <Axis dimension="x"  name="FL4-A"  label=""  auto="auto" />
                   <Axis dimension="y"  name=""  label=""  auto="auto" />
                   <GraphSettings level="5%"  smoothingHighResolution="1"  contourHighResolution="1"  histogramSmoothingCount="0"  graphResolution="256"  showOutliers="0"  drawLargeDots="0"  dotsToDraw="8000"  tint="le.chartfill.tinted.40"  lineWeight="le.lineweight.normal"  lineStyle="le.linestyle.solid" />
                   <GraphEnvironment showGrid="0"  showAxes="tnlTNL"  showGates="1"  showFreqOnPlots="1"  showGateNameOnPlots="1"  showMedians="0"  showUncomped="0"  addEventParam="0"  lastYAxisName="" >
                     <TextTraits font="SansSerif"  size="11"  name="Labels"  style="plain"  color="#000000"  background="#00ffffff"  just="left" />
                     <TextTraits font="SansSerif"  size="11"  name="LayoutGates"  style="plain"  color="#000000"  background="#00ffffff"  just="left" />
                     <TextTraits font="SansSerif"  size="9"  name="Numbers"  style="plain"  color="#000000"  background="#00ffffff"  just="left" />
                     <TextTraits font="SansSerif"  size="9"  name="Legend"  style="plain"  color="#000000"  background="#00ffffff"  just="left" />
                     <WindowPosition x="-6"  y="-6"  width="1453"  height="865"  displayed="0"  panelState="---" />
                   </GraphEnvironment>
                 </Graph>
                 <Gate gating:id="ID1184371797"  gating:parent_id="ID880336058" >
                   <gating:PolygonGate eventsInside="1"  annoOffsetX="0"  annoOffsetY="0"  tint="#000000"  isTinted="0"  lineWeight="Normal"  userDefined="1"  quadId="-1"  gateResolution="256" >
                     <gating:dimension>
                       <data-type:fcs-dimension data-type:name="FSC-A" />
                     </gating:dimension>
                     <gating:dimension>
                       <data-type:fcs-dimension data-type:name="FSC-H" />
                     </gating:dimension>
                     <gating:vertex>
                       <gating:coordinate data-type:value="5382099.990790484" />
                       <gating:coordinate data-type:value="3542599.394422311" />
                     </gating:vertex>
                     <gating:vertex>
                       <gating:coordinate data-type:value="16661333.464313123" />
                       <gating:coordinate data-type:value="8789656.988047808" />
                     </gating:vertex>
                     <gating:vertex>
                       <gating:coordinate data-type:value="16661333.464313123" />
                       <gating:coordinate data-type:value="6517046.055776892" />
                     </gating:vertex>
                     <gating:vertex>
                       <gating:coordinate data-type:value="5459355.014581734" />
                       <gating:coordinate data-type:value="1838141.1952191235" />
                     </gating:vertex>
                   </gating:PolygonGate>
                 </Gate>
                 <Subpopulations>
                   <Population name="Cells of interest"  annotation=""  owningGroup="CHO"  expanded="1"  sortPriority="10"  count="3758" >
                     <Graph smoothing="0"  backColor="#ffffff"  foreColor="#000000"  heatMapStatParameter="FL1-A"  type="Histogram"  fast="1" >
                       <Axis dimension="x"  name="FL4-A"  label=""  auto="auto" />
                       <Axis dimension="y"  name=""  label=""  auto="auto" />
                       <GraphSettings level="5%"  smoothingHighResolution="1"  contourHighResolution="1"  histogramSmoothingCount="0"  graphResolution="256"  showOutliers="0"  drawLargeDots="0"  dotsToDraw="8000"  tint="le.chartfill.tinted.40"  lineWeight="le.lineweight.normal"  lineStyle="le.linestyle.solid" />
                       <GraphEnvironment showGrid="0"  showAxes="tnlTNL"  showGates="1"  showFreqOnPlots="1"  showGateNameOnPlots="1"  showMedians="0"  showUncomped="0"  addEventParam="0"  lastYAxisName="" >
                         <TextTraits font="SansSerif"  size="11"  name="Labels"  style="plain"  color="#000000"  background="#00ffffff"  just="left" />
                         <TextTraits font="SansSerif"  size="11"  name="LayoutGates"  style="plain"  color="#000000"  background="#00ffffff"  just="left" />
                         <TextTraits font="SansSerif"  size="9"  name="Numbers"  style="plain"  color="#000000"  background="#00ffffff"  just="left" />
                         <TextTraits font="SansSerif"  size="9"  name="Legend"  style="plain"  color="#000000"  background="#00ffffff"  just="left" />
                         <WindowPosition x="-6"  y="-6"  width="1453"  height="865"  displayed="1"  panelState="---" />
                       </GraphEnvironment>
                     </Graph>
                     <Gate gating:id="ID1994196000"  gating:parent_id="ID1184371797" >
                       <gating:RectangleGate eventsInside="1"  annoOffsetX="0"  annoOffsetY="0"  tint="#000000"  isTinted="0"  lineWeight="Normal"  userDefined="1" >
                         <gating:dimension gating:min="9.955031908274071"  gating:max="1.6777215999999985E7"  yRatio="0.8047808764940239" >
                           <data-type:fcs-dimension data-type:name="FL4-A" />
                         </gating:dimension>
                       </gating:RectangleGate>
                     </Gate>
                   </Population>
                 </Subpopulations>
               </Population>
             </Subpopulations>
           </Population>
         </Subpopulations>
       </SampleNode>
     </Sample>
     <Sample>
       <DataSet uri="file:/C:/Users/pawla/Desktop/Gordon%20Lab/RAD%20TGT%20experiments/22_11_01%20trips%20and%20multi/22_11_01%20trips%20and%20multi%20FJ%20files/D06%20WT%20%2054%20Echi%20A488%20.fcs"  sampleID="29" />
       <Transformations>
         <transforms:linear transforms:minRange="0"  transforms:maxRange="16777216"  gain="1" >
           <data-type:parameter data-type:name="FSC-A" />
         </transforms:linear>
         <transforms:linear transforms:minRange="0"  transforms:maxRange="16777216"  gain="1" >
           <data-type:parameter data-type:name="SSC-A" />
         </transforms:linear>
         <transforms:log transforms:offset="0.316227766"  transforms:decades="6.7247198959" >
           <data-type:parameter data-type:name="FL1-A" />
         </transforms:log>
         <transforms:log transforms:offset="1"  transforms:decades="7.2247198959" >
           <data-type:parameter data-type:name="FL2-A" />
         </transforms:log>
         <transforms:log transforms:offset="1"  transforms:decades="7.2247198959" >
           <data-type:parameter data-type:name="FL3-A" />
         </transforms:log>
         <transforms:log transforms:offset="0.316227766"  transforms:decades="7" >
           <data-type:parameter data-type:name="FL4-A" />
         </transforms:log>
         <transforms:linear transforms:minRange="0"  transforms:maxRange="16777216"  gain="1" >
           <data-type:parameter data-type:name="FSC-H" />
         </transforms:linear>
         <transforms:linear transforms:minRange="0"  transforms:maxRange="16777216"  gain="1" >
           <data-type:parameter data-type:name="SSC-H" />
         </transforms:linear>
         <transforms:log transforms:offset="1"  transforms:decades="7.2247198959" >
           <data-type:parameter data-type:name="FL1-H" />
         </transforms:log>
         <transforms:log transforms:offset="1"  transforms:decades="7.2247198959" >
           <data-type:parameter data-type:name="FL2-H" />
         </transforms:log>
         <transforms:log transforms:offset="1"  transforms:decades="7.2247198959" >
           <data-type:parameter data-type:name="FL3-H" />
         </transforms:log>
         <transforms:log transforms:offset="1"  transforms:decades="7.2247198959" >
           <data-type:parameter data-type:name="FL4-H" />
         </transforms:log>
         <transforms:linear transforms:minRange="0"  transforms:maxRange="16777216"  gain="1" >
           <data-type:parameter data-type:name="Width" />
         </transforms:linear>
         <transforms:linear transforms:minRange="13.945474373"  transforms:maxRange="92"  gain="0.1003271538" >
           <data-type:parameter data-type:name="Time" />
         </transforms:linear>
       </Transformations>
       <Keywords>
         <Keyword name="FJ_FCS_VERSION"  value="3.1" />
         <Keyword name="$FIL"  value="D06 WT  54 Echi A488 .fcs" />
         <Keyword name="$WELLID"  value="D06" />
         <Keyword name="$SMNO"  value="WT  54 Echi A488 " />
         <Keyword name="$DATATYPE"  value="I" />
         <Keyword name="$MODE"  value="L" />
         <Keyword name="$BYTEORD"  value="4,3,2,1" />
         <Keyword name="$NEXTDATA"  value="0" />
         <Keyword name="$PAR"  value="14" />
         <Keyword name="$P7B"  value="32" />
         <Keyword name="$P7R"  value="16777216" />
         <Keyword name="$P7N"  value="FSC-H" />
         <Keyword name="$P7E"  value="0,0" />
         <Keyword name="#BDACCURIDECADES7"  value="7.224719870049579" />
         <Keyword name="$P7S"  value="FSC-H" />
         <Keyword name="#P7DetectorName"  value="FSC" />
         <Keyword name="#P7Dimension"  value="OTHER" />
         <Keyword name="#P7IsFluorescent"  value="false" />
         <Keyword name="#P7detectornumber"  value="70" />
         <Keyword name="$P7L"  value="143" />
         <Keyword name="#P7VirtualGain"  value="1.0" />
         <Keyword name="$P6B"  value="32" />
         <Keyword name="$P6R"  value="16777216" />
         <Keyword name="$P6N"  value="FL4-A" />
         <Keyword name="$P6E"  value="0,0" />
         <Keyword name="#BDACCURIDECADES6"  value="7.224719870049579" />
         <Keyword name="$P6S"  value="APC-A" />
         <Keyword name="#P6DetectorName"  value="FL4" />
         <Keyword name="#P6Dimension"  value="AREA" />
         <Keyword name="#P6IsFluorescent"  value="true" />
         <Keyword name="#P6detectornumber"  value="4" />
         <Keyword name="$P6L"  value="640" />
         <Keyword name="#P6VirtualGain"  value="1.0" />
         <Keyword name="$P8B"  value="32" />
         <Keyword name="$P8R"  value="16777216" />
         <Keyword name="$P8N"  value="SSC-H" />
         <Keyword name="$P8E"  value="0,0" />
         <Keyword name="#BDACCURIDECADES8"  value="7.224719870049579" />
         <Keyword name="$P8S"  value="SSC-H" />
         <Keyword name="#P8DetectorName"  value="SSC" />
         <Keyword name="#P8Dimension"  value="OTHER" />
         <Keyword name="#P8IsFluorescent"  value="false" />
         <Keyword name="#P8detectornumber"  value="83" />
         <Keyword name="$P8L"  value="143" />
         <Keyword name="#P8VirtualGain"  value="1.0" />
         <Keyword name="$P3B"  value="32" />
         <Keyword name="$P3R"  value="16777216" />
         <Keyword name="$P3N"  value="FL1-A" />
         <Keyword name="$P3E"  value="0,0" />
         <Keyword name="#BDACCURIDECADES3"  value="7.224719870049579" />
         <Keyword name="$P3S"  value="FITC-A" />
         <Keyword name="#P3DetectorName"  value="FL1" />
         <Keyword name="#P3Dimension"  value="AREA" />
         <Keyword name="#P3IsFluorescent"  value="true" />
         <Keyword name="#P3detectornumber"  value="1" />
         <Keyword name="$P3L"  value="488" />
         <Keyword name="#P3VirtualGain"  value="1.0" />
         <Keyword name="$P12B"  value="32" />
         <Keyword name="$P12R"  value="16777216" />
         <Keyword name="$P12N"  value="FL4-H" />
         <Keyword name="$P12E"  value="0,0" />
         <Keyword name="#BDACCURIDECADES12"  value="7.224719870049579" />
         <Keyword name="$P12S"  value="APC-H" />
         <Keyword name="#P12DetectorName"  value="FL4" />
         <Keyword name="#P12Dimension"  value="HEIGHT" />
         <Keyword name="#P12IsFluorescent"  value="true" />
         <Keyword name="#P12detectornumber"  value="4" />
         <Keyword name="$P12L"  value="640" />
         <Keyword name="#P12VirtualGain"  value="1.0" />
         <Keyword name="$P2B"  value="32" />
         <Keyword name="$P2R"  value="16777216" />
         <Keyword name="$P2N"  value="SSC-A" />
         <Keyword name="$P2E"  value="0,0" />
         <Keyword name="#BDACCURIDECADES2"  value="7.224719870049579" />
         <Keyword name="$P2S"  value="SSC-A" />
         <Keyword name="#P2DetectorName"  value="SSC" />
         <Keyword name="#P2Dimension"  value="OTHER" />
         <Keyword name="#P2IsFluorescent"  value="false" />
         <Keyword name="#P2detectornumber"  value="83" />
         <Keyword name="$P2L"  value="143" />
         <Keyword name="#P2VirtualGain"  value="1.0" />
         <Keyword name="$P14B"  value="32" />
         <Keyword name="$P14R"  value="16777216" />
         <Keyword name="$P14N"  value="Time" />
         <Keyword name="$P14E"  value="0,0" />
         <Keyword name="#BDACCURIDECADES14"  value="7.224719870049579" />
         <Keyword name="$P14S"  value="Time" />
         <Keyword name="#P14DetectorName"  value="No detector" />
         <Keyword name="#P14Dimension"  value="OTHER" />
         <Keyword name="#P14IsFluorescent"  value="false" />
         <Keyword name="#P14detectornumber"  value="-1" />
         <Keyword name="$P14L"  value="-1" />
         <Keyword name="#P14VirtualGain"  value="1.0" />
         <Keyword name="$P5B"  value="32" />
         <Keyword name="$P5R"  value="16777216" />
         <Keyword name="$P5N"  value="FL3-A" />
         <Keyword name="$P5E"  value="0,0" />
         <Keyword name="#BDACCURIDECADES5"  value="7.224719870049579" />
         <Keyword name="$P5S"  value="PerCP-A" />
         <Keyword name="#P5DetectorName"  value="FL3" />
         <Keyword name="#P5Dimension"  value="AREA" />
         <Keyword name="#P5IsFluorescent"  value="true" />
         <Keyword name="#P5detectornumber"  value="3" />
         <Keyword name="$P5L"  value="488" />
         <Keyword name="#P5VirtualGain"  value="1.0" />
         <Keyword name="$P10B"  value="32" />
         <Keyword name="$P10R"  value="16777216" />
         <Keyword name="$P10N"  value="FL2-H" />
         <Keyword name="$P10E"  value="0,0" />
         <Keyword name="#BDACCURIDECADES10"  value="7.224719870049579" />
         <Keyword name="$P10S"  value="PE-H" />
         <Keyword name="#P10DetectorName"  value="FL2" />
         <Keyword name="#P10Dimension"  value="HEIGHT" />
         <Keyword name="#P10IsFluorescent"  value="true" />
         <Keyword name="#P10detectornumber"  value="2" />
         <Keyword name="$P10L"  value="488" />
         <Keyword name="#P10VirtualGain"  value="1.0" />
         <Keyword name="$P11B"  value="32" />
         <Keyword name="$P11R"  value="16777216" />
         <Keyword name="$P11N"  value="FL3-H" />
         <Keyword name="$P11E"  value="0,0" />
         <Keyword name="#BDACCURIDECADES11"  value="7.224719870049579" />
         <Keyword name="$P11S"  value="PerCP-H" />
         <Keyword name="#P11DetectorName"  value="FL3" />
         <Keyword name="#P11Dimension"  value="HEIGHT" />
         <Keyword name="#P11IsFluorescent"  value="true" />
         <Keyword name="#P11detectornumber"  value="3" />
         <Keyword name="$P11L"  value="488" />
         <Keyword name="#P11VirtualGain"  value="1.0" />
         <Keyword name="$P13B"  value="32" />
         <Keyword name="$P13R"  value="16777216" />
         <Keyword name="$P13N"  value="Width" />
         <Keyword name="$P13E"  value="0,0" />
         <Keyword name="#BDACCURIDECADES13"  value="7.224719870049579" />
         <Keyword name="$P13S"  value="Width" />
         <Keyword name="#P13DetectorName"  value="No detector" />
         <Keyword name="#P13Dimension"  value="OTHER" />
         <Keyword name="#P13IsFluorescent"  value="false" />
         <Keyword name="#P13detectornumber"  value="-1" />
         <Keyword name="$P13L"  value="-1" />
         <Keyword name="#P13VirtualGain"  value="1.0" />
         <Keyword name="$P1B"  value="32" />
         <Keyword name="$P1R"  value="16777216" />
         <Keyword name="$P1N"  value="FSC-A" />
         <Keyword name="$P1E"  value="0,0" />
         <Keyword name="#BDACCURIDECADES1"  value="7.224719870049579" />
         <Keyword name="$P1S"  value="FSC-A" />
         <Keyword name="#P1DetectorName"  value="FSC" />
         <Keyword name="#P1Dimension"  value="OTHER" />
         <Keyword name="#P1IsFluorescent"  value="false" />
         <Keyword name="#P1detectornumber"  value="70" />
         <Keyword name="$P1L"  value="143" />
         <Keyword name="#P1VirtualGain"  value="1.0" />
         <Keyword name="$P4B"  value="32" />
         <Keyword name="$P4R"  value="16777216" />
         <Keyword name="$P4N"  value="FL2-A" />
         <Keyword name="$P4E"  value="0,0" />
         <Keyword name="#BDACCURIDECADES4"  value="7.224719870049579" />
         <Keyword name="$P4S"  value="PE-A" />
         <Keyword name="#P4DetectorName"  value="FL2" />
         <Keyword name="#P4Dimension"  value="AREA" />
         <Keyword name="#P4IsFluorescent"  value="true" />
         <Keyword name="#P4detectornumber"  value="2" />
         <Keyword name="$P4L"  value="488" />
         <Keyword name="#P4VirtualGain"  value="1.0" />
         <Keyword name="$P9B"  value="32" />
         <Keyword name="$P9R"  value="16777216" />
         <Keyword name="$P9N"  value="FL1-H" />
         <Keyword name="$P9E"  value="0,0" />
         <Keyword name="#BDACCURIDECADES9"  value="7.224719870049579" />
         <Keyword name="$P9S"  value="FITC-H" />
         <Keyword name="#P9DetectorName"  value="FL1" />
         <Keyword name="#P9Dimension"  value="HEIGHT" />
         <Keyword name="#P9IsFluorescent"  value="true" />
         <Keyword name="#P9detectornumber"  value="1" />
         <Keyword name="$P9L"  value="488" />
         <Keyword name="#P9VirtualGain"  value="1.0" />
         <Keyword name="$TOT"  value="12285" />
         <Keyword name="$DATE"  value="01-NOV-2022" />
         <Keyword name="$CYT"  value="BD Accuri C6 Plus" />
         <Keyword name="$CYTSN"  value="R66501700030" />
         <Keyword name="#SoftwareVersion"  value="BD Accuri C6 Plus 1.0.34.1" />
         <Keyword name="#LASERCONFIGURATION"  value="3 Blue 1 Red" />
         <Keyword name="$SPILLOVER"  value="8,FL1-A,FL2-A,FL3-A,FL4-A,FL1-H,FL2-H,FL3-H,FL4-H,1.0000,0.0000,0.0000,0.0000,0.0000,0.0000,0.0000,0.0000,0.0000,1.0000,0.0000,0.0000,0.0000,0.0000,0.0000,0.0000,0.0000,0.0000,1.0000,0.0000,0.0000,0.0000,0.0000,0.0000,0.0000,0.0000,0.0000,1.0000,0.0000,0.0000,0.0000,0.0000,0.0000,0.0000,0.0000,0.0000,1.0000,0.0000,0.0000,0.0000,0.0000,0.0000,0.0000,0.0000,0.0000,1.0000,0.0000,0.0000,0.0000,0.0000,0.0000,0.0000,0.0000,0.0000,1.0000,0.0000,0.0000,0.0000,0.0000,0.0000,0.0000,0.0000,0.0000,1.0000" />
         <Keyword name="#BDACCURICAPTUREDDATE"  value="1667336062529" />
         <Keyword name="$TIMESTEP"  value="0.1" />
         <Keyword name="$PROJ"  value="20221101_162322" />
         <Keyword name="$BTIM"  value="15:54:36.48" />
         <Keyword name="$ETIM"  value="15:56:08.36" />
         <Keyword name="#ATIM"  value="91" />
         <Keyword name="#ACQUISITIONTIMEMILLI"  value="91770" />
         <Keyword name="$TR"  value="FSC-H,80000" />
         <Keyword name="#SECONDARYTHRESHOLD"  value="FSC-H,0" />
         <Keyword name="$VOL"  value="100085" />
         <Keyword name="#P1MaxUsefulDataChannel"  value="16777214" />
         <Keyword name="#P2MaxUsefulDataChannel"  value="2490367" />
         <Keyword name="#P3MaxUsefulDataChannel"  value="45055" />
         <Keyword name="#P4MaxUsefulDataChannel"  value="10751" />
         <Keyword name="#P5MaxUsefulDataChannel"  value="11775" />
         <Keyword name="#P6MaxUsefulDataChannel"  value="2559" />
         <Keyword name="#P7MaxUsefulDataChannel"  value="8650751" />
         <Keyword name="#P8MaxUsefulDataChannel"  value="1048575" />
         <Keyword name="#P9MaxUsefulDataChannel"  value="20479" />
         <Keyword name="#P10MaxUsefulDataChannel"  value="3839" />
         <Keyword name="#P11MaxUsefulDataChannel"  value="3967" />
         <Keyword name="#P12MaxUsefulDataChannel"  value="1279" />
         <Keyword name="#P13MaxUsefulDataChannel"  value="223" />
         <Keyword name="#P14MaxUsefulDataChannel"  value="1007" />
         <Keyword name="$BEGINSTEXT"  value="58" />
         <Keyword name="$ENDSTEXT"  value="4436" />
         <Keyword name="$BEGINDATA"  value="4437" />
         <Keyword name="$ENDDATA"  value="692396" />
         <Keyword name="$BEGINANALYSIS"  value="0" />
         <Keyword name="$ENDANALYSIS"  value="0" />
         <Keyword name="#SPACERS"  value="0000" />
       </Keywords>
       <SampleNode name="D06 WT  54 Echi A488 .fcs"  annotation=""  owningGroup=""  expanded="0"  sortPriority="10"  count="12285"  sampleID="29" >
         <Graph smoothing="0"  backColor="#ffffff"  foreColor="#000000"  heatMapStatParameter="FL1-A"  type="Pseudocolor"  fast="1" >
           <Axis dimension="x"  name="FSC-H"  label=""  auto="auto" />
           <Axis dimension="y"  name="SSC-A"  label=""  auto="auto" />
           <GraphSettings level="5%"  smoothingHighResolution="1"  contourHighResolution="1"  histogramSmoothingCount="0"  graphResolution="256"  showOutliers="0"  drawLargeDots="0"  dotsToDraw="8000"  tint="le.chartfill.tinted.40"  lineWeight="le.lineweight.normal"  lineStyle="le.linestyle.solid" />
           <GraphEnvironment showGrid="0"  showAxes="tnlTNL"  showGates="1"  showFreqOnPlots="1"  showGateNameOnPlots="1"  showMedians="0"  showUncomped="0"  addEventParam="0"  lastYAxisName="" >
             <TextTraits font="SansSerif"  size="11"  name="Labels"  style="plain"  color="#000000"  background="#00ffffff"  just="left" />
             <TextTraits font="SansSerif"  size="11"  name="LayoutGates"  style="plain"  color="#000000"  background="#00ffffff"  just="left" />
             <TextTraits font="SansSerif"  size="9"  name="Numbers"  style="plain"  color="#000000"  background="#00ffffff"  just="left" />
             <TextTraits font="SansSerif"  size="9"  name="Legend"  style="plain"  color="#000000"  background="#00ffffff"  just="left" />
             <WindowPosition x="-1923"  y="457"  width="791"  height="915"  displayed="0"  panelState="---" />
           </GraphEnvironment>
         </Graph>
         <Subpopulations>
           <Population name="Cells"  annotation=""  owningGroup="U251"  expanded="0"  sortPriority="10"  count="5384" >
             <Graph smoothing="0"  backColor="#ffffff"  foreColor="#000000"  heatMapStatParameter="FL1-A"  type="Pseudocolor"  fast="1" >
               <Axis dimension="x"  name="FSC-H"  label=""  auto="auto" />
               <Axis dimension="y"  name="FSC-A"  label=""  auto="auto" />
               <GraphSettings level="5%"  smoothingHighResolution="1"  contourHighResolution="1"  histogramSmoothingCount="0"  graphResolution="256"  showOutliers="0"  drawLargeDots="0"  dotsToDraw="8000"  tint="le.chartfill.tinted.40"  lineWeight="le.lineweight.normal"  lineStyle="le.linestyle.solid" />
               <GraphEnvironment showGrid="0"  showAxes="tnlTNL"  showGates="1"  showFreqOnPlots="1"  showGateNameOnPlots="1"  showMedians="0"  showUncomped="0"  addEventParam="0"  lastYAxisName="" >
                 <TextTraits font="SansSerif"  size="11"  name="Labels"  style="plain"  color="#000000"  background="#00ffffff"  just="left" />
                 <TextTraits font="SansSerif"  size="11"  name="LayoutGates"  style="plain"  color="#000000"  background="#00ffffff"  just="left" />
                 <TextTraits font="SansSerif"  size="9"  name="Numbers"  style="plain"  color="#000000"  background="#00ffffff"  just="left" />
                 <TextTraits font="SansSerif"  size="9"  name="Legend"  style="plain"  color="#000000"  background="#00ffffff"  just="left" />
                 <WindowPosition x="-1933"  y="444"  width="1946"  height="1058"  displayed="0"  panelState="---" />
               </GraphEnvironment>
             </Graph>
             <Gate gating:id="ID1815190583" >
               <gating:PolygonGate eventsInside="1"  annoOffsetX="0"  annoOffsetY="0"  tint="#000000"  isTinted="0"  lineWeight="Normal"  userDefined="1"  quadId="-1"  gateResolution="256" >
                 <gating:dimension>
                   <data-type:fcs-dimension data-type:name="FSC-H" />
                 </gating:dimension>
                 <gating:dimension>
                   <data-type:fcs-dimension data-type:name="SSC-A" />
                 </gating:dimension>
                 <gating:vertex>
                   <gating:coordinate data-type:value="8455290.098569157" />
                   <gating:coordinate data-type:value="4672957.647969052" />
                 </gating:vertex>
                 <gating:vertex>
                   <gating:coordinate data-type:value="3200740.731319555" />
                   <gating:coordinate data-type:value="1460299.2649903288" />
                 </gating:vertex>
                 <gating:vertex>
                   <gating:coordinate data-type:value="3147395.052464229" />
                   <gating:coordinate data-type:value="486766.4216634429" />
                 </gating:vertex>
                 <gating:vertex>
                   <gating:coordinate data-type:value="9815604.909379968" />
                   <gating:coordinate data-type:value="486766.4216634429" />
                 </gating:vertex>
                 <gating:vertex>
                   <gating:coordinate data-type:value="13816530.823529411" />
                   <gating:coordinate data-type:value="2563636.487427466" />
                 </gating:vertex>
                 <gating:vertex>
                   <gating:coordinate data-type:value="11042555.523052463" />
                   <gating:coordinate data-type:value="4672957.647969052" />
                 </gating:vertex>
                 <gating:vertex>
                   <gating:coordinate data-type:value="8348598.7408585055" />
                   <gating:coordinate data-type:value="4932566.406189555" />
                 </gating:vertex>
                 <gating:vertex>
                   <gating:coordinate data-type:value="8748691.33227345" />
                   <gating:coordinate data-type:value="4672957.647969052" />
                 </gating:vertex>
               </gating:PolygonGate>
             </Gate>
             <Subpopulations>
               <Population name="Single Cells"  annotation=""  owningGroup="U251"  expanded="0"  sortPriority="10"  count="4787" >
                 <Graph smoothing="0"  backColor="#ffffff"  foreColor="#000000"  heatMapStatParameter="FL1-A"  type="Histogram"  fast="1" >
                   <Axis dimension="x"  name="FL4-A"  label=""  auto="auto" />
                   <Axis dimension="y"  name=""  label=""  auto="auto" />
                   <GraphSettings level="5%"  smoothingHighResolution="1"  contourHighResolution="1"  histogramSmoothingCount="0"  graphResolution="256"  showOutliers="0"  drawLargeDots="0"  dotsToDraw="8000"  tint="le.chartfill.tinted.40"  lineWeight="le.lineweight.normal"  lineStyle="le.linestyle.solid" />
                   <GraphEnvironment showGrid="0"  showAxes="tnlTNL"  showGates="1"  showFreqOnPlots="1"  showGateNameOnPlots="1"  showMedians="0"  showUncomped="0"  addEventParam="0"  lastYAxisName="" >
                     <TextTraits font="SansSerif"  size="11"  name="Labels"  style="plain"  color="#000000"  background="#00ffffff"  just="left" />
                     <TextTraits font="SansSerif"  size="11"  name="LayoutGates"  style="plain"  color="#000000"  background="#00ffffff"  just="left" />
                     <TextTraits font="SansSerif"  size="9"  name="Numbers"  style="plain"  color="#000000"  background="#00ffffff"  just="left" />
                     <TextTraits font="SansSerif"  size="9"  name="Legend"  style="plain"  color="#000000"  background="#00ffffff"  just="left" />
                     <WindowPosition x="-1920"  y="457"  width="973"  height="529"  displayed="0"  panelState="---" />
                   </GraphEnvironment>
                 </Graph>
                 <Gate gating:id="ID1184755398"  gating:parent_id="ID1815190583" >
                   <gating:PolygonGate eventsInside="1"  annoOffsetX="0"  annoOffsetY="0"  tint="#000000"  isTinted="0"  lineWeight="Normal"  userDefined="1"  quadId="-1"  gateResolution="256" >
                     <gating:dimension>
                       <data-type:fcs-dimension data-type:name="FSC-H" />
                     </gating:dimension>
                     <gating:dimension>
                       <data-type:fcs-dimension data-type:name="FSC-A" />
                     </gating:dimension>
                     <gating:vertex>
                       <gating:coordinate data-type:value="8717757.41704036" />
                       <gating:coordinate data-type:value="16878896.096969698" />
                     </gating:vertex>
                     <gating:vertex>
                       <gating:coordinate data-type:value="3686473.470852018" />
                       <gating:coordinate data-type:value="4524764.315151515" />
                     </gating:vertex>
                     <gating:vertex>
                       <gating:coordinate data-type:value="2144173.34529148" />
                       <gating:coordinate data-type:value="7219286.884848485" />
                     </gating:vertex>
                     <gating:vertex>
                       <gating:coordinate data-type:value="5294603.479820628" />
                       <gating:coordinate data-type:value="16980576.193939395" />
                     </gating:vertex>
                   </gating:PolygonGate>
                 </Gate>
                 <Subpopulations>
                   <Population name="Cells of interest"  annotation=""  owningGroup="U251"  expanded="0"  sortPriority="10"  count="4336" >
                     <Graph smoothing="0"  backColor="#ffffff"  foreColor="#000000"  heatMapStatParameter="FL1-A"  type="Histogram"  fast="1" >
                       <Axis dimension="x"  name="FL4-A"  label=""  auto="auto" />
                       <Axis dimension="y"  name=""  label=""  auto="auto" />
                       <GraphSettings level="5%"  smoothingHighResolution="1"  contourHighResolution="1"  histogramSmoothingCount="0"  graphResolution="256"  showOutliers="0"  drawLargeDots="0"  dotsToDraw="8000"  tint="le.chartfill.tinted.40"  lineWeight="le.lineweight.normal"  lineStyle="le.linestyle.solid" />
                       <GraphEnvironment showGrid="0"  showAxes="tnlTNL"  showGates="1"  showFreqOnPlots="1"  showGateNameOnPlots="1"  showMedians="0"  showUncomped="0"  addEventParam="0"  lastYAxisName="" >
                         <TextTraits font="SansSerif"  size="11"  name="Labels"  style="plain"  color="#000000"  background="#00ffffff"  just="left" />
                         <TextTraits font="SansSerif"  size="11"  name="LayoutGates"  style="plain"  color="#000000"  background="#00ffffff"  just="left" />
                         <TextTraits font="SansSerif"  size="9"  name="Numbers"  style="plain"  color="#000000"  background="#00ffffff"  just="left" />
                         <TextTraits font="SansSerif"  size="9"  name="Legend"  style="plain"  color="#000000"  background="#00ffffff"  just="left" />
                         <WindowPosition x="-1920"  y="457"  width="973"  height="529"  displayed="1"  panelState="---" />
                       </GraphEnvironment>
                     </Graph>
                     <Gate gating:id="ID1239842337"  gating:parent_id="ID1184755398" >
                       <gating:RectangleGate eventsInside="1"  annoOffsetX="0"  annoOffsetY="0"  tint="#000000"  isTinted="0"  lineWeight="Normal"  userDefined="1" >
                         <gating:dimension gating:min="9.746157512567812"  gating:max="1.6777215999999985E7"  yRatio="0.6870229007633588" >
                           <data-type:fcs-dimension data-type:name="FL4-A" />
                         </gating:dimension>
                       </gating:RectangleGate>
                     </Gate>
                   </Population>
                 </Subpopulations>
               </Population>
             </Subpopulations>
           </Population>
         </Subpopulations>
       </SampleNode>
     </Sample>
     <Sample>
       <DataSet uri="file:/C:/Users/pawla/Desktop/Gordon%20Lab/RAD%20TGT%20experiments/22_11_01%20trips%20and%20multi/22_11_01%20trips%20and%20multi%20FJ%20files/D07%20CHO%20%2054%20Echi%20A488%20.fcs"  sampleID="30" />
       <Transformations>
         <transforms:linear transforms:minRange="0"  transforms:maxRange="16777216"  gain="1" >
           <data-type:parameter data-type:name="FSC-A" />
         </transforms:linear>
         <transforms:linear transforms:minRange="0"  transforms:maxRange="16777216"  gain="1" >
           <data-type:parameter data-type:name="SSC-A" />
         </transforms:linear>
         <transforms:log transforms:offset="0.316227766"  transforms:decades="6.7247198959" >
           <data-type:parameter data-type:name="FL1-A" />
         </transforms:log>
         <transforms:log transforms:offset="1"  transforms:decades="7.2247198959" >
           <data-type:parameter data-type:name="FL2-A" />
         </transforms:log>
         <transforms:log transforms:offset="1"  transforms:decades="7.2247198959" >
           <data-type:parameter data-type:name="FL3-A" />
         </transforms:log>
         <transforms:log transforms:offset="0.316227766"  transforms:decades="7" >
           <data-type:parameter data-type:name="FL4-A" />
         </transforms:log>
         <transforms:linear transforms:minRange="0"  transforms:maxRange="16777216"  gain="1" >
           <data-type:parameter data-type:name="FSC-H" />
         </transforms:linear>
         <transforms:linear transforms:minRange="0"  transforms:maxRange="16777216"  gain="1" >
           <data-type:parameter data-type:name="SSC-H" />
         </transforms:linear>
         <transforms:log transforms:offset="1"  transforms:decades="7.2247198959" >
           <data-type:parameter data-type:name="FL1-H" />
         </transforms:log>
         <transforms:log transforms:offset="1"  transforms:decades="7.2247198959" >
           <data-type:parameter data-type:name="FL2-H" />
         </transforms:log>
         <transforms:log transforms:offset="1"  transforms:decades="7.2247198959" >
           <data-type:parameter data-type:name="FL3-H" />
         </transforms:log>
         <transforms:log transforms:offset="1"  transforms:decades="7.2247198959" >
           <data-type:parameter data-type:name="FL4-H" />
         </transforms:log>
         <transforms:linear transforms:minRange="0"  transforms:maxRange="16777216"  gain="1" >
           <data-type:parameter data-type:name="Width" />
         </transforms:linear>
         <transforms:linear transforms:minRange="13.9302832244"  transforms:maxRange="92"  gain="0.1002178649" >
           <data-type:parameter data-type:name="Time" />
         </transforms:linear>
       </Transformations>
       <Keywords>
         <Keyword name="FJ_FCS_VERSION"  value="3.1" />
         <Keyword name="$FIL"  value="D07 CHO  54 Echi A488 .fcs" />
         <Keyword name="$WELLID"  value="D07" />
         <Keyword name="$SMNO"  value="CHO  54 Echi A488 " />
         <Keyword name="$DATATYPE"  value="I" />
         <Keyword name="$MODE"  value="L" />
         <Keyword name="$BYTEORD"  value="4,3,2,1" />
         <Keyword name="$NEXTDATA"  value="0" />
         <Keyword name="$PAR"  value="14" />
         <Keyword name="$P7B"  value="32" />
         <Keyword name="$P7R"  value="16777216" />
         <Keyword name="$P7N"  value="FSC-H" />
         <Keyword name="$P7E"  value="0,0" />
         <Keyword name="#BDACCURIDECADES7"  value="7.224719870049579" />
         <Keyword name="$P7S"  value="FSC-H" />
         <Keyword name="#P7DetectorName"  value="FSC" />
         <Keyword name="#P7Dimension"  value="OTHER" />
         <Keyword name="#P7IsFluorescent"  value="false" />
         <Keyword name="#P7detectornumber"  value="70" />
         <Keyword name="$P7L"  value="143" />
         <Keyword name="#P7VirtualGain"  value="1.0" />
         <Keyword name="$P6B"  value="32" />
         <Keyword name="$P6R"  value="16777216" />
         <Keyword name="$P6N"  value="FL4-A" />
         <Keyword name="$P6E"  value="0,0" />
         <Keyword name="#BDACCURIDECADES6"  value="7.224719870049579" />
         <Keyword name="$P6S"  value="APC-A" />
         <Keyword name="#P6DetectorName"  value="FL4" />
         <Keyword name="#P6Dimension"  value="AREA" />
         <Keyword name="#P6IsFluorescent"  value="true" />
         <Keyword name="#P6detectornumber"  value="4" />
         <Keyword name="$P6L"  value="640" />
         <Keyword name="#P6VirtualGain"  value="1.0" />
         <Keyword name="$P8B"  value="32" />
         <Keyword name="$P8R"  value="16777216" />
         <Keyword name="$P8N"  value="SSC-H" />
         <Keyword name="$P8E"  value="0,0" />
         <Keyword name="#BDACCURIDECADES8"  value="7.224719870049579" />
         <Keyword name="$P8S"  value="SSC-H" />
         <Keyword name="#P8DetectorName"  value="SSC" />
         <Keyword name="#P8Dimension"  value="OTHER" />
         <Keyword name="#P8IsFluorescent"  value="false" />
         <Keyword name="#P8detectornumber"  value="83" />
         <Keyword name="$P8L"  value="143" />
         <Keyword name="#P8VirtualGain"  value="1.0" />
         <Keyword name="$P3B"  value="32" />
         <Keyword name="$P3R"  value="16777216" />
         <Keyword name="$P3N"  value="FL1-A" />
         <Keyword name="$P3E"  value="0,0" />
         <Keyword name="#BDACCURIDECADES3"  value="7.224719870049579" />
         <Keyword name="$P3S"  value="FITC-A" />
         <Keyword name="#P3DetectorName"  value="FL1" />
         <Keyword name="#P3Dimension"  value="AREA" />
         <Keyword name="#P3IsFluorescent"  value="true" />
         <Keyword name="#P3detectornumber"  value="1" />
         <Keyword name="$P3L"  value="488" />
         <Keyword name="#P3VirtualGain"  value="1.0" />
         <Keyword name="$P12B"  value="32" />
         <Keyword name="$P12R"  value="16777216" />
         <Keyword name="$P12N"  value="FL4-H" />
         <Keyword name="$P12E"  value="0,0" />
         <Keyword name="#BDACCURIDECADES12"  value="7.224719870049579" />
         <Keyword name="$P12S"  value="APC-H" />
         <Keyword name="#P12DetectorName"  value="FL4" />
         <Keyword name="#P12Dimension"  value="HEIGHT" />
         <Keyword name="#P12IsFluorescent"  value="true" />
         <Keyword name="#P12detectornumber"  value="4" />
         <Keyword name="$P12L"  value="640" />
         <Keyword name="#P12VirtualGain"  value="1.0" />
         <Keyword name="$P2B"  value="32" />
         <Keyword name="$P2R"  value="16777216" />
         <Keyword name="$P2N"  value="SSC-A" />
         <Keyword name="$P2E"  value="0,0" />
         <Keyword name="#BDACCURIDECADES2"  value="7.224719870049579" />
         <Keyword name="$P2S"  value="SSC-A" />
         <Keyword name="#P2DetectorName"  value="SSC" />
         <Keyword name="#P2Dimension"  value="OTHER" />
         <Keyword name="#P2IsFluorescent"  value="false" />
         <Keyword name="#P2detectornumber"  value="83" />
         <Keyword name="$P2L"  value="143" />
         <Keyword name="#P2VirtualGain"  value="1.0" />
         <Keyword name="$P14B"  value="32" />
         <Keyword name="$P14R"  value="16777216" />
         <Keyword name="$P14N"  value="Time" />
         <Keyword name="$P14E"  value="0,0" />
         <Keyword name="#BDACCURIDECADES14"  value="7.224719870049579" />
         <Keyword name="$P14S"  value="Time" />
         <Keyword name="#P14DetectorName"  value="No detector" />
         <Keyword name="#P14Dimension"  value="OTHER" />
         <Keyword name="#P14IsFluorescent"  value="false" />
         <Keyword name="#P14detectornumber"  value="-1" />
         <Keyword name="$P14L"  value="-1" />
         <Keyword name="#P14VirtualGain"  value="1.0" />
         <Keyword name="$P5B"  value="32" />
         <Keyword name="$P5R"  value="16777216" />
         <Keyword name="$P5N"  value="FL3-A" />
         <Keyword name="$P5E"  value="0,0" />
         <Keyword name="#BDACCURIDECADES5"  value="7.224719870049579" />
         <Keyword name="$P5S"  value="PerCP-A" />
         <Keyword name="#P5DetectorName"  value="FL3" />
         <Keyword name="#P5Dimension"  value="AREA" />
         <Keyword name="#P5IsFluorescent"  value="true" />
         <Keyword name="#P5detectornumber"  value="3" />
         <Keyword name="$P5L"  value="488" />
         <Keyword name="#P5VirtualGain"  value="1.0" />
         <Keyword name="$P10B"  value="32" />
         <Keyword name="$P10R"  value="16777216" />
         <Keyword name="$P10N"  value="FL2-H" />
         <Keyword name="$P10E"  value="0,0" />
         <Keyword name="#BDACCURIDECADES10"  value="7.224719870049579" />
         <Keyword name="$P10S"  value="PE-H" />
         <Keyword name="#P10DetectorName"  value="FL2" />
         <Keyword name="#P10Dimension"  value="HEIGHT" />
         <Keyword name="#P10IsFluorescent"  value="true" />
         <Keyword name="#P10detectornumber"  value="2" />
         <Keyword name="$P10L"  value="488" />
         <Keyword name="#P10VirtualGain"  value="1.0" />
         <Keyword name="$P11B"  value="32" />
         <Keyword name="$P11R"  value="16777216" />
         <Keyword name="$P11N"  value="FL3-H" />
         <Keyword name="$P11E"  value="0,0" />
         <Keyword name="#BDACCURIDECADES11"  value="7.224719870049579" />
         <Keyword name="$P11S"  value="PerCP-H" />
         <Keyword name="#P11DetectorName"  value="FL3" />
         <Keyword name="#P11Dimension"  value="HEIGHT" />
         <Keyword name="#P11IsFluorescent"  value="true" />
         <Keyword name="#P11detectornumber"  value="3" />
         <Keyword name="$P11L"  value="488" />
         <Keyword name="#P11VirtualGain"  value="1.0" />
         <Keyword name="$P13B"  value="32" />
         <Keyword name="$P13R"  value="16777216" />
         <Keyword name="$P13N"  value="Width" />
         <Keyword name="$P13E"  value="0,0" />
         <Keyword name="#BDACCURIDECADES13"  value="7.224719870049579" />
         <Keyword name="$P13S"  value="Width" />
         <Keyword name="#P13DetectorName"  value="No detector" />
         <Keyword name="#P13Dimension"  value="OTHER" />
         <Keyword name="#P13IsFluorescent"  value="false" />
         <Keyword name="#P13detectornumber"  value="-1" />
         <Keyword name="$P13L"  value="-1" />
         <Keyword name="#P13VirtualGain"  value="1.0" />
         <Keyword name="$P1B"  value="32" />
         <Keyword name="$P1R"  value="16777216" />
         <Keyword name="$P1N"  value="FSC-A" />
         <Keyword name="$P1E"  value="0,0" />
         <Keyword name="#BDACCURIDECADES1"  value="7.224719870049579" />
         <Keyword name="$P1S"  value="FSC-A" />
         <Keyword name="#P1DetectorName"  value="FSC" />
         <Keyword name="#P1Dimension"  value="OTHER" />
         <Keyword name="#P1IsFluorescent"  value="false" />
         <Keyword name="#P1detectornumber"  value="70" />
         <Keyword name="$P1L"  value="143" />
         <Keyword name="#P1VirtualGain"  value="1.0" />
         <Keyword name="$P4B"  value="32" />
         <Keyword name="$P4R"  value="16777216" />
         <Keyword name="$P4N"  value="FL2-A" />
         <Keyword name="$P4E"  value="0,0" />
         <Keyword name="#BDACCURIDECADES4"  value="7.224719870049579" />
         <Keyword name="$P4S"  value="PE-A" />
         <Keyword name="#P4DetectorName"  value="FL2" />
         <Keyword name="#P4Dimension"  value="AREA" />
         <Keyword name="#P4IsFluorescent"  value="true" />
         <Keyword name="#P4detectornumber"  value="2" />
         <Keyword name="$P4L"  value="488" />
         <Keyword name="#P4VirtualGain"  value="1.0" />
         <Keyword name="$P9B"  value="32" />
         <Keyword name="$P9R"  value="16777216" />
         <Keyword name="$P9N"  value="FL1-H" />
         <Keyword name="$P9E"  value="0,0" />
         <Keyword name="#BDACCURIDECADES9"  value="7.224719870049579" />
         <Keyword name="$P9S"  value="FITC-H" />
         <Keyword name="#P9DetectorName"  value="FL1" />
         <Keyword name="#P9Dimension"  value="HEIGHT" />
         <Keyword name="#P9IsFluorescent"  value="true" />
         <Keyword name="#P9detectornumber"  value="1" />
         <Keyword name="$P9L"  value="488" />
         <Keyword name="#P9VirtualGain"  value="1.0" />
         <Keyword name="$TOT"  value="4491" />
         <Keyword name="$DATE"  value="01-NOV-2022" />
         <Keyword name="$CYT"  value="BD Accuri C6 Plus" />
         <Keyword name="$CYTSN"  value="R66501700030" />
         <Keyword name="#SoftwareVersion"  value="BD Accuri C6 Plus 1.0.34.1" />
         <Keyword name="#LASERCONFIGURATION"  value="3 Blue 1 Red" />
         <Keyword name="$SPILLOVER"  value="8,FL1-A,FL2-A,FL3-A,FL4-A,FL1-H,FL2-H,FL3-H,FL4-H,1.0000,0.0000,0.0000,0.0000,0.0000,0.0000,0.0000,0.0000,0.0000,1.0000,0.0000,0.0000,0.0000,0.0000,0.0000,0.0000,0.0000,0.0000,1.0000,0.0000,0.0000,0.0000,0.0000,0.0000,0.0000,0.0000,0.0000,1.0000,0.0000,0.0000,0.0000,0.0000,0.0000,0.0000,0.0000,0.0000,1.0000,0.0000,0.0000,0.0000,0.0000,0.0000,0.0000,0.0000,0.0000,1.0000,0.0000,0.0000,0.0000,0.0000,0.0000,0.0000,0.0000,0.0000,1.0000,0.0000,0.0000,0.0000,0.0000,0.0000,0.0000,0.0000,0.0000,1.0000" />
         <Keyword name="#BDACCURICAPTUREDDATE"  value="1667336333773" />
         <Keyword name="$TIMESTEP"  value="0.1" />
         <Keyword name="$PROJ"  value="20221101_162322" />
         <Keyword name="$BTIM"  value="15:59:07.70" />
         <Keyword name="$ETIM"  value="16:00:39.57" />
         <Keyword name="#ATIM"  value="92" />
         <Keyword name="#ACQUISITIONTIMEMILLI"  value="92060" />
         <Keyword name="$TR"  value="FSC-H,80000" />
         <Keyword name="#SECONDARYTHRESHOLD"  value="FSC-H,0" />
         <Keyword name="$VOL"  value="100097" />
         <Keyword name="#P1MaxUsefulDataChannel"  value="16777214" />
         <Keyword name="#P2MaxUsefulDataChannel"  value="1507327" />
         <Keyword name="#P3MaxUsefulDataChannel"  value="81919" />
         <Keyword name="#P4MaxUsefulDataChannel"  value="12287" />
         <Keyword name="#P5MaxUsefulDataChannel"  value="7167" />
         <Keyword name="#P6MaxUsefulDataChannel"  value="1791" />
         <Keyword name="#P7MaxUsefulDataChannel"  value="7471103" />
         <Keyword name="#P8MaxUsefulDataChannel"  value="720895" />
         <Keyword name="#P9MaxUsefulDataChannel"  value="57343" />
         <Keyword name="#P10MaxUsefulDataChannel"  value="8191" />
         <Keyword name="#P11MaxUsefulDataChannel"  value="3071" />
         <Keyword name="#P12MaxUsefulDataChannel"  value="959" />
         <Keyword name="#P13MaxUsefulDataChannel"  value="179" />
         <Keyword name="#P14MaxUsefulDataChannel"  value="991" />
         <Keyword name="$BEGINSTEXT"  value="58" />
         <Keyword name="$ENDSTEXT"  value="4433" />
         <Keyword name="$BEGINDATA"  value="4434" />
         <Keyword name="$ENDDATA"  value="255929" />
         <Keyword name="$BEGINANALYSIS"  value="0" />
         <Keyword name="$ENDANALYSIS"  value="0" />
         <Keyword name="#SPACERS"  value="0000" />
       </Keywords>
       <SampleNode name="D07 CHO  54 Echi A488 .fcs"  annotation=""  owningGroup=""  expanded="1"  sortPriority="10"  count="4491"  sampleID="30" >
         <Graph smoothing="0"  backColor="#ffffff"  foreColor="#000000"  type="Pseudocolor"  fast="1" >
           <Axis dimension="x"  name="FSC-A"  label=""  auto="auto" />
           <Axis dimension="y"  name="SSC-A"  label=""  auto="auto" />
           <GraphSettings level="5%"  smoothingHighResolution="1"  contourHighResolution="1"  histogramSmoothingCount="0"  graphResolution="256"  showOutliers="0"  drawLargeDots="0"  dotsToDraw="8000"  tint="le.chartfill.tinted.40"  lineWeight="le.lineweight.normal"  lineStyle="le.linestyle.solid" />
           <GraphEnvironment showGrid="0"  showAxes="tnlTNL"  showGates="1"  showFreqOnPlots="1"  showGateNameOnPlots="1"  showMedians="0"  showUncomped="0"  addEventParam="0"  lastYAxisName="" >
             <TextTraits font="SansSerif"  size="11"  name="Labels"  style="plain"  color="#000000"  background="#00ffffff"  just="left" />
             <TextTraits font="SansSerif"  size="11"  name="LayoutGates"  style="plain"  color="#000000"  background="#00ffffff"  just="left" />
             <TextTraits font="SansSerif"  size="9"  name="Numbers"  style="plain"  color="#000000"  background="#00ffffff"  just="left" />
             <TextTraits font="SansSerif"  size="9"  name="Legend"  style="plain"  color="#000000"  background="#00ffffff"  just="left" />
             <WindowPosition x="0"  y="0"  width="0"  height="0"  displayed="0"  panelState="" />
           </GraphEnvironment>
         </Graph>
         <Subpopulations>
           <Population name="Cells"  annotation=""  owningGroup="CHO"  expanded="1"  sortPriority="10"  count="2726" >
             <Graph smoothing="0"  backColor="#ffffff"  foreColor="#000000"  heatMapStatParameter="FL1-A"  type="Pseudocolor"  fast="1" >
               <Axis dimension="x"  name="FSC-A"  label=""  auto="auto" />
               <Axis dimension="y"  name="FSC-H"  label=""  auto="auto" />
               <GraphSettings level="5%"  smoothingHighResolution="1"  contourHighResolution="1"  histogramSmoothingCount="0"  graphResolution="256"  showOutliers="0"  drawLargeDots="0"  dotsToDraw="8000"  tint="le.chartfill.tinted.40"  lineWeight="le.lineweight.normal"  lineStyle="le.linestyle.solid" />
               <GraphEnvironment showGrid="0"  showAxes="tnlTNL"  showGates="1"  showFreqOnPlots="1"  showGateNameOnPlots="1"  showMedians="0"  showUncomped="0"  addEventParam="0"  lastYAxisName="" >
                 <TextTraits font="SansSerif"  size="11"  name="Labels"  style="plain"  color="#000000"  background="#00ffffff"  just="left" />
                 <TextTraits font="SansSerif"  size="11"  name="LayoutGates"  style="plain"  color="#000000"  background="#00ffffff"  just="left" />
                 <TextTraits font="SansSerif"  size="9"  name="Numbers"  style="plain"  color="#000000"  background="#00ffffff"  just="left" />
                 <TextTraits font="SansSerif"  size="9"  name="Legend"  style="plain"  color="#000000"  background="#00ffffff"  just="left" />
                 <WindowPosition x="-6"  y="-6"  width="1453"  height="865"  displayed="1"  panelState="---" />
               </GraphEnvironment>
             </Graph>
             <Gate gating:id="ID535380198" >
               <gating:PolygonGate eventsInside="1"  annoOffsetX="0"  annoOffsetY="0"  tint="#000000"  isTinted="0"  lineWeight="Normal"  userDefined="1"  quadId="-1"  gateResolution="256" >
                 <gating:dimension>
                   <data-type:fcs-dimension data-type:name="FSC-A" />
                 </gating:dimension>
                 <gating:dimension>
                   <data-type:fcs-dimension data-type:name="SSC-A" />
                 </gating:dimension>
                 <gating:vertex>
                   <gating:coordinate data-type:value="11073220.07674597" />
                   <gating:coordinate data-type:value="2138927.93625498" />
                 </gating:vertex>
                 <gating:vertex>
                   <gating:coordinate data-type:value="5729747.5978511125" />
                   <gating:coordinate data-type:value="868939.4741035857" />
                 </gating:vertex>
                 <gating:vertex>
                   <gating:coordinate data-type:value="5845630.133537989" />
                   <gating:coordinate data-type:value="267365.9920318725" />
                 </gating:vertex>
                 <gating:vertex>
                   <gating:coordinate data-type:value="16661333.464313123" />
                   <gating:coordinate data-type:value="100262.2470119522" />
                 </gating:vertex>
                 <gating:vertex>
                   <gating:coordinate data-type:value="16545450.928626247" />
                   <gating:coordinate data-type:value="2205769.434262948" />
                 </gating:vertex>
                 <gating:vertex>
                   <gating:coordinate data-type:value="10326421.513430545" />
                   <gating:coordinate data-type:value="2105507.187250996" />
                 </gating:vertex>
               </gating:PolygonGate>
             </Gate>
             <Subpopulations>
               <Population name="Single Cells"  annotation=""  owningGroup="CHO"  expanded="1"  sortPriority="10"  count="2697" >
                 <Graph smoothing="0"  backColor="#ffffff"  foreColor="#000000"  heatMapStatParameter="FL1-A"  type="Histogram"  fast="1" >
                   <Axis dimension="x"  name="FL4-A"  label=""  auto="auto" />
                   <Axis dimension="y"  name=""  label=""  auto="auto" />
                   <GraphSettings level="5%"  smoothingHighResolution="1"  contourHighResolution="1"  histogramSmoothingCount="0"  graphResolution="256"  showOutliers="0"  drawLargeDots="0"  dotsToDraw="8000"  tint="le.chartfill.tinted.40"  lineWeight="le.lineweight.normal"  lineStyle="le.linestyle.solid" />
                   <GraphEnvironment showGrid="0"  showAxes="tnlTNL"  showGates="1"  showFreqOnPlots="1"  showGateNameOnPlots="1"  showMedians="0"  showUncomped="0"  addEventParam="0"  lastYAxisName="" >
                     <TextTraits font="SansSerif"  size="11"  name="Labels"  style="plain"  color="#000000"  background="#00ffffff"  just="left" />
                     <TextTraits font="SansSerif"  size="11"  name="LayoutGates"  style="plain"  color="#000000"  background="#00ffffff"  just="left" />
                     <TextTraits font="SansSerif"  size="9"  name="Numbers"  style="plain"  color="#000000"  background="#00ffffff"  just="left" />
                     <TextTraits font="SansSerif"  size="9"  name="Legend"  style="plain"  color="#000000"  background="#00ffffff"  just="left" />
                     <WindowPosition x="-6"  y="-6"  width="1453"  height="865"  displayed="0"  panelState="---" />
                   </GraphEnvironment>
                 </Graph>
                 <Gate gating:id="ID2088668858"  gating:parent_id="ID535380198" >
                   <gating:PolygonGate eventsInside="1"  annoOffsetX="0"  annoOffsetY="0"  tint="#000000"  isTinted="0"  lineWeight="Normal"  userDefined="1"  quadId="-1"  gateResolution="256" >
                     <gating:dimension>
                       <data-type:fcs-dimension data-type:name="FSC-A" />
                     </gating:dimension>
                     <gating:dimension>
                       <data-type:fcs-dimension data-type:name="FSC-H" />
                     </gating:dimension>
                     <gating:vertex>
                       <gating:coordinate data-type:value="5382099.990790484" />
                       <gating:coordinate data-type:value="3542599.394422311" />
                     </gating:vertex>
                     <gating:vertex>
                       <gating:coordinate data-type:value="16661333.464313123" />
                       <gating:coordinate data-type:value="8789656.988047808" />
                     </gating:vertex>
                     <gating:vertex>
                       <gating:coordinate data-type:value="16661333.464313123" />
                       <gating:coordinate data-type:value="6517046.055776892" />
                     </gating:vertex>
                     <gating:vertex>
                       <gating:coordinate data-type:value="5459355.014581734" />
                       <gating:coordinate data-type:value="1838141.1952191235" />
                     </gating:vertex>
                   </gating:PolygonGate>
                 </Gate>
                 <Subpopulations>
                   <Population name="Cells of interest"  annotation=""  owningGroup="CHO"  expanded="1"  sortPriority="10"  count="2453" >
                     <Graph smoothing="0"  backColor="#ffffff"  foreColor="#000000"  heatMapStatParameter="FL1-A"  type="Histogram"  fast="1" >
                       <Axis dimension="x"  name="FL4-A"  label=""  auto="auto" />
                       <Axis dimension="y"  name=""  label=""  auto="auto" />
                       <GraphSettings level="5%"  smoothingHighResolution="1"  contourHighResolution="1"  histogramSmoothingCount="0"  graphResolution="256"  showOutliers="0"  drawLargeDots="0"  dotsToDraw="8000"  tint="le.chartfill.tinted.40"  lineWeight="le.lineweight.normal"  lineStyle="le.linestyle.solid" />
                       <GraphEnvironment showGrid="0"  showAxes="tnlTNL"  showGates="1"  showFreqOnPlots="1"  showGateNameOnPlots="1"  showMedians="0"  showUncomped="0"  addEventParam="0"  lastYAxisName="" >
                         <TextTraits font="SansSerif"  size="11"  name="Labels"  style="plain"  color="#000000"  background="#00ffffff"  just="left" />
                         <TextTraits font="SansSerif"  size="11"  name="LayoutGates"  style="plain"  color="#000000"  background="#00ffffff"  just="left" />
                         <TextTraits font="SansSerif"  size="9"  name="Numbers"  style="plain"  color="#000000"  background="#00ffffff"  just="left" />
                         <TextTraits font="SansSerif"  size="9"  name="Legend"  style="plain"  color="#000000"  background="#00ffffff"  just="left" />
                         <WindowPosition x="-6"  y="-6"  width="1453"  height="865"  displayed="1"  panelState="---" />
                       </GraphEnvironment>
                     </Graph>
                     <Gate gating:id="ID1711424305"  gating:parent_id="ID2088668858" >
                       <gating:RectangleGate eventsInside="1"  annoOffsetX="0"  annoOffsetY="0"  tint="#000000"  isTinted="0"  lineWeight="Normal"  userDefined="1" >
                         <gating:dimension gating:min="9.955031908274071"  gating:max="1.6777215999999985E7"  yRatio="0.8047808764940239" >
                           <data-type:fcs-dimension data-type:name="FL4-A" />
                         </gating:dimension>
                       </gating:RectangleGate>
                     </Gate>
                   </Population>
                 </Subpopulations>
               </Population>
             </Subpopulations>
           </Population>
         </Subpopulations>
       </SampleNode>
     </Sample>
     <Sample>
       <DataSet uri="file:/C:/Users/pawla/Desktop/Gordon%20Lab/RAD%20TGT%20experiments/22_11_01%20trips%20and%20multi/22_11_01%20trips%20and%20multi%20FJ%20files/D08%20CHO%2012%20A488%2054%20Cy5.fcs"  sampleID="31" />
       <Transformations>
         <transforms:linear transforms:minRange="0"  transforms:maxRange="16777216"  gain="1" >
           <data-type:parameter data-type:name="FSC-A" />
         </transforms:linear>
         <transforms:linear transforms:minRange="0"  transforms:maxRange="16777216"  gain="1" >
           <data-type:parameter data-type:name="SSC-A" />
         </transforms:linear>
         <transforms:log transforms:offset="0.316227766"  transforms:decades="6.7247198959" >
           <data-type:parameter data-type:name="FL1-A" />
         </transforms:log>
         <transforms:log transforms:offset="1"  transforms:decades="7.2247198959" >
           <data-type:parameter data-type:name="FL2-A" />
         </transforms:log>
         <transforms:log transforms:offset="1"  transforms:decades="7.2247198959" >
           <data-type:parameter data-type:name="FL3-A" />
         </transforms:log>
         <transforms:log transforms:offset="0.316227766"  transforms:decades="7" >
           <data-type:parameter data-type:name="FL4-A" />
         </transforms:log>
         <transforms:linear transforms:minRange="0"  transforms:maxRange="16777216"  gain="1" >
           <data-type:parameter data-type:name="FSC-H" />
         </transforms:linear>
         <transforms:linear transforms:minRange="0"  transforms:maxRange="16777216"  gain="1" >
           <data-type:parameter data-type:name="SSC-H" />
         </transforms:linear>
         <transforms:log transforms:offset="1"  transforms:decades="7.2247198959" >
           <data-type:parameter data-type:name="FL1-H" />
         </transforms:log>
         <transforms:log transforms:offset="1"  transforms:decades="7.2247198959" >
           <data-type:parameter data-type:name="FL2-H" />
         </transforms:log>
         <transforms:log transforms:offset="1"  transforms:decades="7.2247198959" >
           <data-type:parameter data-type:name="FL3-H" />
         </transforms:log>
         <transforms:log transforms:offset="1"  transforms:decades="7.2247198959" >
           <data-type:parameter data-type:name="FL4-H" />
         </transforms:log>
         <transforms:linear transforms:minRange="0"  transforms:maxRange="16777216"  gain="1" >
           <data-type:parameter data-type:name="Width" />
         </transforms:linear>
         <transforms:linear transforms:minRange="13.945474373"  transforms:maxRange="92"  gain="0.1003271538" >
           <data-type:parameter data-type:name="Time" />
         </transforms:linear>
       </Transformations>
       <Keywords>
         <Keyword name="FJ_FCS_VERSION"  value="3.1" />
         <Keyword name="$FIL"  value="D08 CHO 12 A488 54 Cy5.fcs" />
         <Keyword name="$WELLID"  value="D08" />
         <Keyword name="$SMNO"  value="CHO 12 A488 54 Cy5" />
         <Keyword name="$DATATYPE"  value="I" />
         <Keyword name="$MODE"  value="L" />
         <Keyword name="$BYTEORD"  value="4,3,2,1" />
         <Keyword name="$NEXTDATA"  value="0" />
         <Keyword name="$PAR"  value="14" />
         <Keyword name="$P7B"  value="32" />
         <Keyword name="$P7R"  value="16777216" />
         <Keyword name="$P7N"  value="FSC-H" />
         <Keyword name="$P7E"  value="0,0" />
         <Keyword name="#BDACCURIDECADES7"  value="7.224719870049579" />
         <Keyword name="$P7S"  value="FSC-H" />
         <Keyword name="#P7DetectorName"  value="FSC" />
         <Keyword name="#P7Dimension"  value="OTHER" />
         <Keyword name="#P7IsFluorescent"  value="false" />
         <Keyword name="#P7detectornumber"  value="70" />
         <Keyword name="$P7L"  value="143" />
         <Keyword name="#P7VirtualGain"  value="1.0" />
         <Keyword name="$P6B"  value="32" />
         <Keyword name="$P6R"  value="16777216" />
         <Keyword name="$P6N"  value="FL4-A" />
         <Keyword name="$P6E"  value="0,0" />
         <Keyword name="#BDACCURIDECADES6"  value="7.224719870049579" />
         <Keyword name="$P6S"  value="APC-A" />
         <Keyword name="#P6DetectorName"  value="FL4" />
         <Keyword name="#P6Dimension"  value="AREA" />
         <Keyword name="#P6IsFluorescent"  value="true" />
         <Keyword name="#P6detectornumber"  value="4" />
         <Keyword name="$P6L"  value="640" />
         <Keyword name="#P6VirtualGain"  value="1.0" />
         <Keyword name="$P8B"  value="32" />
         <Keyword name="$P8R"  value="16777216" />
         <Keyword name="$P8N"  value="SSC-H" />
         <Keyword name="$P8E"  value="0,0" />
         <Keyword name="#BDACCURIDECADES8"  value="7.224719870049579" />
         <Keyword name="$P8S"  value="SSC-H" />
         <Keyword name="#P8DetectorName"  value="SSC" />
         <Keyword name="#P8Dimension"  value="OTHER" />
         <Keyword name="#P8IsFluorescent"  value="false" />
         <Keyword name="#P8detectornumber"  value="83" />
         <Keyword name="$P8L"  value="143" />
         <Keyword name="#P8VirtualGain"  value="1.0" />
         <Keyword name="$P3B"  value="32" />
         <Keyword name="$P3R"  value="16777216" />
         <Keyword name="$P3N"  value="FL1-A" />
         <Keyword name="$P3E"  value="0,0" />
         <Keyword name="#BDACCURIDECADES3"  value="7.224719870049579" />
         <Keyword name="$P3S"  value="FITC-A" />
         <Keyword name="#P3DetectorName"  value="FL1" />
         <Keyword name="#P3Dimension"  value="AREA" />
         <Keyword name="#P3IsFluorescent"  value="true" />
         <Keyword name="#P3detectornumber"  value="1" />
         <Keyword name="$P3L"  value="488" />
         <Keyword name="#P3VirtualGain"  value="1.0" />
         <Keyword name="$P12B"  value="32" />
         <Keyword name="$P12R"  value="16777216" />
         <Keyword name="$P12N"  value="FL4-H" />
         <Keyword name="$P12E"  value="0,0" />
         <Keyword name="#BDACCURIDECADES12"  value="7.224719870049579" />
         <Keyword name="$P12S"  value="APC-H" />
         <Keyword name="#P12DetectorName"  value="FL4" />
         <Keyword name="#P12Dimension"  value="HEIGHT" />
         <Keyword name="#P12IsFluorescent"  value="true" />
         <Keyword name="#P12detectornumber"  value="4" />
         <Keyword name="$P12L"  value="640" />
         <Keyword name="#P12VirtualGain"  value="1.0" />
         <Keyword name="$P2B"  value="32" />
         <Keyword name="$P2R"  value="16777216" />
         <Keyword name="$P2N"  value="SSC-A" />
         <Keyword name="$P2E"  value="0,0" />
         <Keyword name="#BDACCURIDECADES2"  value="7.224719870049579" />
         <Keyword name="$P2S"  value="SSC-A" />
         <Keyword name="#P2DetectorName"  value="SSC" />
         <Keyword name="#P2Dimension"  value="OTHER" />
         <Keyword name="#P2IsFluorescent"  value="false" />
         <Keyword name="#P2detectornumber"  value="83" />
         <Keyword name="$P2L"  value="143" />
         <Keyword name="#P2VirtualGain"  value="1.0" />
         <Keyword name="$P14B"  value="32" />
         <Keyword name="$P14R"  value="16777216" />
         <Keyword name="$P14N"  value="Time" />
         <Keyword name="$P14E"  value="0,0" />
         <Keyword name="#BDACCURIDECADES14"  value="7.224719870049579" />
         <Keyword name="$P14S"  value="Time" />
         <Keyword name="#P14DetectorName"  value="No detector" />
         <Keyword name="#P14Dimension"  value="OTHER" />
         <Keyword name="#P14IsFluorescent"  value="false" />
         <Keyword name="#P14detectornumber"  value="-1" />
         <Keyword name="$P14L"  value="-1" />
         <Keyword name="#P14VirtualGain"  value="1.0" />
         <Keyword name="$P5B"  value="32" />
         <Keyword name="$P5R"  value="16777216" />
         <Keyword name="$P5N"  value="FL3-A" />
         <Keyword name="$P5E"  value="0,0" />
         <Keyword name="#BDACCURIDECADES5"  value="7.224719870049579" />
         <Keyword name="$P5S"  value="PerCP-A" />
         <Keyword name="#P5DetectorName"  value="FL3" />
         <Keyword name="#P5Dimension"  value="AREA" />
         <Keyword name="#P5IsFluorescent"  value="true" />
         <Keyword name="#P5detectornumber"  value="3" />
         <Keyword name="$P5L"  value="488" />
         <Keyword name="#P5VirtualGain"  value="1.0" />
         <Keyword name="$P10B"  value="32" />
         <Keyword name="$P10R"  value="16777216" />
         <Keyword name="$P10N"  value="FL2-H" />
         <Keyword name="$P10E"  value="0,0" />
         <Keyword name="#BDACCURIDECADES10"  value="7.224719870049579" />
         <Keyword name="$P10S"  value="PE-H" />
         <Keyword name="#P10DetectorName"  value="FL2" />
         <Keyword name="#P10Dimension"  value="HEIGHT" />
         <Keyword name="#P10IsFluorescent"  value="true" />
         <Keyword name="#P10detectornumber"  value="2" />
         <Keyword name="$P10L"  value="488" />
         <Keyword name="#P10VirtualGain"  value="1.0" />
         <Keyword name="$P11B"  value="32" />
         <Keyword name="$P11R"  value="16777216" />
         <Keyword name="$P11N"  value="FL3-H" />
         <Keyword name="$P11E"  value="0,0" />
         <Keyword name="#BDACCURIDECADES11"  value="7.224719870049579" />
         <Keyword name="$P11S"  value="PerCP-H" />
         <Keyword name="#P11DetectorName"  value="FL3" />
         <Keyword name="#P11Dimension"  value="HEIGHT" />
         <Keyword name="#P11IsFluorescent"  value="true" />
         <Keyword name="#P11detectornumber"  value="3" />
         <Keyword name="$P11L"  value="488" />
         <Keyword name="#P11VirtualGain"  value="1.0" />
         <Keyword name="$P13B"  value="32" />
         <Keyword name="$P13R"  value="16777216" />
         <Keyword name="$P13N"  value="Width" />
         <Keyword name="$P13E"  value="0,0" />
         <Keyword name="#BDACCURIDECADES13"  value="7.224719870049579" />
         <Keyword name="$P13S"  value="Width" />
         <Keyword name="#P13DetectorName"  value="No detector" />
         <Keyword name="#P13Dimension"  value="OTHER" />
         <Keyword name="#P13IsFluorescent"  value="false" />
         <Keyword name="#P13detectornumber"  value="-1" />
         <Keyword name="$P13L"  value="-1" />
         <Keyword name="#P13VirtualGain"  value="1.0" />
         <Keyword name="$P1B"  value="32" />
         <Keyword name="$P1R"  value="16777216" />
         <Keyword name="$P1N"  value="FSC-A" />
         <Keyword name="$P1E"  value="0,0" />
         <Keyword name="#BDACCURIDECADES1"  value="7.224719870049579" />
         <Keyword name="$P1S"  value="FSC-A" />
         <Keyword name="#P1DetectorName"  value="FSC" />
         <Keyword name="#P1Dimension"  value="OTHER" />
         <Keyword name="#P1IsFluorescent"  value="false" />
         <Keyword name="#P1detectornumber"  value="70" />
         <Keyword name="$P1L"  value="143" />
         <Keyword name="#P1VirtualGain"  value="1.0" />
         <Keyword name="$P4B"  value="32" />
         <Keyword name="$P4R"  value="16777216" />
         <Keyword name="$P4N"  value="FL2-A" />
         <Keyword name="$P4E"  value="0,0" />
         <Keyword name="#BDACCURIDECADES4"  value="7.224719870049579" />
         <Keyword name="$P4S"  value="PE-A" />
         <Keyword name="#P4DetectorName"  value="FL2" />
         <Keyword name="#P4Dimension"  value="AREA" />
         <Keyword name="#P4IsFluorescent"  value="true" />
         <Keyword name="#P4detectornumber"  value="2" />
         <Keyword name="$P4L"  value="488" />
         <Keyword name="#P4VirtualGain"  value="1.0" />
         <Keyword name="$P9B"  value="32" />
         <Keyword name="$P9R"  value="16777216" />
         <Keyword name="$P9N"  value="FL1-H" />
         <Keyword name="$P9E"  value="0,0" />
         <Keyword name="#BDACCURIDECADES9"  value="7.224719870049579" />
         <Keyword name="$P9S"  value="FITC-H" />
         <Keyword name="#P9DetectorName"  value="FL1" />
         <Keyword name="#P9Dimension"  value="HEIGHT" />
         <Keyword name="#P9IsFluorescent"  value="true" />
         <Keyword name="#P9detectornumber"  value="1" />
         <Keyword name="$P9L"  value="488" />
         <Keyword name="#P9VirtualGain"  value="1.0" />
         <Keyword name="$TOT"  value="5651" />
         <Keyword name="$DATE"  value="01-NOV-2022" />
         <Keyword name="$CYT"  value="BD Accuri C6 Plus" />
         <Keyword name="$CYTSN"  value="R66501700030" />
         <Keyword name="#SoftwareVersion"  value="BD Accuri C6 Plus 1.0.34.1" />
         <Keyword name="#LASERCONFIGURATION"  value="3 Blue 1 Red" />
         <Keyword name="$SPILLOVER"  value="8,FL1-A,FL2-A,FL3-A,FL4-A,FL1-H,FL2-H,FL3-H,FL4-H,1.0000,0.0000,0.0000,0.0000,0.0000,0.0000,0.0000,0.0000,0.0000,1.0000,0.0000,0.0000,0.0000,0.0000,0.0000,0.0000,0.0000,0.0000,1.0000,0.0000,0.0000,0.0000,0.0000,0.0000,0.0000,0.0000,0.0000,1.0000,0.0000,0.0000,0.0000,0.0000,0.0000,0.0000,0.0000,0.0000,1.0000,0.0000,0.0000,0.0000,0.0000,0.0000,0.0000,0.0000,0.0000,1.0000,0.0000,0.0000,0.0000,0.0000,0.0000,0.0000,0.0000,0.0000,1.0000,0.0000,0.0000,0.0000,0.0000,0.0000,0.0000,0.0000,0.0000,1.0000" />
         <Keyword name="#BDACCURICAPTUREDDATE"  value="1667336486440" />
         <Keyword name="$TIMESTEP"  value="0.1" />
         <Keyword name="$PROJ"  value="20221101_162322" />
         <Keyword name="$BTIM"  value="16:01:40.34" />
         <Keyword name="$ETIM"  value="16:03:12.16" />
         <Keyword name="#ATIM"  value="92" />
         <Keyword name="#ACQUISITIONTIMEMILLI"  value="92077" />
         <Keyword name="$TR"  value="FSC-H,80000" />
         <Keyword name="#SECONDARYTHRESHOLD"  value="FSC-H,0" />
         <Keyword name="$VOL"  value="100099" />
         <Keyword name="#P1MaxUsefulDataChannel"  value="16777214" />
         <Keyword name="#P2MaxUsefulDataChannel"  value="1966079" />
         <Keyword name="#P3MaxUsefulDataChannel"  value="32767" />
         <Keyword name="#P4MaxUsefulDataChannel"  value="9215" />
         <Keyword name="#P5MaxUsefulDataChannel"  value="7167" />
         <Keyword name="#P6MaxUsefulDataChannel"  value="24575" />
         <Keyword name="#P7MaxUsefulDataChannel"  value="7602175" />
         <Keyword name="#P8MaxUsefulDataChannel"  value="851967" />
         <Keyword name="#P9MaxUsefulDataChannel"  value="24575" />
         <Keyword name="#P10MaxUsefulDataChannel"  value="4095" />
         <Keyword name="#P11MaxUsefulDataChannel"  value="3583" />
         <Keyword name="#P12MaxUsefulDataChannel"  value="24575" />
         <Keyword name="#P13MaxUsefulDataChannel"  value="195" />
         <Keyword name="#P14MaxUsefulDataChannel"  value="991" />
         <Keyword name="$BEGINSTEXT"  value="58" />
         <Keyword name="$ENDSTEXT"  value="4435" />
         <Keyword name="$BEGINDATA"  value="4436" />
         <Keyword name="$ENDDATA"  value="320891" />
         <Keyword name="$BEGINANALYSIS"  value="0" />
         <Keyword name="$ENDANALYSIS"  value="0" />
         <Keyword name="#SPACERS"  value="0000" />
       </Keywords>
       <SampleNode name="D08 CHO 12 A488 54 Cy5.fcs"  annotation=""  owningGroup=""  expanded="1"  sortPriority="10"  count="5651"  sampleID="31" >
         <Graph smoothing="0"  backColor="#ffffff"  foreColor="#000000"  type="Pseudocolor"  fast="1" >
           <Axis dimension="x"  name="FSC-A"  label=""  auto="auto" />
           <Axis dimension="y"  name="SSC-A"  label=""  auto="auto" />
           <GraphSettings level="5%"  smoothingHighResolution="1"  contourHighResolution="1"  histogramSmoothingCount="0"  graphResolution="256"  showOutliers="0"  drawLargeDots="0"  dotsToDraw="8000"  tint="le.chartfill.tinted.40"  lineWeight="le.lineweight.normal"  lineStyle="le.linestyle.solid" />
           <GraphEnvironment showGrid="0"  showAxes="tnlTNL"  showGates="1"  showFreqOnPlots="1"  showGateNameOnPlots="1"  showMedians="0"  showUncomped="0"  addEventParam="0"  lastYAxisName="" >
             <TextTraits font="SansSerif"  size="11"  name="Labels"  style="plain"  color="#000000"  background="#00ffffff"  just="left" />
             <TextTraits font="SansSerif"  size="11"  name="LayoutGates"  style="plain"  color="#000000"  background="#00ffffff"  just="left" />
             <TextTraits font="SansSerif"  size="9"  name="Numbers"  style="plain"  color="#000000"  background="#00ffffff"  just="left" />
             <TextTraits font="SansSerif"  size="9"  name="Legend"  style="plain"  color="#000000"  background="#00ffffff"  just="left" />
             <WindowPosition x="0"  y="0"  width="0"  height="0"  displayed="0"  panelState="" />
           </GraphEnvironment>
         </Graph>
         <Subpopulations>
           <Population name="Cells"  annotation=""  owningGroup="CHO"  expanded="1"  sortPriority="10"  count="3427" >
             <Graph smoothing="0"  backColor="#ffffff"  foreColor="#000000"  heatMapStatParameter="FL1-A"  type="Pseudocolor"  fast="1" >
               <Axis dimension="x"  name="FSC-A"  label=""  auto="auto" />
               <Axis dimension="y"  name="FSC-H"  label=""  auto="auto" />
               <GraphSettings level="5%"  smoothingHighResolution="1"  contourHighResolution="1"  histogramSmoothingCount="0"  graphResolution="256"  showOutliers="0"  drawLargeDots="0"  dotsToDraw="8000"  tint="le.chartfill.tinted.40"  lineWeight="le.lineweight.normal"  lineStyle="le.linestyle.solid" />
               <GraphEnvironment showGrid="0"  showAxes="tnlTNL"  showGates="1"  showFreqOnPlots="1"  showGateNameOnPlots="1"  showMedians="0"  showUncomped="0"  addEventParam="0"  lastYAxisName="" >
                 <TextTraits font="SansSerif"  size="11"  name="Labels"  style="plain"  color="#000000"  background="#00ffffff"  just="left" />
                 <TextTraits font="SansSerif"  size="11"  name="LayoutGates"  style="plain"  color="#000000"  background="#00ffffff"  just="left" />
                 <TextTraits font="SansSerif"  size="9"  name="Numbers"  style="plain"  color="#000000"  background="#00ffffff"  just="left" />
                 <TextTraits font="SansSerif"  size="9"  name="Legend"  style="plain"  color="#000000"  background="#00ffffff"  just="left" />
                 <WindowPosition x="-6"  y="-6"  width="1453"  height="865"  displayed="1"  panelState="---" />
               </GraphEnvironment>
             </Graph>
             <Gate gating:id="ID333390787" >
               <gating:PolygonGate eventsInside="1"  annoOffsetX="0"  annoOffsetY="0"  tint="#000000"  isTinted="0"  lineWeight="Normal"  userDefined="1"  quadId="-1"  gateResolution="256" >
                 <gating:dimension>
                   <data-type:fcs-dimension data-type:name="FSC-A" />
                 </gating:dimension>
                 <gating:dimension>
                   <data-type:fcs-dimension data-type:name="SSC-A" />
                 </gating:dimension>
                 <gating:vertex>
                   <gating:coordinate data-type:value="11073220.07674597" />
                   <gating:coordinate data-type:value="2138927.93625498" />
                 </gating:vertex>
                 <gating:vertex>
                   <gating:coordinate data-type:value="5729747.5978511125" />
                   <gating:coordinate data-type:value="868939.4741035857" />
                 </gating:vertex>
                 <gating:vertex>
                   <gating:coordinate data-type:value="5845630.133537989" />
                   <gating:coordinate data-type:value="267365.9920318725" />
                 </gating:vertex>
                 <gating:vertex>
                   <gating:coordinate data-type:value="16661333.464313123" />
                   <gating:coordinate data-type:value="100262.2470119522" />
                 </gating:vertex>
                 <gating:vertex>
                   <gating:coordinate data-type:value="16545450.928626247" />
                   <gating:coordinate data-type:value="2205769.434262948" />
                 </gating:vertex>
                 <gating:vertex>
                   <gating:coordinate data-type:value="10326421.513430545" />
                   <gating:coordinate data-type:value="2105507.187250996" />
                 </gating:vertex>
               </gating:PolygonGate>
             </Gate>
             <Subpopulations>
               <Population name="Single Cells"  annotation=""  owningGroup="CHO"  expanded="1"  sortPriority="10"  count="3302" >
                 <Graph smoothing="0"  backColor="#ffffff"  foreColor="#000000"  heatMapStatParameter="FL1-A"  type="Histogram"  fast="1" >
                   <Axis dimension="x"  name="FL4-A"  label=""  auto="auto" />
                   <Axis dimension="y"  name=""  label=""  auto="auto" />
                   <GraphSettings level="5%"  smoothingHighResolution="1"  contourHighResolution="1"  histogramSmoothingCount="0"  graphResolution="256"  showOutliers="0"  drawLargeDots="0"  dotsToDraw="8000"  tint="le.chartfill.tinted.40"  lineWeight="le.lineweight.normal"  lineStyle="le.linestyle.solid" />
                   <GraphEnvironment showGrid="0"  showAxes="tnlTNL"  showGates="1"  showFreqOnPlots="1"  showGateNameOnPlots="1"  showMedians="0"  showUncomped="0"  addEventParam="0"  lastYAxisName="" >
                     <TextTraits font="SansSerif"  size="11"  name="Labels"  style="plain"  color="#000000"  background="#00ffffff"  just="left" />
                     <TextTraits font="SansSerif"  size="11"  name="LayoutGates"  style="plain"  color="#000000"  background="#00ffffff"  just="left" />
                     <TextTraits font="SansSerif"  size="9"  name="Numbers"  style="plain"  color="#000000"  background="#00ffffff"  just="left" />
                     <TextTraits font="SansSerif"  size="9"  name="Legend"  style="plain"  color="#000000"  background="#00ffffff"  just="left" />
                     <WindowPosition x="-6"  y="-6"  width="1453"  height="865"  displayed="0"  panelState="---" />
                   </GraphEnvironment>
                 </Graph>
                 <Gate gating:id="ID1194528082"  gating:parent_id="ID333390787" >
                   <gating:PolygonGate eventsInside="1"  annoOffsetX="0"  annoOffsetY="0"  tint="#000000"  isTinted="0"  lineWeight="Normal"  userDefined="1"  quadId="-1"  gateResolution="256" >
                     <gating:dimension>
                       <data-type:fcs-dimension data-type:name="FSC-A" />
                     </gating:dimension>
                     <gating:dimension>
                       <data-type:fcs-dimension data-type:name="FSC-H" />
                     </gating:dimension>
                     <gating:vertex>
                       <gating:coordinate data-type:value="5382099.990790484" />
                       <gating:coordinate data-type:value="3542599.394422311" />
                     </gating:vertex>
                     <gating:vertex>
                       <gating:coordinate data-type:value="16661333.464313123" />
                       <gating:coordinate data-type:value="8789656.988047808" />
                     </gating:vertex>
                     <gating:vertex>
                       <gating:coordinate data-type:value="16661333.464313123" />
                       <gating:coordinate data-type:value="6517046.055776892" />
                     </gating:vertex>
                     <gating:vertex>
                       <gating:coordinate data-type:value="5459355.014581734" />
                       <gating:coordinate data-type:value="1838141.1952191235" />
                     </gating:vertex>
                   </gating:PolygonGate>
                 </Gate>
                 <Subpopulations>
                   <Population name="Cells of interest"  annotation=""  owningGroup="CHO"  expanded="1"  sortPriority="10"  count="3276" >
                     <Graph smoothing="0"  backColor="#ffffff"  foreColor="#000000"  heatMapStatParameter="FL1-A"  type="Histogram"  fast="1" >
                       <Axis dimension="x"  name="FL4-A"  label=""  auto="auto" />
                       <Axis dimension="y"  name=""  label=""  auto="auto" />
                       <GraphSettings level="5%"  smoothingHighResolution="1"  contourHighResolution="1"  histogramSmoothingCount="0"  graphResolution="256"  showOutliers="0"  drawLargeDots="0"  dotsToDraw="8000"  tint="le.chartfill.tinted.40"  lineWeight="le.lineweight.normal"  lineStyle="le.linestyle.solid" />
                       <GraphEnvironment showGrid="0"  showAxes="tnlTNL"  showGates="1"  showFreqOnPlots="1"  showGateNameOnPlots="1"  showMedians="0"  showUncomped="0"  addEventParam="0"  lastYAxisName="" >
                         <TextTraits font="SansSerif"  size="11"  name="Labels"  style="plain"  color="#000000"  background="#00ffffff"  just="left" />
                         <TextTraits font="SansSerif"  size="11"  name="LayoutGates"  style="plain"  color="#000000"  background="#00ffffff"  just="left" />
                         <TextTraits font="SansSerif"  size="9"  name="Numbers"  style="plain"  color="#000000"  background="#00ffffff"  just="left" />
                         <TextTraits font="SansSerif"  size="9"  name="Legend"  style="plain"  color="#000000"  background="#00ffffff"  just="left" />
                         <WindowPosition x="-6"  y="-6"  width="1453"  height="865"  displayed="1"  panelState="---" />
                       </GraphEnvironment>
                     </Graph>
                     <Gate gating:id="ID1575348654"  gating:parent_id="ID1194528082" >
                       <gating:RectangleGate eventsInside="1"  annoOffsetX="0"  annoOffsetY="0"  tint="#000000"  isTinted="0"  lineWeight="Normal"  userDefined="1" >
                         <gating:dimension gating:min="9.955031908274071"  gating:max="1.6777215999999985E7"  yRatio="0.8047808764940239" >
                           <data-type:fcs-dimension data-type:name="FL4-A" />
                         </gating:dimension>
                       </gating:RectangleGate>
                     </Gate>
                   </Population>
                 </Subpopulations>
               </Population>
             </Subpopulations>
           </Population>
         </Subpopulations>
       </SampleNode>
     </Sample>
     <Sample>
       <DataSet uri="file:/C:/Users/pawla/Desktop/Gordon%20Lab/RAD%20TGT%20experiments/22_11_01%20trips%20and%20multi/22_11_01%20trips%20and%20multi%20FJ%20files/B02%20CD44%2012%20Echi%20.fcs"  sampleID="10" />
       <Transformations>
         <transforms:linear transforms:minRange="0"  transforms:maxRange="16777216"  gain="1" >
           <data-type:parameter data-type:name="FSC-A" />
         </transforms:linear>
         <transforms:linear transforms:minRange="0"  transforms:maxRange="16777216"  gain="1" >
           <data-type:parameter data-type:name="SSC-A" />
         </transforms:linear>
         <transforms:log transforms:offset="0.316227766"  transforms:decades="6.7247198959" >
           <data-type:parameter data-type:name="FL1-A" />
         </transforms:log>
         <transforms:log transforms:offset="1"  transforms:decades="7.2247198959" >
           <data-type:parameter data-type:name="FL2-A" />
         </transforms:log>
         <transforms:log transforms:offset="1"  transforms:decades="7.2247198959" >
           <data-type:parameter data-type:name="FL3-A" />
         </transforms:log>
         <transforms:log transforms:offset="0.316227766"  transforms:decades="7" >
           <data-type:parameter data-type:name="FL4-A" />
         </transforms:log>
         <transforms:linear transforms:minRange="0"  transforms:maxRange="16777216"  gain="1" >
           <data-type:parameter data-type:name="FSC-H" />
         </transforms:linear>
         <transforms:linear transforms:minRange="0"  transforms:maxRange="16777216"  gain="1" >
           <data-type:parameter data-type:name="SSC-H" />
         </transforms:linear>
         <transforms:log transforms:offset="1"  transforms:decades="7.2247198959" >
           <data-type:parameter data-type:name="FL1-H" />
         </transforms:log>
         <transforms:log transforms:offset="1"  transforms:decades="7.2247198959" >
           <data-type:parameter data-type:name="FL2-H" />
         </transforms:log>
         <transforms:log transforms:offset="1"  transforms:decades="7.2247198959" >
           <data-type:parameter data-type:name="FL3-H" />
         </transforms:log>
         <transforms:log transforms:offset="1"  transforms:decades="7.2247198959" >
           <data-type:parameter data-type:name="FL4-H" />
         </transforms:log>
         <transforms:linear transforms:minRange="0"  transforms:maxRange="16777216"  gain="1" >
           <data-type:parameter data-type:name="Width" />
         </transforms:linear>
         <transforms:linear transforms:minRange="13.8265895954"  transforms:maxRange="104"  gain="0.1001926782" >
           <data-type:parameter data-type:name="Time" />
         </transforms:linear>
       </Transformations>
       <Keywords>
         <Keyword name="FJ_FCS_VERSION"  value="3.1" />
         <Keyword name="$FIL"  value="B02 CD44 12 Echi .fcs" />
         <Keyword name="$WELLID"  value="B02" />
         <Keyword name="$SMNO"  value="CD44 12 Echi " />
         <Keyword name="$DATATYPE"  value="I" />
         <Keyword name="$MODE"  value="L" />
         <Keyword name="$BYTEORD"  value="4,3,2,1" />
         <Keyword name="$NEXTDATA"  value="0" />
         <Keyword name="$PAR"  value="14" />
         <Keyword name="$P7B"  value="32" />
         <Keyword name="$P7R"  value="16777216" />
         <Keyword name="$P7N"  value="FSC-H" />
         <Keyword name="$P7E"  value="0,0" />
         <Keyword name="#BDACCURIDECADES7"  value="7.224719870049579" />
         <Keyword name="$P7S"  value="FSC-H" />
         <Keyword name="#P7DetectorName"  value="FSC" />
         <Keyword name="#P7Dimension"  value="OTHER" />
         <Keyword name="#P7IsFluorescent"  value="false" />
         <Keyword name="#P7detectornumber"  value="70" />
         <Keyword name="$P7L"  value="143" />
         <Keyword name="#P7VirtualGain"  value="1.0" />
         <Keyword name="$P6B"  value="32" />
         <Keyword name="$P6R"  value="16777216" />
         <Keyword name="$P6N"  value="FL4-A" />
         <Keyword name="$P6E"  value="0,0" />
         <Keyword name="#BDACCURIDECADES6"  value="7.224719870049579" />
         <Keyword name="$P6S"  value="APC-A" />
         <Keyword name="#P6DetectorName"  value="FL4" />
         <Keyword name="#P6Dimension"  value="AREA" />
         <Keyword name="#P6IsFluorescent"  value="true" />
         <Keyword name="#P6detectornumber"  value="4" />
         <Keyword name="$P6L"  value="640" />
         <Keyword name="#P6VirtualGain"  value="1.0" />
         <Keyword name="$P8B"  value="32" />
         <Keyword name="$P8R"  value="16777216" />
         <Keyword name="$P8N"  value="SSC-H" />
         <Keyword name="$P8E"  value="0,0" />
         <Keyword name="#BDACCURIDECADES8"  value="7.224719870049579" />
         <Keyword name="$P8S"  value="SSC-H" />
         <Keyword name="#P8DetectorName"  value="SSC" />
         <Keyword name="#P8Dimension"  value="OTHER" />
         <Keyword name="#P8IsFluorescent"  value="false" />
         <Keyword name="#P8detectornumber"  value="83" />
         <Keyword name="$P8L"  value="143" />
         <Keyword name="#P8VirtualGain"  value="1.0" />
         <Keyword name="$P3B"  value="32" />
         <Keyword name="$P3R"  value="16777216" />
         <Keyword name="$P3N"  value="FL1-A" />
         <Keyword name="$P3E"  value="0,0" />
         <Keyword name="#BDACCURIDECADES3"  value="7.224719870049579" />
         <Keyword name="$P3S"  value="FITC-A" />
         <Keyword name="#P3DetectorName"  value="FL1" />
         <Keyword name="#P3Dimension"  value="AREA" />
         <Keyword name="#P3IsFluorescent"  value="true" />
         <Keyword name="#P3detectornumber"  value="1" />
         <Keyword name="$P3L"  value="488" />
         <Keyword name="#P3VirtualGain"  value="1.0" />
         <Keyword name="$P12B"  value="32" />
         <Keyword name="$P12R"  value="16777216" />
         <Keyword name="$P12N"  value="FL4-H" />
         <Keyword name="$P12E"  value="0,0" />
         <Keyword name="#BDACCURIDECADES12"  value="7.224719870049579" />
         <Keyword name="$P12S"  value="APC-H" />
         <Keyword name="#P12DetectorName"  value="FL4" />
         <Keyword name="#P12Dimension"  value="HEIGHT" />
         <Keyword name="#P12IsFluorescent"  value="true" />
         <Keyword name="#P12detectornumber"  value="4" />
         <Keyword name="$P12L"  value="640" />
         <Keyword name="#P12VirtualGain"  value="1.0" />
         <Keyword name="$P2B"  value="32" />
         <Keyword name="$P2R"  value="16777216" />
         <Keyword name="$P2N"  value="SSC-A" />
         <Keyword name="$P2E"  value="0,0" />
         <Keyword name="#BDACCURIDECADES2"  value="7.224719870049579" />
         <Keyword name="$P2S"  value="SSC-A" />
         <Keyword name="#P2DetectorName"  value="SSC" />
         <Keyword name="#P2Dimension"  value="OTHER" />
         <Keyword name="#P2IsFluorescent"  value="false" />
         <Keyword name="#P2detectornumber"  value="83" />
         <Keyword name="$P2L"  value="143" />
         <Keyword name="#P2VirtualGain"  value="1.0" />
         <Keyword name="$P14B"  value="32" />
         <Keyword name="$P14R"  value="16777216" />
         <Keyword name="$P14N"  value="Time" />
         <Keyword name="$P14E"  value="0,0" />
         <Keyword name="#BDACCURIDECADES14"  value="7.224719870049579" />
         <Keyword name="$P14S"  value="Time" />
         <Keyword name="#P14DetectorName"  value="No detector" />
         <Keyword name="#P14Dimension"  value="OTHER" />
         <Keyword name="#P14IsFluorescent"  value="false" />
         <Keyword name="#P14detectornumber"  value="-1" />
         <Keyword name="$P14L"  value="-1" />
         <Keyword name="#P14VirtualGain"  value="1.0" />
         <Keyword name="$P5B"  value="32" />
         <Keyword name="$P5R"  value="16777216" />
         <Keyword name="$P5N"  value="FL3-A" />
         <Keyword name="$P5E"  value="0,0" />
         <Keyword name="#BDACCURIDECADES5"  value="7.224719870049579" />
         <Keyword name="$P5S"  value="PerCP-A" />
         <Keyword name="#P5DetectorName"  value="FL3" />
         <Keyword name="#P5Dimension"  value="AREA" />
         <Keyword name="#P5IsFluorescent"  value="true" />
         <Keyword name="#P5detectornumber"  value="3" />
         <Keyword name="$P5L"  value="488" />
         <Keyword name="#P5VirtualGain"  value="1.0" />
         <Keyword name="$P10B"  value="32" />
         <Keyword name="$P10R"  value="16777216" />
         <Keyword name="$P10N"  value="FL2-H" />
         <Keyword name="$P10E"  value="0,0" />
         <Keyword name="#BDACCURIDECADES10"  value="7.224719870049579" />
         <Keyword name="$P10S"  value="PE-H" />
         <Keyword name="#P10DetectorName"  value="FL2" />
         <Keyword name="#P10Dimension"  value="HEIGHT" />
         <Keyword name="#P10IsFluorescent"  value="true" />
         <Keyword name="#P10detectornumber"  value="2" />
         <Keyword name="$P10L"  value="488" />
         <Keyword name="#P10VirtualGain"  value="1.0" />
         <Keyword name="$P11B"  value="32" />
         <Keyword name="$P11R"  value="16777216" />
         <Keyword name="$P11N"  value="FL3-H" />
         <Keyword name="$P11E"  value="0,0" />
         <Keyword name="#BDACCURIDECADES11"  value="7.224719870049579" />
         <Keyword name="$P11S"  value="PerCP-H" />
         <Keyword name="#P11DetectorName"  value="FL3" />
         <Keyword name="#P11Dimension"  value="HEIGHT" />
         <Keyword name="#P11IsFluorescent"  value="true" />
         <Keyword name="#P11detectornumber"  value="3" />
         <Keyword name="$P11L"  value="488" />
         <Keyword name="#P11VirtualGain"  value="1.0" />
         <Keyword name="$P13B"  value="32" />
         <Keyword name="$P13R"  value="16777216" />
         <Keyword name="$P13N"  value="Width" />
         <Keyword name="$P13E"  value="0,0" />
         <Keyword name="#BDACCURIDECADES13"  value="7.224719870049579" />
         <Keyword name="$P13S"  value="Width" />
         <Keyword name="#P13DetectorName"  value="No detector" />
         <Keyword name="#P13Dimension"  value="OTHER" />
         <Keyword name="#P13IsFluorescent"  value="false" />
         <Keyword name="#P13detectornumber"  value="-1" />
         <Keyword name="$P13L"  value="-1" />
         <Keyword name="#P13VirtualGain"  value="1.0" />
         <Keyword name="$P1B"  value="32" />
         <Keyword name="$P1R"  value="16777216" />
         <Keyword name="$P1N"  value="FSC-A" />
         <Keyword name="$P1E"  value="0,0" />
         <Keyword name="#BDACCURIDECADES1"  value="7.224719870049579" />
         <Keyword name="$P1S"  value="FSC-A" />
         <Keyword name="#P1DetectorName"  value="FSC" />
         <Keyword name="#P1Dimension"  value="OTHER" />
         <Keyword name="#P1IsFluorescent"  value="false" />
         <Keyword name="#P1detectornumber"  value="70" />
         <Keyword name="$P1L"  value="143" />
         <Keyword name="#P1VirtualGain"  value="1.0" />
         <Keyword name="$P4B"  value="32" />
         <Keyword name="$P4R"  value="16777216" />
         <Keyword name="$P4N"  value="FL2-A" />
         <Keyword name="$P4E"  value="0,0" />
         <Keyword name="#BDACCURIDECADES4"  value="7.224719870049579" />
         <Keyword name="$P4S"  value="PE-A" />
         <Keyword name="#P4DetectorName"  value="FL2" />
         <Keyword name="#P4Dimension"  value="AREA" />
         <Keyword name="#P4IsFluorescent"  value="true" />
         <Keyword name="#P4detectornumber"  value="2" />
         <Keyword name="$P4L"  value="488" />
         <Keyword name="#P4VirtualGain"  value="1.0" />
         <Keyword name="$P9B"  value="32" />
         <Keyword name="$P9R"  value="16777216" />
         <Keyword name="$P9N"  value="FL1-H" />
         <Keyword name="$P9E"  value="0,0" />
         <Keyword name="#BDACCURIDECADES9"  value="7.224719870049579" />
         <Keyword name="$P9S"  value="FITC-H" />
         <Keyword name="#P9DetectorName"  value="FL1" />
         <Keyword name="#P9Dimension"  value="HEIGHT" />
         <Keyword name="#P9IsFluorescent"  value="true" />
         <Keyword name="#P9detectornumber"  value="1" />
         <Keyword name="$P9L"  value="488" />
         <Keyword name="#P9VirtualGain"  value="1.0" />
         <Keyword name="$TOT"  value="11096" />
         <Keyword name="$DATE"  value="01-NOV-2022" />
         <Keyword name="$CYT"  value="BD Accuri C6 Plus" />
         <Keyword name="$CYTSN"  value="R66501700030" />
         <Keyword name="#SoftwareVersion"  value="BD Accuri C6 Plus 1.0.34.1" />
         <Keyword name="#LASERCONFIGURATION"  value="3 Blue 1 Red" />
         <Keyword name="$SPILLOVER"  value="8,FL1-A,FL2-A,FL3-A,FL4-A,FL1-H,FL2-H,FL3-H,FL4-H,1.0000,0.0000,0.0000,0.0000,0.0000,0.0000,0.0000,0.0000,0.0000,1.0000,0.0000,0.0000,0.0000,0.0000,0.0000,0.0000,0.0000,0.0000,1.0000,0.0000,0.0000,0.0000,0.0000,0.0000,0.0000,0.0000,0.0000,1.0000,0.0000,0.0000,0.0000,0.0000,0.0000,0.0000,0.0000,0.0000,1.0000,0.0000,0.0000,0.0000,0.0000,0.0000,0.0000,0.0000,0.0000,1.0000,0.0000,0.0000,0.0000,0.0000,0.0000,0.0000,0.0000,0.0000,1.0000,0.0000,0.0000,0.0000,0.0000,0.0000,0.0000,0.0000,0.0000,1.0000" />
         <Keyword name="#BDACCURICAPTUREDDATE"  value="1667331977000" />
         <Keyword name="$TIMESTEP"  value="0.1" />
         <Keyword name="$PROJ"  value="20221101_162322" />
         <Keyword name="$BTIM"  value="14:46:30.85" />
         <Keyword name="$ETIM"  value="14:48:14.57" />
         <Keyword name="#ATIM"  value="68" />
         <Keyword name="#ACQUISITIONTIMEMILLI"  value="68710" />
         <Keyword name="$TR"  value="FSC-H,80000" />
         <Keyword name="#SECONDARYTHRESHOLD"  value="FSC-H,0" />
         <Keyword name="$VOL"  value="74998" />
         <Keyword name="#P1MaxUsefulDataChannel"  value="16777214" />
         <Keyword name="#P2MaxUsefulDataChannel"  value="1769471" />
         <Keyword name="#P3MaxUsefulDataChannel"  value="114687" />
         <Keyword name="#P4MaxUsefulDataChannel"  value="15359" />
         <Keyword name="#P5MaxUsefulDataChannel"  value="9727" />
         <Keyword name="#P6MaxUsefulDataChannel"  value="40959" />
         <Keyword name="#P7MaxUsefulDataChannel"  value="8126463" />
         <Keyword name="#P8MaxUsefulDataChannel"  value="851967" />
         <Keyword name="#P9MaxUsefulDataChannel"  value="36863" />
         <Keyword name="#P10MaxUsefulDataChannel"  value="4863" />
         <Keyword name="#P11MaxUsefulDataChannel"  value="3967" />
         <Keyword name="#P12MaxUsefulDataChannel"  value="16383" />
         <Keyword name="#P13MaxUsefulDataChannel"  value="195" />
         <Keyword name="#P14MaxUsefulDataChannel"  value="1143" />
         <Keyword name="$BEGINSTEXT"  value="58" />
         <Keyword name="$ENDSTEXT"  value="4428" />
         <Keyword name="$BEGINDATA"  value="4429" />
         <Keyword name="$ENDDATA"  value="625804" />
         <Keyword name="$BEGINANALYSIS"  value="0" />
         <Keyword name="$ENDANALYSIS"  value="0" />
         <Keyword name="#SPACERS"  value="0000" />
       </Keywords>
       <SampleNode name="B02 CD44 12 Echi .fcs"  annotation=""  owningGroup=""  expanded="0"  sortPriority="10"  count="11096"  sampleID="10" >
         <Graph smoothing="0"  backColor="#ffffff"  foreColor="#000000"  type="Pseudocolor"  fast="1" >
           <Axis dimension="x"  name="FSC-A"  label=""  auto="auto" />
           <Axis dimension="y"  name="SSC-A"  label=""  auto="auto" />
           <GraphSettings level="5%"  smoothingHighResolution="1"  contourHighResolution="1"  histogramSmoothingCount="0"  graphResolution="256"  showOutliers="0"  drawLargeDots="0"  dotsToDraw="8000"  tint="le.chartfill.tinted.40"  lineWeight="le.lineweight.normal"  lineStyle="le.linestyle.solid" />
           <GraphEnvironment showGrid="0"  showAxes="tnlTNL"  showGates="1"  showFreqOnPlots="1"  showGateNameOnPlots="1"  showMedians="0"  showUncomped="0"  addEventParam="0"  lastYAxisName="" >
             <TextTraits font="SansSerif"  size="11"  name="Labels"  style="plain"  color="#000000"  background="#00ffffff"  just="left" />
             <TextTraits font="SansSerif"  size="11"  name="LayoutGates"  style="plain"  color="#000000"  background="#00ffffff"  just="left" />
             <TextTraits font="SansSerif"  size="9"  name="Numbers"  style="plain"  color="#000000"  background="#00ffffff"  just="left" />
             <TextTraits font="SansSerif"  size="9"  name="Legend"  style="plain"  color="#000000"  background="#00ffffff"  just="left" />
             <WindowPosition x="0"  y="0"  width="0"  height="0"  displayed="0"  panelState="" />
           </GraphEnvironment>
         </Graph>
         <Subpopulations>
           <Population name="Cells"  annotation=""  owningGroup="U251"  expanded="0"  sortPriority="10"  count="3589" >
             <Graph smoothing="0"  backColor="#ffffff"  foreColor="#000000"  heatMapStatParameter="FL1-A"  type="Pseudocolor"  fast="1" >
               <Axis dimension="x"  name="FSC-H"  label=""  auto="auto" />
               <Axis dimension="y"  name="FSC-A"  label=""  auto="auto" />
               <GraphSettings level="5%"  smoothingHighResolution="1"  contourHighResolution="1"  histogramSmoothingCount="0"  graphResolution="256"  showOutliers="0"  drawLargeDots="0"  dotsToDraw="8000"  tint="le.chartfill.tinted.40"  lineWeight="le.lineweight.normal"  lineStyle="le.linestyle.solid" />
               <GraphEnvironment showGrid="0"  showAxes="tnlTNL"  showGates="1"  showFreqOnPlots="1"  showGateNameOnPlots="1"  showMedians="0"  showUncomped="0"  addEventParam="0"  lastYAxisName="" >
                 <TextTraits font="SansSerif"  size="11"  name="Labels"  style="plain"  color="#000000"  background="#00ffffff"  just="left" />
                 <TextTraits font="SansSerif"  size="11"  name="LayoutGates"  style="plain"  color="#000000"  background="#00ffffff"  just="left" />
                 <TextTraits font="SansSerif"  size="9"  name="Numbers"  style="plain"  color="#000000"  background="#00ffffff"  just="left" />
                 <TextTraits font="SansSerif"  size="9"  name="Legend"  style="plain"  color="#000000"  background="#00ffffff"  just="left" />
                 <WindowPosition x="-1933"  y="444"  width="1946"  height="1058"  displayed="0"  panelState="---" />
               </GraphEnvironment>
             </Graph>
             <Gate gating:id="ID778488855" >
               <gating:PolygonGate eventsInside="1"  annoOffsetX="0"  annoOffsetY="0"  tint="#000000"  isTinted="0"  lineWeight="Normal"  userDefined="1"  quadId="-1"  gateResolution="256" >
                 <gating:dimension>
                   <data-type:fcs-dimension data-type:name="FSC-H" />
                 </gating:dimension>
                 <gating:dimension>
                   <data-type:fcs-dimension data-type:name="SSC-A" />
                 </gating:dimension>
                 <gating:vertex>
                   <gating:coordinate data-type:value="8455290.098569157" />
                   <gating:coordinate data-type:value="4672957.647969052" />
                 </gating:vertex>
                 <gating:vertex>
                   <gating:coordinate data-type:value="3200740.731319555" />
                   <gating:coordinate data-type:value="1460299.2649903288" />
                 </gating:vertex>
                 <gating:vertex>
                   <gating:coordinate data-type:value="3147395.052464229" />
                   <gating:coordinate data-type:value="486766.4216634429" />
                 </gating:vertex>
                 <gating:vertex>
                   <gating:coordinate data-type:value="9815604.909379968" />
                   <gating:coordinate data-type:value="486766.4216634429" />
                 </gating:vertex>
                 <gating:vertex>
                   <gating:coordinate data-type:value="13816530.823529411" />
                   <gating:coordinate data-type:value="2563636.487427466" />
                 </gating:vertex>
                 <gating:vertex>
                   <gating:coordinate data-type:value="11042555.523052463" />
                   <gating:coordinate data-type:value="4672957.647969052" />
                 </gating:vertex>
                 <gating:vertex>
                   <gating:coordinate data-type:value="8348598.7408585055" />
                   <gating:coordinate data-type:value="4932566.406189555" />
                 </gating:vertex>
                 <gating:vertex>
                   <gating:coordinate data-type:value="8748691.33227345" />
                   <gating:coordinate data-type:value="4672957.647969052" />
                 </gating:vertex>
               </gating:PolygonGate>
             </Gate>
             <Subpopulations>
               <Population name="Single Cells"  annotation=""  owningGroup="U251"  expanded="0"  sortPriority="10"  count="3302" >
                 <Graph smoothing="0"  backColor="#ffffff"  foreColor="#000000"  heatMapStatParameter="FL1-A"  type="Histogram"  fast="1" >
                   <Axis dimension="x"  name="FL4-A"  label=""  auto="auto" />
                   <Axis dimension="y"  name=""  label=""  auto="auto" />
                   <GraphSettings level="5%"  smoothingHighResolution="1"  contourHighResolution="1"  histogramSmoothingCount="0"  graphResolution="256"  showOutliers="0"  drawLargeDots="0"  dotsToDraw="8000"  tint="le.chartfill.tinted.40"  lineWeight="le.lineweight.normal"  lineStyle="le.linestyle.solid" />
                   <GraphEnvironment showGrid="0"  showAxes="tnlTNL"  showGates="1"  showFreqOnPlots="1"  showGateNameOnPlots="1"  showMedians="0"  showUncomped="0"  addEventParam="0"  lastYAxisName="" >
                     <TextTraits font="SansSerif"  size="11"  name="Labels"  style="plain"  color="#000000"  background="#00ffffff"  just="left" />
                     <TextTraits font="SansSerif"  size="11"  name="LayoutGates"  style="plain"  color="#000000"  background="#00ffffff"  just="left" />
                     <TextTraits font="SansSerif"  size="9"  name="Numbers"  style="plain"  color="#000000"  background="#00ffffff"  just="left" />
                     <TextTraits font="SansSerif"  size="9"  name="Legend"  style="plain"  color="#000000"  background="#00ffffff"  just="left" />
                     <WindowPosition x="-6"  y="-6"  width="1453"  height="865"  displayed="0"  panelState="---" />
                   </GraphEnvironment>
                 </Graph>
                 <Gate gating:id="ID1236229406"  gating:parent_id="ID778488855" >
                   <gating:PolygonGate eventsInside="1"  annoOffsetX="0"  annoOffsetY="0"  tint="#000000"  isTinted="0"  lineWeight="Normal"  userDefined="1"  quadId="-1"  gateResolution="256" >
                     <gating:dimension>
                       <data-type:fcs-dimension data-type:name="FSC-H" />
                     </gating:dimension>
                     <gating:dimension>
                       <data-type:fcs-dimension data-type:name="FSC-A" />
                     </gating:dimension>
                     <gating:vertex>
                       <gating:coordinate data-type:value="8717757.41704036" />
                       <gating:coordinate data-type:value="16878896.096969698" />
                     </gating:vertex>
                     <gating:vertex>
                       <gating:coordinate data-type:value="3686473.470852018" />
                       <gating:coordinate data-type:value="4524764.315151515" />
                     </gating:vertex>
                     <gating:vertex>
                       <gating:coordinate data-type:value="2144173.34529148" />
                       <gating:coordinate data-type:value="7219286.884848485" />
                     </gating:vertex>
                     <gating:vertex>
                       <gating:coordinate data-type:value="5294603.479820628" />
                       <gating:coordinate data-type:value="16980576.193939395" />
                     </gating:vertex>
                   </gating:PolygonGate>
                 </Gate>
                 <Subpopulations>
                   <Population name="Cells of interest"  annotation=""  owningGroup="U251"  expanded="0"  sortPriority="10"  count="3302" >
                     <Graph smoothing="13"  backColor="#ffffff"  foreColor="#000000"  heatMapStatistic="Median"  heatMapStatParameter="FL1-A"  type="Histogram"  fast="1" >
                       <Axis dimension="x"  name="FL4-A"  label="Cy5 Intensity"  auto="auto" />
                       <Axis dimension="y"  name=""  label=""  auto="modal" />
                       <GraphSettings level="5%"  smoothingHighResolution="1"  contourHighResolution="1"  histogramSmoothingCount="0"  graphResolution="256"  showOutliers="0"  drawLargeDots="0"  dotsToDraw="8000"  tint="le.chartfill.tinted.40"  lineWeight="le.lineweight.normal"  lineStyle="le.linestyle.solid" />
                       <GraphEnvironment showGrid="0"  showAxes="tnlTNL"  showGates="1"  showFreqOnPlots="1"  showGateNameOnPlots="1"  showMedians="0"  showUncomped="0"  addEventParam="0"  lastYAxisName="" >
                         <TextTraits font="SansSerif"  size="11"  name="Labels"  style="plain"  color="#000000"  background="#00ffffff"  just="left" />
                         <TextTraits font="SansSerif"  size="11"  name="LayoutGates"  style="plain"  color="#000000"  background="#00ffffff"  just="left" />
                         <TextTraits font="SansSerif"  size="9"  name="Numbers"  style="plain"  color="#000000"  background="#00ffffff"  just="left" />
                         <TextTraits font="SansSerif"  size="9"  name="Legend"  style="plain"  color="#000000"  background="#00ffffff"  just="left" />
                         <WindowPosition x="-1920"  y="457"  width="973"  height="553"  displayed="0"  panelState="---" />
                       </GraphEnvironment>
                     </Graph>
                     <Gate gating:id="ID360695010"  gating:parent_id="ID1236229406" >
                       <gating:RectangleGate eventsInside="1"  annoOffsetX="0"  annoOffsetY="0"  tint="#000000"  isTinted="0"  lineWeight="Normal"  userDefined="1" >
                         <gating:dimension gating:min="9.746157512567812"  gating:max="1.6777215999999985E7"  yRatio="0.6870229007633588" >
                           <data-type:fcs-dimension data-type:name="FL4-A" />
                         </gating:dimension>
                       </gating:RectangleGate>
                     </Gate>
                   </Population>
                 </Subpopulations>
               </Population>
             </Subpopulations>
           </Population>
         </Subpopulations>
       </SampleNode>
     </Sample>
     <Sample>
       <DataSet uri="file:/C:/Users/pawla/Desktop/Gordon%20Lab/RAD%20TGT%20experiments/22_11_01%20trips%20and%20multi/22_11_01%20trips%20and%20multi%20FJ%20files/E01%20U251%20CHO%2012%20cy5%2054%20a488.fcs"  sampleID="32" />
       <Transformations>
         <transforms:linear transforms:minRange="0"  transforms:maxRange="16777216"  gain="1" >
           <data-type:parameter data-type:name="FSC-A" />
         </transforms:linear>
         <transforms:linear transforms:minRange="0"  transforms:maxRange="16777216"  gain="1" >
           <data-type:parameter data-type:name="SSC-A" />
         </transforms:linear>
         <transforms:log transforms:offset="0.316227766"  transforms:decades="6.7247198959" >
           <data-type:parameter data-type:name="FL1-A" />
         </transforms:log>
         <transforms:log transforms:offset="1"  transforms:decades="7.2247198959" >
           <data-type:parameter data-type:name="FL2-A" />
         </transforms:log>
         <transforms:log transforms:offset="1"  transforms:decades="7.2247198959" >
           <data-type:parameter data-type:name="FL3-A" />
         </transforms:log>
         <transforms:log transforms:offset="0.316227766"  transforms:decades="7" >
           <data-type:parameter data-type:name="FL4-A" />
         </transforms:log>
         <transforms:linear transforms:minRange="0"  transforms:maxRange="16777216"  gain="1" >
           <data-type:parameter data-type:name="FSC-H" />
         </transforms:linear>
         <transforms:linear transforms:minRange="0"  transforms:maxRange="16777216"  gain="1" >
           <data-type:parameter data-type:name="SSC-H" />
         </transforms:linear>
         <transforms:log transforms:offset="1"  transforms:decades="7.2247198959" >
           <data-type:parameter data-type:name="FL1-H" />
         </transforms:log>
         <transforms:log transforms:offset="1"  transforms:decades="7.2247198959" >
           <data-type:parameter data-type:name="FL2-H" />
         </transforms:log>
         <transforms:log transforms:offset="1"  transforms:decades="7.2247198959" >
           <data-type:parameter data-type:name="FL3-H" />
         </transforms:log>
         <transforms:log transforms:offset="1"  transforms:decades="7.2247198959" >
           <data-type:parameter data-type:name="FL4-H" />
         </transforms:log>
         <transforms:linear transforms:minRange="0"  transforms:maxRange="16777216"  gain="1" >
           <data-type:parameter data-type:name="Width" />
         </transforms:linear>
         <transforms:linear transforms:minRange="13.8391684902"  transforms:maxRange="91"  gain="0.0995623632" >
           <data-type:parameter data-type:name="Time" />
         </transforms:linear>
       </Transformations>
       <Keywords>
         <Keyword name="FJ_FCS_VERSION"  value="3.1" />
         <Keyword name="$FIL"  value="E01 U251 CHO 12 cy5 54 a488.fcs" />
         <Keyword name="$WELLID"  value="E01" />
         <Keyword name="$SMNO"  value="U251 CHO 12 cy5 54 a488" />
         <Keyword name="$DATATYPE"  value="I" />
         <Keyword name="$MODE"  value="L" />
         <Keyword name="$BYTEORD"  value="4,3,2,1" />
         <Keyword name="$NEXTDATA"  value="0" />
         <Keyword name="$PAR"  value="14" />
         <Keyword name="$P7B"  value="32" />
         <Keyword name="$P7R"  value="16777216" />
         <Keyword name="$P7N"  value="FSC-H" />
         <Keyword name="$P7E"  value="0,0" />
         <Keyword name="#BDACCURIDECADES7"  value="7.224719870049579" />
         <Keyword name="$P7S"  value="FSC-H" />
         <Keyword name="#P7DetectorName"  value="FSC" />
         <Keyword name="#P7Dimension"  value="OTHER" />
         <Keyword name="#P7IsFluorescent"  value="false" />
         <Keyword name="#P7detectornumber"  value="70" />
         <Keyword name="$P7L"  value="143" />
         <Keyword name="#P7VirtualGain"  value="1.0" />
         <Keyword name="$P6B"  value="32" />
         <Keyword name="$P6R"  value="16777216" />
         <Keyword name="$P6N"  value="FL4-A" />
         <Keyword name="$P6E"  value="0,0" />
         <Keyword name="#BDACCURIDECADES6"  value="7.224719870049579" />
         <Keyword name="$P6S"  value="APC-A" />
         <Keyword name="#P6DetectorName"  value="FL4" />
         <Keyword name="#P6Dimension"  value="AREA" />
         <Keyword name="#P6IsFluorescent"  value="true" />
         <Keyword name="#P6detectornumber"  value="4" />
         <Keyword name="$P6L"  value="640" />
         <Keyword name="#P6VirtualGain"  value="1.0" />
         <Keyword name="$P8B"  value="32" />
         <Keyword name="$P8R"  value="16777216" />
         <Keyword name="$P8N"  value="SSC-H" />
         <Keyword name="$P8E"  value="0,0" />
         <Keyword name="#BDACCURIDECADES8"  value="7.224719870049579" />
         <Keyword name="$P8S"  value="SSC-H" />
         <Keyword name="#P8DetectorName"  value="SSC" />
         <Keyword name="#P8Dimension"  value="OTHER" />
         <Keyword name="#P8IsFluorescent"  value="false" />
         <Keyword name="#P8detectornumber"  value="83" />
         <Keyword name="$P8L"  value="143" />
         <Keyword name="#P8VirtualGain"  value="1.0" />
         <Keyword name="$P3B"  value="32" />
         <Keyword name="$P3R"  value="16777216" />
         <Keyword name="$P3N"  value="FL1-A" />
         <Keyword name="$P3E"  value="0,0" />
         <Keyword name="#BDACCURIDECADES3"  value="7.224719870049579" />
         <Keyword name="$P3S"  value="FITC-A" />
         <Keyword name="#P3DetectorName"  value="FL1" />
         <Keyword name="#P3Dimension"  value="AREA" />
         <Keyword name="#P3IsFluorescent"  value="true" />
         <Keyword name="#P3detectornumber"  value="1" />
         <Keyword name="$P3L"  value="488" />
         <Keyword name="#P3VirtualGain"  value="1.0" />
         <Keyword name="$P12B"  value="32" />
         <Keyword name="$P12R"  value="16777216" />
         <Keyword name="$P12N"  value="FL4-H" />
         <Keyword name="$P12E"  value="0,0" />
         <Keyword name="#BDACCURIDECADES12"  value="7.224719870049579" />
         <Keyword name="$P12S"  value="APC-H" />
         <Keyword name="#P12DetectorName"  value="FL4" />
         <Keyword name="#P12Dimension"  value="HEIGHT" />
         <Keyword name="#P12IsFluorescent"  value="true" />
         <Keyword name="#P12detectornumber"  value="4" />
         <Keyword name="$P12L"  value="640" />
         <Keyword name="#P12VirtualGain"  value="1.0" />
         <Keyword name="$P2B"  value="32" />
         <Keyword name="$P2R"  value="16777216" />
         <Keyword name="$P2N"  value="SSC-A" />
         <Keyword name="$P2E"  value="0,0" />
         <Keyword name="#BDACCURIDECADES2"  value="7.224719870049579" />
         <Keyword name="$P2S"  value="SSC-A" />
         <Keyword name="#P2DetectorName"  value="SSC" />
         <Keyword name="#P2Dimension"  value="OTHER" />
         <Keyword name="#P2IsFluorescent"  value="false" />
         <Keyword name="#P2detectornumber"  value="83" />
         <Keyword name="$P2L"  value="143" />
         <Keyword name="#P2VirtualGain"  value="1.0" />
         <Keyword name="$P14B"  value="32" />
         <Keyword name="$P14R"  value="16777216" />
         <Keyword name="$P14N"  value="Time" />
         <Keyword name="$P14E"  value="0,0" />
         <Keyword name="#BDACCURIDECADES14"  value="7.224719870049579" />
         <Keyword name="$P14S"  value="Time" />
         <Keyword name="#P14DetectorName"  value="No detector" />
         <Keyword name="#P14Dimension"  value="OTHER" />
         <Keyword name="#P14IsFluorescent"  value="false" />
         <Keyword name="#P14detectornumber"  value="-1" />
         <Keyword name="$P14L"  value="-1" />
         <Keyword name="#P14VirtualGain"  value="1.0" />
         <Keyword name="$P5B"  value="32" />
         <Keyword name="$P5R"  value="16777216" />
         <Keyword name="$P5N"  value="FL3-A" />
         <Keyword name="$P5E"  value="0,0" />
         <Keyword name="#BDACCURIDECADES5"  value="7.224719870049579" />
         <Keyword name="$P5S"  value="PerCP-A" />
         <Keyword name="#P5DetectorName"  value="FL3" />
         <Keyword name="#P5Dimension"  value="AREA" />
         <Keyword name="#P5IsFluorescent"  value="true" />
         <Keyword name="#P5detectornumber"  value="3" />
         <Keyword name="$P5L"  value="488" />
         <Keyword name="#P5VirtualGain"  value="1.0" />
         <Keyword name="$P10B"  value="32" />
         <Keyword name="$P10R"  value="16777216" />
         <Keyword name="$P10N"  value="FL2-H" />
         <Keyword name="$P10E"  value="0,0" />
         <Keyword name="#BDACCURIDECADES10"  value="7.224719870049579" />
         <Keyword name="$P10S"  value="PE-H" />
         <Keyword name="#P10DetectorName"  value="FL2" />
         <Keyword name="#P10Dimension"  value="HEIGHT" />
         <Keyword name="#P10IsFluorescent"  value="true" />
         <Keyword name="#P10detectornumber"  value="2" />
         <Keyword name="$P10L"  value="488" />
         <Keyword name="#P10VirtualGain"  value="1.0" />
         <Keyword name="$P11B"  value="32" />
         <Keyword name="$P11R"  value="16777216" />
         <Keyword name="$P11N"  value="FL3-H" />
         <Keyword name="$P11E"  value="0,0" />
         <Keyword name="#BDACCURIDECADES11"  value="7.224719870049579" />
         <Keyword name="$P11S"  value="PerCP-H" />
         <Keyword name="#P11DetectorName"  value="FL3" />
         <Keyword name="#P11Dimension"  value="HEIGHT" />
         <Keyword name="#P11IsFluorescent"  value="true" />
         <Keyword name="#P11detectornumber"  value="3" />
         <Keyword name="$P11L"  value="488" />
         <Keyword name="#P11VirtualGain"  value="1.0" />
         <Keyword name="$P13B"  value="32" />
         <Keyword name="$P13R"  value="16777216" />
         <Keyword name="$P13N"  value="Width" />
         <Keyword name="$P13E"  value="0,0" />
         <Keyword name="#BDACCURIDECADES13"  value="7.224719870049579" />
         <Keyword name="$P13S"  value="Width" />
         <Keyword name="#P13DetectorName"  value="No detector" />
         <Keyword name="#P13Dimension"  value="OTHER" />
         <Keyword name="#P13IsFluorescent"  value="false" />
         <Keyword name="#P13detectornumber"  value="-1" />
         <Keyword name="$P13L"  value="-1" />
         <Keyword name="#P13VirtualGain"  value="1.0" />
         <Keyword name="$P1B"  value="32" />
         <Keyword name="$P1R"  value="16777216" />
         <Keyword name="$P1N"  value="FSC-A" />
         <Keyword name="$P1E"  value="0,0" />
         <Keyword name="#BDACCURIDECADES1"  value="7.224719870049579" />
         <Keyword name="$P1S"  value="FSC-A" />
         <Keyword name="#P1DetectorName"  value="FSC" />
         <Keyword name="#P1Dimension"  value="OTHER" />
         <Keyword name="#P1IsFluorescent"  value="false" />
         <Keyword name="#P1detectornumber"  value="70" />
         <Keyword name="$P1L"  value="143" />
         <Keyword name="#P1VirtualGain"  value="1.0" />
         <Keyword name="$P4B"  value="32" />
         <Keyword name="$P4R"  value="16777216" />
         <Keyword name="$P4N"  value="FL2-A" />
         <Keyword name="$P4E"  value="0,0" />
         <Keyword name="#BDACCURIDECADES4"  value="7.224719870049579" />
         <Keyword name="$P4S"  value="PE-A" />
         <Keyword name="#P4DetectorName"  value="FL2" />
         <Keyword name="#P4Dimension"  value="AREA" />
         <Keyword name="#P4IsFluorescent"  value="true" />
         <Keyword name="#P4detectornumber"  value="2" />
         <Keyword name="$P4L"  value="488" />
         <Keyword name="#P4VirtualGain"  value="1.0" />
         <Keyword name="$P9B"  value="32" />
         <Keyword name="$P9R"  value="16777216" />
         <Keyword name="$P9N"  value="FL1-H" />
         <Keyword name="$P9E"  value="0,0" />
         <Keyword name="#BDACCURIDECADES9"  value="7.224719870049579" />
         <Keyword name="$P9S"  value="FITC-H" />
         <Keyword name="#P9DetectorName"  value="FL1" />
         <Keyword name="#P9Dimension"  value="HEIGHT" />
         <Keyword name="#P9IsFluorescent"  value="true" />
         <Keyword name="#P9detectornumber"  value="1" />
         <Keyword name="$P9L"  value="488" />
         <Keyword name="#P9VirtualGain"  value="1.0" />
         <Keyword name="$TOT"  value="8960" />
         <Keyword name="$DATE"  value="01-NOV-2022" />
         <Keyword name="$CYT"  value="BD Accuri C6 Plus" />
         <Keyword name="$CYTSN"  value="R66501700030" />
         <Keyword name="#SoftwareVersion"  value="BD Accuri C6 Plus 1.0.34.1" />
         <Keyword name="#LASERCONFIGURATION"  value="3 Blue 1 Red" />
         <Keyword name="$SPILLOVER"  value="8,FL1-A,FL2-A,FL3-A,FL4-A,FL1-H,FL2-H,FL3-H,FL4-H,1.0000,0.0000,0.0000,0.0000,0.0000,0.0000,0.0000,0.0000,0.0000,1.0000,0.0000,0.0000,0.0000,0.0000,0.0000,0.0000,0.0000,0.0000,1.0000,0.0000,0.0000,0.0000,0.0000,0.0000,0.0000,0.0000,0.0000,1.0000,0.0000,0.0000,0.0000,0.0000,0.0000,0.0000,0.0000,0.0000,1.0000,0.0000,0.0000,0.0000,0.0000,0.0000,0.0000,0.0000,0.0000,1.0000,0.0000,0.0000,0.0000,0.0000,0.0000,0.0000,0.0000,0.0000,1.0000,0.0000,0.0000,0.0000,0.0000,0.0000,0.0000,0.0000,0.0000,1.0000" />
         <Keyword name="#BDACCURICAPTUREDDATE"  value="1667336927348" />
         <Keyword name="$TIMESTEP"  value="0.1" />
         <Keyword name="$PROJ"  value="20221101_162322" />
         <Keyword name="$BTIM"  value="16:09:01.28" />
         <Keyword name="$ETIM"  value="16:10:32.77" />
         <Keyword name="#ATIM"  value="91" />
         <Keyword name="#ACQUISITIONTIMEMILLI"  value="91803" />
         <Keyword name="$TR"  value="FSC-H,80000" />
         <Keyword name="#SECONDARYTHRESHOLD"  value="FSC-H,0" />
         <Keyword name="$VOL"  value="100077" />
         <Keyword name="#P1MaxUsefulDataChannel"  value="16777214" />
         <Keyword name="#P2MaxUsefulDataChannel"  value="2359295" />
         <Keyword name="#P3MaxUsefulDataChannel"  value="22527" />
         <Keyword name="#P4MaxUsefulDataChannel"  value="8703" />
         <Keyword name="#P5MaxUsefulDataChannel"  value="12287" />
         <Keyword name="#P6MaxUsefulDataChannel"  value="32767" />
         <Keyword name="#P7MaxUsefulDataChannel"  value="8650751" />
         <Keyword name="#P8MaxUsefulDataChannel"  value="983039" />
         <Keyword name="#P9MaxUsefulDataChannel"  value="7167" />
         <Keyword name="#P10MaxUsefulDataChannel"  value="2559" />
         <Keyword name="#P11MaxUsefulDataChannel"  value="4351" />
         <Keyword name="#P12MaxUsefulDataChannel"  value="16383" />
         <Keyword name="#P13MaxUsefulDataChannel"  value="231" />
         <Keyword name="#P14MaxUsefulDataChannel"  value="1007" />
         <Keyword name="$BEGINSTEXT"  value="58" />
         <Keyword name="$ENDSTEXT"  value="4446" />
         <Keyword name="$BEGINDATA"  value="4447" />
         <Keyword name="$ENDDATA"  value="506206" />
         <Keyword name="$BEGINANALYSIS"  value="0" />
         <Keyword name="$ENDANALYSIS"  value="0" />
         <Keyword name="#SPACERS"  value="0000" />
       </Keywords>
       <SampleNode name="E01 U251 CHO 12 cy5 54 a488.fcs"  annotation=""  owningGroup=""  expanded="1"  sortPriority="10"  count="8960"  sampleID="32" >
         <Graph smoothing="0"  backColor="#ffffff"  foreColor="#000000"  heatMapStatParameter="FL1-A"  type="Pseudocolor"  fast="1" >
           <Axis dimension="x"  name="FSC-H"  label=""  auto="auto" />
           <Axis dimension="y"  name="SSC-A"  label=""  auto="auto" />
           <GraphSettings level="5%"  smoothingHighResolution="1"  contourHighResolution="1"  histogramSmoothingCount="0"  graphResolution="256"  showOutliers="0"  drawLargeDots="0"  dotsToDraw="8000"  tint="le.chartfill.tinted.40"  lineWeight="le.lineweight.normal"  lineStyle="le.linestyle.solid" />
           <GraphEnvironment showGrid="0"  showAxes="tnlTNL"  showGates="1"  showFreqOnPlots="1"  showGateNameOnPlots="1"  showMedians="0"  showUncomped="0"  addEventParam="0"  lastYAxisName="" >
             <TextTraits font="SansSerif"  size="11"  name="Labels"  style="plain"  color="#000000"  background="#00ffffff"  just="left" />
             <TextTraits font="SansSerif"  size="11"  name="LayoutGates"  style="plain"  color="#000000"  background="#00ffffff"  just="left" />
             <TextTraits font="SansSerif"  size="9"  name="Numbers"  style="plain"  color="#000000"  background="#00ffffff"  just="left" />
             <TextTraits font="SansSerif"  size="9"  name="Legend"  style="plain"  color="#000000"  background="#00ffffff"  just="left" />
             <WindowPosition x="-1923"  y="457"  width="752"  height="885"  displayed="0"  panelState="---" />
           </GraphEnvironment>
         </Graph>
         <Subpopulations>
           <Population name="Cells"  annotation=""  owningGroup="Mixed CHO and U251"  expanded="1"  sortPriority="10"  count="4431" >
             <Graph smoothing="0"  backColor="#ffffff"  foreColor="#000000"  heatMapStatParameter="FL1-A"  type="Pseudocolor"  fast="1" >
               <Axis dimension="x"  name="FSC-H"  label=""  auto="auto" />
               <Axis dimension="y"  name="FSC-A"  label=""  auto="auto" />
               <GraphSettings level="5%"  smoothingHighResolution="1"  contourHighResolution="1"  histogramSmoothingCount="0"  graphResolution="256"  showOutliers="0"  drawLargeDots="0"  dotsToDraw="8000"  tint="le.chartfill.tinted.40"  lineWeight="le.lineweight.normal"  lineStyle="le.linestyle.solid" />
               <GraphEnvironment showGrid="0"  showAxes="tnlTNL"  showGates="1"  showFreqOnPlots="1"  showGateNameOnPlots="1"  showMedians="0"  showUncomped="0"  addEventParam="0"  lastYAxisName="" >
                 <TextTraits font="SansSerif"  size="11"  name="Labels"  style="plain"  color="#000000"  background="#00ffffff"  just="left" />
                 <TextTraits font="SansSerif"  size="11"  name="LayoutGates"  style="plain"  color="#000000"  background="#00ffffff"  just="left" />
                 <TextTraits font="SansSerif"  size="9"  name="Numbers"  style="plain"  color="#000000"  background="#00ffffff"  just="left" />
                 <TextTraits font="SansSerif"  size="9"  name="Legend"  style="plain"  color="#000000"  background="#00ffffff"  just="left" />
                 <WindowPosition x="-1933"  y="444"  width="1946"  height="1058"  displayed="0"  panelState="---" />
               </GraphEnvironment>
             </Graph>
             <Gate gating:id="ID610457819" >
               <gating:PolygonGate eventsInside="1"  annoOffsetX="0"  annoOffsetY="0"  tint="#000000"  isTinted="0"  lineWeight="Normal"  userDefined="1"  quadId="-1"  gateResolution="256" >
                 <gating:dimension>
                   <data-type:fcs-dimension data-type:name="FSC-H" />
                 </gating:dimension>
                 <gating:dimension>
                   <data-type:fcs-dimension data-type:name="SSC-A" />
                 </gating:dimension>
                 <gating:vertex>
                   <gating:coordinate data-type:value="3184827.4440677967" />
                   <gating:coordinate data-type:value="1860307.318275154" />
                 </gating:vertex>
                 <gating:vertex>
                   <gating:coordinate data-type:value="2559236.338983051" />
                   <gating:coordinate data-type:value="1274655.0143737167" />
                 </gating:vertex>
                 <gating:vertex>
                   <gating:coordinate data-type:value="3071083.606779661" />
                   <gating:coordinate data-type:value="378951.4907597536" />
                 </gating:vertex>
                 <gating:vertex>
                   <gating:coordinate data-type:value="6199039.13220339" />
                   <gating:coordinate data-type:value="172250.6776180698" />
                 </gating:vertex>
                 <gating:vertex>
                   <gating:coordinate data-type:value="11829359.077966101" />
                   <gating:coordinate data-type:value="1791407.047227926" />
                 </gating:vertex>
                 <gating:vertex>
                   <gating:coordinate data-type:value="11431255.647457628" />
                   <gating:coordinate data-type:value="3582814.094455852" />
                 </gating:vertex>
                 <gating:vertex>
                   <gating:coordinate data-type:value="7649273.057627118" />
                   <gating:coordinate data-type:value="3686164.501026694" />
                 </gating:vertex>
                 <gating:vertex>
                   <gating:coordinate data-type:value="4265393.898305085" />
                   <gating:coordinate data-type:value="3100512.1971252565" />
                 </gating:vertex>
                 <gating:vertex>
                   <gating:coordinate data-type:value="3497622.9966101693" />
                   <gating:coordinate data-type:value="2308159.0800821357" />
                 </gating:vertex>
               </gating:PolygonGate>
             </Gate>
             <Subpopulations>
               <Population name="Single Cells"  annotation=""  owningGroup="Mixed CHO and U251"  expanded="1"  sortPriority="10"  count="3917" >
                 <Graph smoothing="0"  backColor="#ffffff"  foreColor="#000000"  heatMapStatParameter="FL1-A"  type="Histogram"  fast="1" >
                   <Axis dimension="x"  name="FL4-A"  label=""  auto="auto" />
                   <Axis dimension="y"  name=""  label=""  auto="auto" />
                   <GraphSettings level="5%"  smoothingHighResolution="1"  contourHighResolution="1"  histogramSmoothingCount="0"  graphResolution="256"  showOutliers="0"  drawLargeDots="0"  dotsToDraw="8000"  tint="le.chartfill.tinted.40"  lineWeight="le.lineweight.normal"  lineStyle="le.linestyle.solid" />
                   <GraphEnvironment showGrid="0"  showAxes="tnlTNL"  showGates="1"  showFreqOnPlots="1"  showGateNameOnPlots="1"  showMedians="0"  showUncomped="0"  addEventParam="0"  lastYAxisName="" >
                     <TextTraits font="SansSerif"  size="11"  name="Labels"  style="plain"  color="#000000"  background="#00ffffff"  just="left" />
                     <TextTraits font="SansSerif"  size="11"  name="LayoutGates"  style="plain"  color="#000000"  background="#00ffffff"  just="left" />
                     <TextTraits font="SansSerif"  size="9"  name="Numbers"  style="plain"  color="#000000"  background="#00ffffff"  just="left" />
                     <TextTraits font="SansSerif"  size="9"  name="Legend"  style="plain"  color="#000000"  background="#00ffffff"  just="left" />
                     <WindowPosition x="-1920"  y="457"  width="973"  height="529"  displayed="0"  panelState="---" />
                   </GraphEnvironment>
                 </Graph>
                 <Gate gating:id="ID1413165988"  gating:parent_id="ID610457819" >
                   <gating:PolygonGate eventsInside="1"  annoOffsetX="0"  annoOffsetY="0"  tint="#000000"  isTinted="0"  lineWeight="Normal"  userDefined="1"  quadId="-1"  gateResolution="256" >
                     <gating:dimension>
                       <data-type:fcs-dimension data-type:name="FSC-H" />
                     </gating:dimension>
                     <gating:dimension>
                       <data-type:fcs-dimension data-type:name="FSC-A" />
                     </gating:dimension>
                     <gating:vertex>
                       <gating:coordinate data-type:value="6592392.609865471" />
                       <gating:coordinate data-type:value="18531197.672727272" />
                     </gating:vertex>
                     <gating:vertex>
                       <gating:coordinate data-type:value="2586173.99103139" />
                       <gating:coordinate data-type:value="8490288.096969698" />
                     </gating:vertex>
                     <gating:vertex>
                       <gating:coordinate data-type:value="3620643.5874439464" />
                       <gating:coordinate data-type:value="5058584.824242424" />
                     </gating:vertex>
                     <gating:vertex>
                       <gating:coordinate data-type:value="9112736.71748879" />
                       <gating:coordinate data-type:value="18175317.333333332" />
                     </gating:vertex>
                     <gating:vertex>
                       <gating:coordinate data-type:value="9131545.255605381" />
                       <gating:coordinate data-type:value="18480357.624242425" />
                     </gating:vertex>
                   </gating:PolygonGate>
                 </Gate>
                 <Subpopulations>
                   <Population name="Cells of interest"  annotation=""  owningGroup="Mixed CHO and U251"  expanded="1"  sortPriority="10"  count="3901" >
                     <Graph smoothing="0"  backColor="#ffffff"  foreColor="#000000"  heatMapStatParameter="FL1-A"  type="Histogram"  fast="1" >
                       <Axis dimension="x"  name="FL4-A"  label=""  auto="auto" />
                       <Axis dimension="y"  name=""  label=""  auto="auto" />
                       <GraphSettings level="5%"  smoothingHighResolution="1"  contourHighResolution="1"  histogramSmoothingCount="0"  graphResolution="256"  showOutliers="0"  drawLargeDots="0"  dotsToDraw="8000"  tint="le.chartfill.tinted.40"  lineWeight="le.lineweight.normal"  lineStyle="le.linestyle.solid" />
                       <GraphEnvironment showGrid="0"  showAxes="tnlTNL"  showGates="1"  showFreqOnPlots="1"  showGateNameOnPlots="1"  showMedians="0"  showUncomped="0"  addEventParam="0"  lastYAxisName="" >
                         <TextTraits font="SansSerif"  size="11"  name="Labels"  style="plain"  color="#000000"  background="#00ffffff"  just="left" />
                         <TextTraits font="SansSerif"  size="11"  name="LayoutGates"  style="plain"  color="#000000"  background="#00ffffff"  just="left" />
                         <TextTraits font="SansSerif"  size="9"  name="Numbers"  style="plain"  color="#000000"  background="#00ffffff"  just="left" />
                         <TextTraits font="SansSerif"  size="9"  name="Legend"  style="plain"  color="#000000"  background="#00ffffff"  just="left" />
                         <WindowPosition x="-1920"  y="457"  width="973"  height="529"  displayed="1"  panelState="---" />
                       </GraphEnvironment>
                     </Graph>
                     <Gate gating:id="ID486755286"  gating:parent_id="ID1413165988" >
                       <gating:RectangleGate eventsInside="1"  annoOffsetX="0"  annoOffsetY="0"  tint="#000000"  isTinted="0"  lineWeight="Normal"  userDefined="1" >
                         <gating:dimension gating:min="9.948138779945301"  gating:max="1.6777215999999985E7"  yRatio="0.83206106870229" >
                           <data-type:fcs-dimension data-type:name="FL4-A" />
                         </gating:dimension>
                       </gating:RectangleGate>
                     </Gate>
                   </Population>
                 </Subpopulations>
               </Population>
             </Subpopulations>
           </Population>
         </Subpopulations>
       </SampleNode>
     </Sample>
     <Sample>
       <DataSet uri="file:/C:/Users/pawla/Desktop/Gordon%20Lab/RAD%20TGT%20experiments/22_11_01%20trips%20and%20multi/22_11_01%20trips%20and%20multi%20FJ%20files/B03%20TLN1%2012%20Echi%20.fcs"  sampleID="11" />
       <Transformations>
         <transforms:linear transforms:minRange="0"  transforms:maxRange="16777216"  gain="1" >
           <data-type:parameter data-type:name="FSC-A" />
         </transforms:linear>
         <transforms:linear transforms:minRange="0"  transforms:maxRange="16777216"  gain="1" >
           <data-type:parameter data-type:name="SSC-A" />
         </transforms:linear>
         <transforms:log transforms:offset="0.316227766"  transforms:decades="6.7247198959" >
           <data-type:parameter data-type:name="FL1-A" />
         </transforms:log>
         <transforms:log transforms:offset="1"  transforms:decades="7.2247198959" >
           <data-type:parameter data-type:name="FL2-A" />
         </transforms:log>
         <transforms:log transforms:offset="1"  transforms:decades="7.2247198959" >
           <data-type:parameter data-type:name="FL3-A" />
         </transforms:log>
         <transforms:log transforms:offset="0.316227766"  transforms:decades="7" >
           <data-type:parameter data-type:name="FL4-A" />
         </transforms:log>
         <transforms:linear transforms:minRange="0"  transforms:maxRange="16777216"  gain="1" >
           <data-type:parameter data-type:name="FSC-H" />
         </transforms:linear>
         <transforms:linear transforms:minRange="0"  transforms:maxRange="16777216"  gain="1" >
           <data-type:parameter data-type:name="SSC-H" />
         </transforms:linear>
         <transforms:log transforms:offset="1"  transforms:decades="7.2247198959" >
           <data-type:parameter data-type:name="FL1-H" />
         </transforms:log>
         <transforms:log transforms:offset="1"  transforms:decades="7.2247198959" >
           <data-type:parameter data-type:name="FL2-H" />
         </transforms:log>
         <transforms:log transforms:offset="1"  transforms:decades="7.2247198959" >
           <data-type:parameter data-type:name="FL3-H" />
         </transforms:log>
         <transforms:log transforms:offset="1"  transforms:decades="7.2247198959" >
           <data-type:parameter data-type:name="FL4-H" />
         </transforms:log>
         <transforms:linear transforms:minRange="0"  transforms:maxRange="16777216"  gain="1" >
           <data-type:parameter data-type:name="Width" />
         </transforms:linear>
         <transforms:linear transforms:minRange="13.8"  transforms:maxRange="92"  gain="0.1" >
           <data-type:parameter data-type:name="Time" />
         </transforms:linear>
       </Transformations>
       <Keywords>
         <Keyword name="FJ_FCS_VERSION"  value="3.1" />
         <Keyword name="$FIL"  value="B03 TLN1 12 Echi .fcs" />
         <Keyword name="$WELLID"  value="B03" />
         <Keyword name="$SMNO"  value="TLN1 12 Echi " />
         <Keyword name="$DATATYPE"  value="I" />
         <Keyword name="$MODE"  value="L" />
         <Keyword name="$BYTEORD"  value="4,3,2,1" />
         <Keyword name="$NEXTDATA"  value="0" />
         <Keyword name="$PAR"  value="14" />
         <Keyword name="$P7B"  value="32" />
         <Keyword name="$P7R"  value="16777216" />
         <Keyword name="$P7N"  value="FSC-H" />
         <Keyword name="$P7E"  value="0,0" />
         <Keyword name="#BDACCURIDECADES7"  value="7.224719870049579" />
         <Keyword name="$P7S"  value="FSC-H" />
         <Keyword name="#P7DetectorName"  value="FSC" />
         <Keyword name="#P7Dimension"  value="OTHER" />
         <Keyword name="#P7IsFluorescent"  value="false" />
         <Keyword name="#P7detectornumber"  value="70" />
         <Keyword name="$P7L"  value="143" />
         <Keyword name="#P7VirtualGain"  value="1.0" />
         <Keyword name="$P6B"  value="32" />
         <Keyword name="$P6R"  value="16777216" />
         <Keyword name="$P6N"  value="FL4-A" />
         <Keyword name="$P6E"  value="0,0" />
         <Keyword name="#BDACCURIDECADES6"  value="7.224719870049579" />
         <Keyword name="$P6S"  value="APC-A" />
         <Keyword name="#P6DetectorName"  value="FL4" />
         <Keyword name="#P6Dimension"  value="AREA" />
         <Keyword name="#P6IsFluorescent"  value="true" />
         <Keyword name="#P6detectornumber"  value="4" />
         <Keyword name="$P6L"  value="640" />
         <Keyword name="#P6VirtualGain"  value="1.0" />
         <Keyword name="$P8B"  value="32" />
         <Keyword name="$P8R"  value="16777216" />
         <Keyword name="$P8N"  value="SSC-H" />
         <Keyword name="$P8E"  value="0,0" />
         <Keyword name="#BDACCURIDECADES8"  value="7.224719870049579" />
         <Keyword name="$P8S"  value="SSC-H" />
         <Keyword name="#P8DetectorName"  value="SSC" />
         <Keyword name="#P8Dimension"  value="OTHER" />
         <Keyword name="#P8IsFluorescent"  value="false" />
         <Keyword name="#P8detectornumber"  value="83" />
         <Keyword name="$P8L"  value="143" />
         <Keyword name="#P8VirtualGain"  value="1.0" />
         <Keyword name="$P3B"  value="32" />
         <Keyword name="$P3R"  value="16777216" />
         <Keyword name="$P3N"  value="FL1-A" />
         <Keyword name="$P3E"  value="0,0" />
         <Keyword name="#BDACCURIDECADES3"  value="7.224719870049579" />
         <Keyword name="$P3S"  value="FITC-A" />
         <Keyword name="#P3DetectorName"  value="FL1" />
         <Keyword name="#P3Dimension"  value="AREA" />
         <Keyword name="#P3IsFluorescent"  value="true" />
         <Keyword name="#P3detectornumber"  value="1" />
         <Keyword name="$P3L"  value="488" />
         <Keyword name="#P3VirtualGain"  value="1.0" />
         <Keyword name="$P12B"  value="32" />
         <Keyword name="$P12R"  value="16777216" />
         <Keyword name="$P12N"  value="FL4-H" />
         <Keyword name="$P12E"  value="0,0" />
         <Keyword name="#BDACCURIDECADES12"  value="7.224719870049579" />
         <Keyword name="$P12S"  value="APC-H" />
         <Keyword name="#P12DetectorName"  value="FL4" />
         <Keyword name="#P12Dimension"  value="HEIGHT" />
         <Keyword name="#P12IsFluorescent"  value="true" />
         <Keyword name="#P12detectornumber"  value="4" />
         <Keyword name="$P12L"  value="640" />
         <Keyword name="#P12VirtualGain"  value="1.0" />
         <Keyword name="$P2B"  value="32" />
         <Keyword name="$P2R"  value="16777216" />
         <Keyword name="$P2N"  value="SSC-A" />
         <Keyword name="$P2E"  value="0,0" />
         <Keyword name="#BDACCURIDECADES2"  value="7.224719870049579" />
         <Keyword name="$P2S"  value="SSC-A" />
         <Keyword name="#P2DetectorName"  value="SSC" />
         <Keyword name="#P2Dimension"  value="OTHER" />
         <Keyword name="#P2IsFluorescent"  value="false" />
         <Keyword name="#P2detectornumber"  value="83" />
         <Keyword name="$P2L"  value="143" />
         <Keyword name="#P2VirtualGain"  value="1.0" />
         <Keyword name="$P14B"  value="32" />
         <Keyword name="$P14R"  value="16777216" />
         <Keyword name="$P14N"  value="Time" />
         <Keyword name="$P14E"  value="0,0" />
         <Keyword name="#BDACCURIDECADES14"  value="7.224719870049579" />
         <Keyword name="$P14S"  value="Time" />
         <Keyword name="#P14DetectorName"  value="No detector" />
         <Keyword name="#P14Dimension"  value="OTHER" />
         <Keyword name="#P14IsFluorescent"  value="false" />
         <Keyword name="#P14detectornumber"  value="-1" />
         <Keyword name="$P14L"  value="-1" />
         <Keyword name="#P14VirtualGain"  value="1.0" />
         <Keyword name="$P5B"  value="32" />
         <Keyword name="$P5R"  value="16777216" />
         <Keyword name="$P5N"  value="FL3-A" />
         <Keyword name="$P5E"  value="0,0" />
         <Keyword name="#BDACCURIDECADES5"  value="7.224719870049579" />
         <Keyword name="$P5S"  value="PerCP-A" />
         <Keyword name="#P5DetectorName"  value="FL3" />
         <Keyword name="#P5Dimension"  value="AREA" />
         <Keyword name="#P5IsFluorescent"  value="true" />
         <Keyword name="#P5detectornumber"  value="3" />
         <Keyword name="$P5L"  value="488" />
         <Keyword name="#P5VirtualGain"  value="1.0" />
         <Keyword name="$P10B"  value="32" />
         <Keyword name="$P10R"  value="16777216" />
         <Keyword name="$P10N"  value="FL2-H" />
         <Keyword name="$P10E"  value="0,0" />
         <Keyword name="#BDACCURIDECADES10"  value="7.224719870049579" />
         <Keyword name="$P10S"  value="PE-H" />
         <Keyword name="#P10DetectorName"  value="FL2" />
         <Keyword name="#P10Dimension"  value="HEIGHT" />
         <Keyword name="#P10IsFluorescent"  value="true" />
         <Keyword name="#P10detectornumber"  value="2" />
         <Keyword name="$P10L"  value="488" />
         <Keyword name="#P10VirtualGain"  value="1.0" />
         <Keyword name="$P11B"  value="32" />
         <Keyword name="$P11R"  value="16777216" />
         <Keyword name="$P11N"  value="FL3-H" />
         <Keyword name="$P11E"  value="0,0" />
         <Keyword name="#BDACCURIDECADES11"  value="7.224719870049579" />
         <Keyword name="$P11S"  value="PerCP-H" />
         <Keyword name="#P11DetectorName"  value="FL3" />
         <Keyword name="#P11Dimension"  value="HEIGHT" />
         <Keyword name="#P11IsFluorescent"  value="true" />
         <Keyword name="#P11detectornumber"  value="3" />
         <Keyword name="$P11L"  value="488" />
         <Keyword name="#P11VirtualGain"  value="1.0" />
         <Keyword name="$P13B"  value="32" />
         <Keyword name="$P13R"  value="16777216" />
         <Keyword name="$P13N"  value="Width" />
         <Keyword name="$P13E"  value="0,0" />
         <Keyword name="#BDACCURIDECADES13"  value="7.224719870049579" />
         <Keyword name="$P13S"  value="Width" />
         <Keyword name="#P13DetectorName"  value="No detector" />
         <Keyword name="#P13Dimension"  value="OTHER" />
         <Keyword name="#P13IsFluorescent"  value="false" />
         <Keyword name="#P13detectornumber"  value="-1" />
         <Keyword name="$P13L"  value="-1" />
         <Keyword name="#P13VirtualGain"  value="1.0" />
         <Keyword name="$P1B"  value="32" />
         <Keyword name="$P1R"  value="16777216" />
         <Keyword name="$P1N"  value="FSC-A" />
         <Keyword name="$P1E"  value="0,0" />
         <Keyword name="#BDACCURIDECADES1"  value="7.224719870049579" />
         <Keyword name="$P1S"  value="FSC-A" />
         <Keyword name="#P1DetectorName"  value="FSC" />
         <Keyword name="#P1Dimension"  value="OTHER" />
         <Keyword name="#P1IsFluorescent"  value="false" />
         <Keyword name="#P1detectornumber"  value="70" />
         <Keyword name="$P1L"  value="143" />
         <Keyword name="#P1VirtualGain"  value="1.0" />
         <Keyword name="$P4B"  value="32" />
         <Keyword name="$P4R"  value="16777216" />
         <Keyword name="$P4N"  value="FL2-A" />
         <Keyword name="$P4E"  value="0,0" />
         <Keyword name="#BDACCURIDECADES4"  value="7.224719870049579" />
         <Keyword name="$P4S"  value="PE-A" />
         <Keyword name="#P4DetectorName"  value="FL2" />
         <Keyword name="#P4Dimension"  value="AREA" />
         <Keyword name="#P4IsFluorescent"  value="true" />
         <Keyword name="#P4detectornumber"  value="2" />
         <Keyword name="$P4L"  value="488" />
         <Keyword name="#P4VirtualGain"  value="1.0" />
         <Keyword name="$P9B"  value="32" />
         <Keyword name="$P9R"  value="16777216" />
         <Keyword name="$P9N"  value="FL1-H" />
         <Keyword name="$P9E"  value="0,0" />
         <Keyword name="#BDACCURIDECADES9"  value="7.224719870049579" />
         <Keyword name="$P9S"  value="FITC-H" />
         <Keyword name="#P9DetectorName"  value="FL1" />
         <Keyword name="#P9Dimension"  value="HEIGHT" />
         <Keyword name="#P9IsFluorescent"  value="true" />
         <Keyword name="#P9detectornumber"  value="1" />
         <Keyword name="$P9L"  value="488" />
         <Keyword name="#P9VirtualGain"  value="1.0" />
         <Keyword name="$TOT"  value="14309" />
         <Keyword name="$DATE"  value="01-NOV-2022" />
         <Keyword name="$CYT"  value="BD Accuri C6 Plus" />
         <Keyword name="$CYTSN"  value="R66501700030" />
         <Keyword name="#SoftwareVersion"  value="BD Accuri C6 Plus 1.0.34.1" />
         <Keyword name="#LASERCONFIGURATION"  value="3 Blue 1 Red" />
         <Keyword name="$SPILLOVER"  value="8,FL1-A,FL2-A,FL3-A,FL4-A,FL1-H,FL2-H,FL3-H,FL4-H,1.0000,0.0000,0.0000,0.0000,0.0000,0.0000,0.0000,0.0000,0.0000,1.0000,0.0000,0.0000,0.0000,0.0000,0.0000,0.0000,0.0000,0.0000,1.0000,0.0000,0.0000,0.0000,0.0000,0.0000,0.0000,0.0000,0.0000,1.0000,0.0000,0.0000,0.0000,0.0000,0.0000,0.0000,0.0000,0.0000,1.0000,0.0000,0.0000,0.0000,0.0000,0.0000,0.0000,0.0000,0.0000,1.0000,0.0000,0.0000,0.0000,0.0000,0.0000,0.0000,0.0000,0.0000,1.0000,0.0000,0.0000,0.0000,0.0000,0.0000,0.0000,0.0000,0.0000,1.0000" />
         <Keyword name="#BDACCURICAPTUREDDATE"  value="1667332212534" />
         <Keyword name="$TIMESTEP"  value="0.1" />
         <Keyword name="$PROJ"  value="20221101_162322" />
         <Keyword name="$BTIM"  value="14:50:26.36" />
         <Keyword name="$ETIM"  value="14:51:58.34" />
         <Keyword name="#ATIM"  value="92" />
         <Keyword name="#ACQUISITIONTIMEMILLI"  value="92035" />
         <Keyword name="$TR"  value="FSC-H,80000" />
         <Keyword name="#SECONDARYTHRESHOLD"  value="FSC-H,0" />
         <Keyword name="$VOL"  value="100095" />
         <Keyword name="#P1MaxUsefulDataChannel"  value="16777214" />
         <Keyword name="#P2MaxUsefulDataChannel"  value="1966079" />
         <Keyword name="#P3MaxUsefulDataChannel"  value="10751" />
         <Keyword name="#P4MaxUsefulDataChannel"  value="5887" />
         <Keyword name="#P5MaxUsefulDataChannel"  value="9215" />
         <Keyword name="#P6MaxUsefulDataChannel"  value="98303" />
         <Keyword name="#P7MaxUsefulDataChannel"  value="7864319" />
         <Keyword name="#P8MaxUsefulDataChannel"  value="950271" />
         <Keyword name="#P9MaxUsefulDataChannel"  value="3327" />
         <Keyword name="#P10MaxUsefulDataChannel"  value="1983" />
         <Keyword name="#P11MaxUsefulDataChannel"  value="3839" />
         <Keyword name="#P12MaxUsefulDataChannel"  value="98303" />
         <Keyword name="#P13MaxUsefulDataChannel"  value="199" />
         <Keyword name="#P14MaxUsefulDataChannel"  value="1015" />
         <Keyword name="$BEGINSTEXT"  value="58" />
         <Keyword name="$ENDSTEXT"  value="4426" />
         <Keyword name="$BEGINDATA"  value="4427" />
         <Keyword name="$ENDDATA"  value="805730" />
         <Keyword name="$BEGINANALYSIS"  value="0" />
         <Keyword name="$ENDANALYSIS"  value="0" />
         <Keyword name="#SPACERS"  value="0000" />
       </Keywords>
       <SampleNode name="B03 TLN1 12 Echi .fcs"  annotation=""  owningGroup=""  expanded="0"  sortPriority="10"  count="14309"  sampleID="11" >
         <Graph smoothing="0"  backColor="#ffffff"  foreColor="#000000"  type="Pseudocolor"  fast="1" >
           <Axis dimension="x"  name="FSC-A"  label=""  auto="auto" />
           <Axis dimension="y"  name="SSC-A"  label=""  auto="auto" />
           <GraphSettings level="5%"  smoothingHighResolution="1"  contourHighResolution="1"  histogramSmoothingCount="0"  graphResolution="256"  showOutliers="0"  drawLargeDots="0"  dotsToDraw="8000"  tint="le.chartfill.tinted.40"  lineWeight="le.lineweight.normal"  lineStyle="le.linestyle.solid" />
           <GraphEnvironment showGrid="0"  showAxes="tnlTNL"  showGates="1"  showFreqOnPlots="1"  showGateNameOnPlots="1"  showMedians="0"  showUncomped="0"  addEventParam="0"  lastYAxisName="" >
             <TextTraits font="SansSerif"  size="11"  name="Labels"  style="plain"  color="#000000"  background="#00ffffff"  just="left" />
             <TextTraits font="SansSerif"  size="11"  name="LayoutGates"  style="plain"  color="#000000"  background="#00ffffff"  just="left" />
             <TextTraits font="SansSerif"  size="9"  name="Numbers"  style="plain"  color="#000000"  background="#00ffffff"  just="left" />
             <TextTraits font="SansSerif"  size="9"  name="Legend"  style="plain"  color="#000000"  background="#00ffffff"  just="left" />
             <WindowPosition x="0"  y="0"  width="0"  height="0"  displayed="0"  panelState="" />
           </GraphEnvironment>
         </Graph>
         <Subpopulations>
           <Population name="Cells"  annotation=""  owningGroup="U251"  expanded="0"  sortPriority="10"  count="6489" >
             <Graph smoothing="0"  backColor="#ffffff"  foreColor="#000000"  heatMapStatParameter="FL1-A"  type="Pseudocolor"  fast="1" >
               <Axis dimension="x"  name="FSC-H"  label=""  auto="auto" />
               <Axis dimension="y"  name="FSC-A"  label=""  auto="auto" />
               <GraphSettings level="5%"  smoothingHighResolution="1"  contourHighResolution="1"  histogramSmoothingCount="0"  graphResolution="256"  showOutliers="0"  drawLargeDots="0"  dotsToDraw="8000"  tint="le.chartfill.tinted.40"  lineWeight="le.lineweight.normal"  lineStyle="le.linestyle.solid" />
               <GraphEnvironment showGrid="0"  showAxes="tnlTNL"  showGates="1"  showFreqOnPlots="1"  showGateNameOnPlots="1"  showMedians="0"  showUncomped="0"  addEventParam="0"  lastYAxisName="" >
                 <TextTraits font="SansSerif"  size="11"  name="Labels"  style="plain"  color="#000000"  background="#00ffffff"  just="left" />
                 <TextTraits font="SansSerif"  size="11"  name="LayoutGates"  style="plain"  color="#000000"  background="#00ffffff"  just="left" />
                 <TextTraits font="SansSerif"  size="9"  name="Numbers"  style="plain"  color="#000000"  background="#00ffffff"  just="left" />
                 <TextTraits font="SansSerif"  size="9"  name="Legend"  style="plain"  color="#000000"  background="#00ffffff"  just="left" />
                 <WindowPosition x="-1933"  y="444"  width="1946"  height="1058"  displayed="0"  panelState="---" />
               </GraphEnvironment>
             </Graph>
             <Gate gating:id="ID1412242933" >
               <gating:PolygonGate eventsInside="1"  annoOffsetX="0"  annoOffsetY="0"  tint="#000000"  isTinted="0"  lineWeight="Normal"  userDefined="1"  quadId="-1"  gateResolution="256" >
                 <gating:dimension>
                   <data-type:fcs-dimension data-type:name="FSC-H" />
                 </gating:dimension>
                 <gating:dimension>
                   <data-type:fcs-dimension data-type:name="SSC-A" />
                 </gating:dimension>
                 <gating:vertex>
                   <gating:coordinate data-type:value="8455290.098569157" />
                   <gating:coordinate data-type:value="4672957.647969052" />
                 </gating:vertex>
                 <gating:vertex>
                   <gating:coordinate data-type:value="3200740.731319555" />
                   <gating:coordinate data-type:value="1460299.2649903288" />
                 </gating:vertex>
                 <gating:vertex>
                   <gating:coordinate data-type:value="3147395.052464229" />
                   <gating:coordinate data-type:value="486766.4216634429" />
                 </gating:vertex>
                 <gating:vertex>
                   <gating:coordinate data-type:value="9815604.909379968" />
                   <gating:coordinate data-type:value="486766.4216634429" />
                 </gating:vertex>
                 <gating:vertex>
                   <gating:coordinate data-type:value="13816530.823529411" />
                   <gating:coordinate data-type:value="2563636.487427466" />
                 </gating:vertex>
                 <gating:vertex>
                   <gating:coordinate data-type:value="11042555.523052463" />
                   <gating:coordinate data-type:value="4672957.647969052" />
                 </gating:vertex>
                 <gating:vertex>
                   <gating:coordinate data-type:value="8348598.7408585055" />
                   <gating:coordinate data-type:value="4932566.406189555" />
                 </gating:vertex>
                 <gating:vertex>
                   <gating:coordinate data-type:value="8748691.33227345" />
                   <gating:coordinate data-type:value="4672957.647969052" />
                 </gating:vertex>
               </gating:PolygonGate>
             </Gate>
             <Subpopulations>
               <Population name="Single Cells"  annotation=""  owningGroup="U251"  expanded="0"  sortPriority="10"  count="6265" >
                 <Graph smoothing="0"  backColor="#ffffff"  foreColor="#000000"  heatMapStatParameter="FL1-A"  type="Histogram"  fast="1" >
                   <Axis dimension="x"  name="FL4-A"  label=""  auto="auto" />
                   <Axis dimension="y"  name=""  label=""  auto="auto" />
                   <GraphSettings level="5%"  smoothingHighResolution="1"  contourHighResolution="1"  histogramSmoothingCount="0"  graphResolution="256"  showOutliers="0"  drawLargeDots="0"  dotsToDraw="8000"  tint="le.chartfill.tinted.40"  lineWeight="le.lineweight.normal"  lineStyle="le.linestyle.solid" />
                   <GraphEnvironment showGrid="0"  showAxes="tnlTNL"  showGates="1"  showFreqOnPlots="1"  showGateNameOnPlots="1"  showMedians="0"  showUncomped="0"  addEventParam="0"  lastYAxisName="" >
                     <TextTraits font="SansSerif"  size="11"  name="Labels"  style="plain"  color="#000000"  background="#00ffffff"  just="left" />
                     <TextTraits font="SansSerif"  size="11"  name="LayoutGates"  style="plain"  color="#000000"  background="#00ffffff"  just="left" />
                     <TextTraits font="SansSerif"  size="9"  name="Numbers"  style="plain"  color="#000000"  background="#00ffffff"  just="left" />
                     <TextTraits font="SansSerif"  size="9"  name="Legend"  style="plain"  color="#000000"  background="#00ffffff"  just="left" />
                     <WindowPosition x="-1920"  y="457"  width="973"  height="529"  displayed="0"  panelState="---" />
                   </GraphEnvironment>
                 </Graph>
                 <Gate gating:id="ID1933338414"  gating:parent_id="ID1412242933" >
                   <gating:PolygonGate eventsInside="1"  annoOffsetX="0"  annoOffsetY="0"  tint="#000000"  isTinted="0"  lineWeight="Normal"  userDefined="1"  quadId="-1"  gateResolution="256" >
                     <gating:dimension>
                       <data-type:fcs-dimension data-type:name="FSC-H" />
                     </gating:dimension>
                     <gating:dimension>
                       <data-type:fcs-dimension data-type:name="FSC-A" />
                     </gating:dimension>
                     <gating:vertex>
                       <gating:coordinate data-type:value="8717757.41704036" />
                       <gating:coordinate data-type:value="16878896.096969698" />
                     </gating:vertex>
                     <gating:vertex>
                       <gating:coordinate data-type:value="3686473.470852018" />
                       <gating:coordinate data-type:value="4524764.315151515" />
                     </gating:vertex>
                     <gating:vertex>
                       <gating:coordinate data-type:value="2144173.34529148" />
                       <gating:coordinate data-type:value="7219286.884848485" />
                     </gating:vertex>
                     <gating:vertex>
                       <gating:coordinate data-type:value="5294603.479820628" />
                       <gating:coordinate data-type:value="16980576.193939395" />
                     </gating:vertex>
                   </gating:PolygonGate>
                 </Gate>
                 <Subpopulations>
                   <Population name="Cells of interest"  annotation=""  owningGroup="U251"  expanded="0"  sortPriority="10"  count="6265" >
                     <Graph smoothing="0"  backColor="#ffffff"  foreColor="#000000"  heatMapStatParameter="FL1-A"  type="Histogram"  fast="1" >
                       <Axis dimension="x"  name="FL4-A"  label=""  auto="auto" />
                       <Axis dimension="y"  name=""  label=""  auto="auto" />
                       <GraphSettings level="5%"  smoothingHighResolution="1"  contourHighResolution="1"  histogramSmoothingCount="0"  graphResolution="256"  showOutliers="0"  drawLargeDots="0"  dotsToDraw="8000"  tint="le.chartfill.tinted.40"  lineWeight="le.lineweight.normal"  lineStyle="le.linestyle.solid" />
                       <GraphEnvironment showGrid="0"  showAxes="tnlTNL"  showGates="1"  showFreqOnPlots="1"  showGateNameOnPlots="1"  showMedians="0"  showUncomped="0"  addEventParam="0"  lastYAxisName="" >
                         <TextTraits font="SansSerif"  size="11"  name="Labels"  style="plain"  color="#000000"  background="#00ffffff"  just="left" />
                         <TextTraits font="SansSerif"  size="11"  name="LayoutGates"  style="plain"  color="#000000"  background="#00ffffff"  just="left" />
                         <TextTraits font="SansSerif"  size="9"  name="Numbers"  style="plain"  color="#000000"  background="#00ffffff"  just="left" />
                         <TextTraits font="SansSerif"  size="9"  name="Legend"  style="plain"  color="#000000"  background="#00ffffff"  just="left" />
                         <WindowPosition x="117"  y="154"  width="486"  height="275"  displayed="0"  panelState="---" />
                       </GraphEnvironment>
                     </Graph>
                     <Gate gating:id="ID1490746895"  gating:parent_id="ID1933338414" >
                       <gating:RectangleGate eventsInside="1"  annoOffsetX="0"  annoOffsetY="0"  tint="#000000"  isTinted="0"  lineWeight="Normal"  userDefined="1" >
                         <gating:dimension gating:min="9.746157512567812"  gating:max="1.6777215999999985E7"  yRatio="0.6870229007633588" >
                           <data-type:fcs-dimension data-type:name="FL4-A" />
                         </gating:dimension>
                       </gating:RectangleGate>
                     </Gate>
                   </Population>
                 </Subpopulations>
               </Population>
             </Subpopulations>
           </Population>
         </Subpopulations>
       </SampleNode>
     </Sample>
     <Sample>
       <DataSet uri="file:/C:/Users/pawla/Desktop/Gordon%20Lab/RAD%20TGT%20experiments/22_11_01%20trips%20and%20multi/22_11_01%20trips%20and%20multi%20FJ%20files/E02%20U251%20CHO%2012%20A488%2054%20cy5.fcs"  sampleID="33" />
       <Transformations>
         <transforms:linear transforms:minRange="0"  transforms:maxRange="16777216"  gain="1" >
           <data-type:parameter data-type:name="FSC-A" />
         </transforms:linear>
         <transforms:linear transforms:minRange="0"  transforms:maxRange="16777216"  gain="1" >
           <data-type:parameter data-type:name="SSC-A" />
         </transforms:linear>
         <transforms:log transforms:offset="0.316227766"  transforms:decades="6.7247198959" >
           <data-type:parameter data-type:name="FL1-A" />
         </transforms:log>
         <transforms:log transforms:offset="1"  transforms:decades="7.2247198959" >
           <data-type:parameter data-type:name="FL2-A" />
         </transforms:log>
         <transforms:log transforms:offset="1"  transforms:decades="7.2247198959" >
           <data-type:parameter data-type:name="FL3-A" />
         </transforms:log>
         <transforms:log transforms:offset="0.316227766"  transforms:decades="7" >
           <data-type:parameter data-type:name="FL4-A" />
         </transforms:log>
         <transforms:linear transforms:minRange="0"  transforms:maxRange="16777216"  gain="1" >
           <data-type:parameter data-type:name="FSC-H" />
         </transforms:linear>
         <transforms:linear transforms:minRange="0"  transforms:maxRange="16777216"  gain="1" >
           <data-type:parameter data-type:name="SSC-H" />
         </transforms:linear>
         <transforms:log transforms:offset="1"  transforms:decades="7.2247198959" >
           <data-type:parameter data-type:name="FL1-H" />
         </transforms:log>
         <transforms:log transforms:offset="1"  transforms:decades="7.2247198959" >
           <data-type:parameter data-type:name="FL2-H" />
         </transforms:log>
         <transforms:log transforms:offset="1"  transforms:decades="7.2247198959" >
           <data-type:parameter data-type:name="FL3-H" />
         </transforms:log>
         <transforms:log transforms:offset="1"  transforms:decades="7.2247198959" >
           <data-type:parameter data-type:name="FL4-H" />
         </transforms:log>
         <transforms:linear transforms:minRange="0"  transforms:maxRange="16777216"  gain="1" >
           <data-type:parameter data-type:name="Width" />
         </transforms:linear>
         <transforms:linear transforms:minRange="13.7096069869"  transforms:maxRange="91"  gain="0.0993449782" >
           <data-type:parameter data-type:name="Time" />
         </transforms:linear>
       </Transformations>
       <Keywords>
         <Keyword name="FJ_FCS_VERSION"  value="3.1" />
         <Keyword name="$FIL"  value="E02 U251 CHO 12 A488 54 cy5.fcs" />
         <Keyword name="$WELLID"  value="E02" />
         <Keyword name="$SMNO"  value="U251 CHO 12 A488 54 cy5" />
         <Keyword name="$DATATYPE"  value="I" />
         <Keyword name="$MODE"  value="L" />
         <Keyword name="$BYTEORD"  value="4,3,2,1" />
         <Keyword name="$NEXTDATA"  value="0" />
         <Keyword name="$PAR"  value="14" />
         <Keyword name="$P7B"  value="32" />
         <Keyword name="$P7R"  value="16777216" />
         <Keyword name="$P7N"  value="FSC-H" />
         <Keyword name="$P7E"  value="0,0" />
         <Keyword name="#BDACCURIDECADES7"  value="7.224719870049579" />
         <Keyword name="$P7S"  value="FSC-H" />
         <Keyword name="#P7DetectorName"  value="FSC" />
         <Keyword name="#P7Dimension"  value="OTHER" />
         <Keyword name="#P7IsFluorescent"  value="false" />
         <Keyword name="#P7detectornumber"  value="70" />
         <Keyword name="$P7L"  value="143" />
         <Keyword name="#P7VirtualGain"  value="1.0" />
         <Keyword name="$P6B"  value="32" />
         <Keyword name="$P6R"  value="16777216" />
         <Keyword name="$P6N"  value="FL4-A" />
         <Keyword name="$P6E"  value="0,0" />
         <Keyword name="#BDACCURIDECADES6"  value="7.224719870049579" />
         <Keyword name="$P6S"  value="APC-A" />
         <Keyword name="#P6DetectorName"  value="FL4" />
         <Keyword name="#P6Dimension"  value="AREA" />
         <Keyword name="#P6IsFluorescent"  value="true" />
         <Keyword name="#P6detectornumber"  value="4" />
         <Keyword name="$P6L"  value="640" />
         <Keyword name="#P6VirtualGain"  value="1.0" />
         <Keyword name="$P8B"  value="32" />
         <Keyword name="$P8R"  value="16777216" />
         <Keyword name="$P8N"  value="SSC-H" />
         <Keyword name="$P8E"  value="0,0" />
         <Keyword name="#BDACCURIDECADES8"  value="7.224719870049579" />
         <Keyword name="$P8S"  value="SSC-H" />
         <Keyword name="#P8DetectorName"  value="SSC" />
         <Keyword name="#P8Dimension"  value="OTHER" />
         <Keyword name="#P8IsFluorescent"  value="false" />
         <Keyword name="#P8detectornumber"  value="83" />
         <Keyword name="$P8L"  value="143" />
         <Keyword name="#P8VirtualGain"  value="1.0" />
         <Keyword name="$P3B"  value="32" />
         <Keyword name="$P3R"  value="16777216" />
         <Keyword name="$P3N"  value="FL1-A" />
         <Keyword name="$P3E"  value="0,0" />
         <Keyword name="#BDACCURIDECADES3"  value="7.224719870049579" />
         <Keyword name="$P3S"  value="FITC-A" />
         <Keyword name="#P3DetectorName"  value="FL1" />
         <Keyword name="#P3Dimension"  value="AREA" />
         <Keyword name="#P3IsFluorescent"  value="true" />
         <Keyword name="#P3detectornumber"  value="1" />
         <Keyword name="$P3L"  value="488" />
         <Keyword name="#P3VirtualGain"  value="1.0" />
         <Keyword name="$P12B"  value="32" />
         <Keyword name="$P12R"  value="16777216" />
         <Keyword name="$P12N"  value="FL4-H" />
         <Keyword name="$P12E"  value="0,0" />
[truncated: 675,390 more chars]
