# Supplementary material for: RAD-TGTs: high-throughput measurement of cellular mechanotype via rupture and delivery of DNA tension probes
Source: Nat Commun. 2023 Apr 28;14:2468. doi: 10.1038/s41467-023-38157-6 (PMC10147940; doi:10.1038/s41467-023-38157-6)
Supplement: Supplementary file 4 — Source data [file 41467_2023_38157_MOESM4_ESM.zip › Source Files/Non-excel Source Files/Source files for figure 1D/source files for figure 1d.wsp]

<?xml version="1.0" encoding="UTF-8"?>
 <Workspace version="20.0"  modDate="Thu Sep 29 12:48:07 CDT 2022"  clientTimestamp="1664473687304"  flowJoVersion="10.8.1"  drawRowBorders="1"  drawColumnBorders="1"  hideCompNodes="1"  curGroup="All Samples"  groupPaneHeight="80"  xmlns:xsi="http://www.w3.org/2001/XMLSchema-instance"  xmlns:gating="http://www.isac-net.org/std/Gating-ML/v2.0/gating"  xmlns:transforms="http://www.isac-net.org/std/Gating-ML/v2.0/transformations"  xmlns:data-type="http://www.isac-net.org/std/Gating-ML/v2.0/datatypes"  xsi:schemaLocation="http://www.isac-net.org/std/Gating-ML/v2.0/gating http://www.isac-net.org/std/Gating-ML/v2.0/gating/Gating-ML.v2.0.xsd http://www.isac-net.org/std/Gating-ML/v2.0/transformations http://www.isac-net.org/std/Gating-ML/v2.0/gating/Transformations.v2.0.xsd http://www.isac-net.org/std/Gating-ML/v2.0/datatypes http://www.isac-net.org/std/Gating-ML/v2.0/gating/DataTypes.v2.0.xsd "  nonAutoSaveFileName="file:/C:/Users/pawla/Desktop/Gordon%20Lab/RAD%20TGT%20experiments/22_09_09%20U251%20and%20cho%2012%20v%2054%20an%20echi%20ALL%20FILES/22_09_09%20U251%20and%20cho%2012%20v%2054%20an%20echi%20titrat%20flowjo%20files.wsp" >
   <WindowPosition x="-1931"  y="457"  width="1453"  height="865"  displayed="1"  panelState="" />
   <TextTraits font="SansSerif"  size="11"  name=""  style="plain"  color="#000000"  background="#00ffffff"  just="left" />
   <Columns>
     <TColumn width="575" >
       <Property key="fj.appnode.prop.name" />
     </TColumn>
     <TColumn width="416" >
       <Property key="fj.appnode.prop.statistic" />
     </TColumn>
     <TColumn width="415" >
       <Property key="fj.appnode.prop.ncells" />
     </TColumn>
   </Columns>
   <Matrices/>
   <Cytometers>
     <Cytometer name="CFLOW"  cyt="BD Accuri C6 Plus"  useFCS3="1"  extraNegs="0"  widthBasis="-10"  linMin="0"  logMin="1"  linMax="16777216"  logMax="16777216"  linearRescale="1"  logRescale="1"  linFromKW="1"  logFromKW="1"  useGain="0"  useTransform="0"  transformType="LOG"  manufacturer=""  serialnumber=""  homepage="workspaces-and-samples/flowjo-and-your-cytometer/ws-cytometer-accuri/"  icon="accuri.png" >
       <LinParams>
         <Param>time</Param>
       </LinParams>
       <LogParams/>
       <FilterParams/>
       <TransformStore/>
     </Cytometer>
   </Cytometers>
   <Groups>
     <GroupNode name="All Samples"  annotation=""  owningGroup="All Samples"  expanded="1"  sortPriority="10"  count="-1" >
       <Graph smoothing="0"  backColor="#ffffff"  foreColor="#000000"  type="Pseudocolor"  fast="1" >
         <Axis dimension="x"  name=""  label=""  auto="auto" />
         <Axis dimension="y"  name=""  label=""  auto="auto" />
         <GraphSettings level="5%"  smoothingHighResolution="1"  contourHighResolution="1"  histogramSmoothingCount="0"  graphResolution="256"  showOutliers="0"  drawLargeDots="0"  dotsToDraw="8000"  tint="le.chartfill.tinted.40"  lineWeight="le.lineweight.normal"  lineStyle="le.linestyle.solid" />
         <GraphEnvironment showGrid="0"  showAxes="tnlTNL"  showGates="1"  showFreqOnPlots="1"  showGateNameOnPlots="1"  showMedians="0"  showUncomped="0"  addEventParam="0"  lastYAxisName="" >
           <TextTraits font="SansSerif"  size="11"  name="Labels"  style="plain"  color="#000000"  background="#00ffffff"  just="left" />
           <TextTraits font="SansSerif"  size="11"  name="LayoutGates"  style="plain"  color="#000000"  background="#00ffffff"  just="left" />
           <TextTraits font="SansSerif"  size="9"  name="Numbers"  style="plain"  color="#000000"  background="#00ffffff"  just="left" />
           <TextTraits font="SansSerif"  size="9"  name="Legend"  style="plain"  color="#000000"  background="#00ffffff"  just="left" />
         </GraphEnvironment>
       </Graph>
       <Subpopulations>
         <Population name="Cells"  annotation=""  owningGroup="All Samples"  expanded="1"  sortPriority="10"  count="2289" >
           <Graph smoothing="0"  backColor="#ffffff"  foreColor="#000000"  heatMapStatParameter="FL1-A"  type="Pseudocolor"  fast="1" >
             <Axis dimension="x"  name="FSC-A"  label=""  auto="auto" />
             <Axis dimension="y"  name="FSC-H"  label=""  auto="auto" />
             <GraphSettings level="5%"  smoothingHighResolution="1"  contourHighResolution="1"  histogramSmoothingCount="0"  graphResolution="256"  showOutliers="0"  drawLargeDots="0"  dotsToDraw="8000"  tint="le.chartfill.tinted.40"  lineWeight="le.lineweight.normal"  lineStyle="le.linestyle.solid" />
             <GraphEnvironment showGrid="0"  showAxes="tnlTNL"  showGates="1"  showFreqOnPlots="1"  showGateNameOnPlots="1"  showMedians="0"  showUncomped="0"  addEventParam="0"  lastYAxisName="" >
               <TextTraits font="SansSerif"  size="11"  name="Labels"  style="plain"  color="#000000"  background="#00ffffff"  just="left" />
               <TextTraits font="SansSerif"  size="11"  name="LayoutGates"  style="plain"  color="#000000"  background="#00ffffff"  just="left" />
               <TextTraits font="SansSerif"  size="9"  name="Numbers"  style="plain"  color="#000000"  background="#00ffffff"  just="left" />
               <TextTraits font="SansSerif"  size="9"  name="Legend"  style="plain"  color="#000000"  background="#00ffffff"  just="left" />
               <WindowPosition x="-1933"  y="444"  width="1946"  height="1058"  displayed="0"  panelState="---" />
             </GraphEnvironment>
           </Graph>
           <Gate gating:id="ID1893088773" >
             <gating:PolygonGate eventsInside="1"  annoOffsetX="0"  annoOffsetY="0"  tint="#000000"  isTinted="0"  lineWeight="Normal"  userDefined="1"  quadId="-1"  gateResolution="256" >
               <gating:dimension>
                 <data-type:fcs-dimension data-type:name="FSC-A" />
               </gating:dimension>
               <gating:dimension>
                 <data-type:fcs-dimension data-type:name="SSC-A" />
               </gating:dimension>
               <gating:vertex>
                 <gating:coordinate data-type:value="15768782.653327115" />
                 <gating:coordinate data-type:value="7489114.084966927" />
               </gating:vertex>
               <gating:vertex>
                 <gating:coordinate data-type:value="3903519.4869970363" />
                 <gating:coordinate data-type:value="794672.0072226021" />
               </gating:vertex>
               <gating:vertex>
                 <gating:coordinate data-type:value="3755397.8113371544" />
                 <gating:coordinate data-type:value="41633.4226430515" />
               </gating:vertex>
               <gating:vertex>
                 <gating:coordinate data-type:value="17217928.545018647" />
                 <gating:coordinate data-type:value="117017.4075776081" />
               </gating:vertex>
               <gating:vertex>
                 <gating:coordinate data-type:value="16275860.220413405" />
                 <gating:coordinate data-type:value="774892.343407863" />
               </gating:vertex>
             </gating:PolygonGate>
           </Gate>
           <Subpopulations>
             <Population name="Single Cells"  annotation=""  owningGroup="All Samples"  expanded="1"  sortPriority="10"  count="2275" >
               <Graph smoothing="0"  backColor="#ffffff"  foreColor="#000000"  heatMapStatParameter="FL1-A"  type="Histogram"  fast="1" >
                 <Axis dimension="x"  name="FL4-A"  label=""  auto="auto" />
                 <Axis dimension="y"  name=""  label=""  auto="auto" />
                 <GraphSettings level="5%"  smoothingHighResolution="1"  contourHighResolution="1"  histogramSmoothingCount="0"  graphResolution="256"  showOutliers="0"  drawLargeDots="0"  dotsToDraw="8000"  tint="le.chartfill.tinted.40"  lineWeight="le.lineweight.normal"  lineStyle="le.linestyle.solid" />
                 <GraphEnvironment showGrid="0"  showAxes="tnlTNL"  showGates="1"  showFreqOnPlots="1"  showGateNameOnPlots="1"  showMedians="0"  showUncomped="0"  addEventParam="0"  lastYAxisName="" >
                   <TextTraits font="SansSerif"  size="11"  name="Labels"  style="plain"  color="#000000"  background="#00ffffff"  just="left" />
                   <TextTraits font="SansSerif"  size="11"  name="LayoutGates"  style="plain"  color="#000000"  background="#00ffffff"  just="left" />
                   <TextTraits font="SansSerif"  size="9"  name="Numbers"  style="plain"  color="#000000"  background="#00ffffff"  just="left" />
                   <TextTraits font="SansSerif"  size="9"  name="Legend"  style="plain"  color="#000000"  background="#00ffffff"  just="left" />
                   <WindowPosition x="-1933"  y="444"  width="1946"  height="1058"  displayed="0"  panelState="---" />
                 </GraphEnvironment>
               </Graph>
               <Gate gating:id="ID236055802"  gating:parent_id="ID1893088773" >
                 <gating:PolygonGate eventsInside="1"  annoOffsetX="0"  annoOffsetY="0"  tint="#000000"  isTinted="0"  lineWeight="Normal"  userDefined="1"  quadId="-1"  gateResolution="256" >
                   <gating:dimension>
                     <data-type:fcs-dimension data-type:name="FSC-A" />
                   </gating:dimension>
                   <gating:dimension>
                     <data-type:fcs-dimension data-type:name="FSC-H" />
                   </gating:dimension>
                   <gating:vertex>
                     <gating:coordinate data-type:value="1999702.7930625826" />
                     <gating:coordinate data-type:value="2491162.375757576" />
                   </gating:vertex>
                   <gating:vertex>
                     <gating:coordinate data-type:value="25538207.713353645" />
                     <gating:coordinate data-type:value="16370495.612121211" />
                   </gating:vertex>
                   <gating:vertex>
                     <gating:coordinate data-type:value="34235284.562843286" />
                     <gating:coordinate data-type:value="16065455.32121212" />
                   </gating:vertex>
                   <gating:vertex>
                     <gating:coordinate data-type:value="4582111.277382031" />
                     <gating:coordinate data-type:value="203360.1939393939" />
                   </gating:vertex>
                   <gating:vertex>
                     <gating:coordinate data-type:value="1702874.231646554" />
                     <gating:coordinate data-type:value="2211542.109090909" />
                   </gating:vertex>
                 </gating:PolygonGate>
               </Gate>
               <Subpopulations>
                 <Population name="Cells of interest"  annotation=""  owningGroup="All Samples"  expanded="1"  sortPriority="10"  count="2275" >
                   <Graph smoothing="0"  backColor="#ffffff"  foreColor="#000000"  heatMapStatParameter="FL1-A"  type="Histogram"  fast="1" >
                     <Axis dimension="x"  name="FL4-A"  label=""  auto="auto" />
                     <Axis dimension="y"  name=""  label=""  auto="auto" />
                     <GraphSettings level="5%"  smoothingHighResolution="1"  contourHighResolution="1"  histogramSmoothingCount="0"  graphResolution="256"  showOutliers="0"  drawLargeDots="0"  dotsToDraw="8000"  tint="le.chartfill.tinted.40"  lineWeight="le.lineweight.normal"  lineStyle="le.linestyle.solid" />
                     <GraphEnvironment showGrid="0"  showAxes="tnlTNL"  showGates="1"  showFreqOnPlots="1"  showGateNameOnPlots="1"  showMedians="0"  showUncomped="0"  addEventParam="0"  lastYAxisName="" >
                       <TextTraits font="SansSerif"  size="11"  name="Labels"  style="plain"  color="#000000"  background="#00ffffff"  just="left" />
                       <TextTraits font="SansSerif"  size="11"  name="LayoutGates"  style="plain"  color="#000000"  background="#00ffffff"  just="left" />
                       <TextTraits font="SansSerif"  size="9"  name="Numbers"  style="plain"  color="#000000"  background="#00ffffff"  just="left" />
                       <TextTraits font="SansSerif"  size="9"  name="Legend"  style="plain"  color="#000000"  background="#00ffffff"  just="left" />
                       <WindowPosition x="-1933"  y="444"  width="1946"  height="1058"  displayed="1"  panelState="---" />
                     </GraphEnvironment>
                   </Graph>
                   <Gate gating:id="ID1214125015"  gating:parent_id="ID236055802" >
                     <gating:RectangleGate eventsInside="1"  annoOffsetX="0"  annoOffsetY="0"  tint="#000000"  isTinted="0"  lineWeight="Normal"  userDefined="1" >
                       <gating:dimension gating:min="1.9569540284567346"  gating:max="1.6777215999999985E7"  yRatio="0.013636363636363669" >
                         <data-type:fcs-dimension data-type:name="FL4-A" />
                       </gating:dimension>
                     </gating:RectangleGate>
                   </Gate>
                 </Population>
               </Subpopulations>
             </Population>
           </Subpopulations>
         </Population>
       </Subpopulations>
       <Group name="All Samples"  live="1"  role="ws.group.dlog.test"  key=""  synchronized="0"  foreground="#000000"  fontStyle="bold" >
         <Criteria/>
         <SampleRefs>
           <SampleRef sampleID="5" />
           <SampleRef sampleID="6" />
           <SampleRef sampleID="7" />
           <SampleRef sampleID="8" />
           <SampleRef sampleID="9" />
           <SampleRef sampleID="10" />
           <SampleRef sampleID="11" />
           <SampleRef sampleID="12" />
           <SampleRef sampleID="13" />
           <SampleRef sampleID="14" />
           <SampleRef sampleID="15" />
           <SampleRef sampleID="16" />
           <SampleRef sampleID="17" />
           <SampleRef sampleID="18" />
           <SampleRef sampleID="19" />
           <SampleRef sampleID="20" />
           <SampleRef sampleID="21" />
           <SampleRef sampleID="22" />
           <SampleRef sampleID="23" />
           <SampleRef sampleID="24" />
           <SampleRef sampleID="1" />
           <SampleRef sampleID="2" />
           <SampleRef sampleID="3" />
           <SampleRef sampleID="4" />
         </SampleRefs>
         <Keywords/>
       </Group>
     </GroupNode>
     <GroupNode name="CHOK1"  annotation=""  owningGroup="CHOK1"  expanded="1"  sortPriority="10"  count="-1" >
       <Graph smoothing="0"  backColor="#ffffff"  foreColor="#000000"  type="Pseudocolor"  fast="1" >
         <Axis dimension="x"  name=""  label=""  auto="auto" />
         <Axis dimension="y"  name=""  label=""  auto="auto" />
         <GraphSettings level="5%"  smoothingHighResolution="1"  contourHighResolution="1"  histogramSmoothingCount="0"  graphResolution="256"  showOutliers="0"  drawLargeDots="0"  dotsToDraw="8000"  tint="le.chartfill.tinted.40"  lineWeight="le.lineweight.normal"  lineStyle="le.linestyle.solid" />
         <GraphEnvironment showGrid="0"  showAxes="tnlTNL"  showGates="1"  showFreqOnPlots="1"  showGateNameOnPlots="1"  showMedians="0"  showUncomped="0"  addEventParam="0"  lastYAxisName="" >
           <TextTraits font="SansSerif"  size="11"  name="Labels"  style="plain"  color="#000000"  background="#00ffffff"  just="left" />
           <TextTraits font="SansSerif"  size="11"  name="LayoutGates"  style="plain"  color="#000000"  background="#00ffffff"  just="left" />
           <TextTraits font="SansSerif"  size="9"  name="Numbers"  style="plain"  color="#000000"  background="#00ffffff"  just="left" />
           <TextTraits font="SansSerif"  size="9"  name="Legend"  style="plain"  color="#000000"  background="#00ffffff"  just="left" />
           <WindowPosition x="0"  y="0"  width="0"  height="0"  displayed="0"  panelState="" />
         </GraphEnvironment>
       </Graph>
       <Group name="CHOK1"  live="1"  role="ws.group.dlog.undefined"  key=""  synchronized="0"  foreground="#009090"  fontStyle="plain" >
         <Criteria/>
         <BlacklistedSamples>
           <SampleRef sampleID="22" />
           <SampleRef sampleID="5" />
           <SampleRef sampleID="17" />
           <SampleRef sampleID="6" />
           <SampleRef sampleID="18" />
           <SampleRef sampleID="7" />
           <SampleRef sampleID="19" />
           <SampleRef sampleID="8" />
           <SampleRef sampleID="9" />
           <SampleRef sampleID="20" />
           <SampleRef sampleID="21" />
           <SampleRef sampleID="10" />
         </BlacklistedSamples>
         <SampleRefs>
           <SampleRef sampleID="11" />
           <SampleRef sampleID="12" />
           <SampleRef sampleID="13" />
           <SampleRef sampleID="14" />
           <SampleRef sampleID="15" />
           <SampleRef sampleID="16" />
           <SampleRef sampleID="23" />
           <SampleRef sampleID="24" />
           <SampleRef sampleID="1" />
           <SampleRef sampleID="2" />
           <SampleRef sampleID="3" />
           <SampleRef sampleID="4" />
         </SampleRefs>
         <Keywords/>
       </Group>
     </GroupNode>
     <GroupNode name="Compensation"  annotation=""  owningGroup="Compensation"  expanded="1"  sortPriority="10"  count="-1" >
       <Graph smoothing="0"  backColor="#ffffff"  foreColor="#000000"  type="Pseudocolor"  fast="1" >
         <Axis dimension="x"  name=""  label=""  auto="auto" />
         <Axis dimension="y"  name=""  label=""  auto="auto" />
         <GraphSettings level="5%"  smoothingHighResolution="1"  contourHighResolution="1"  histogramSmoothingCount="0"  graphResolution="256"  showOutliers="0"  drawLargeDots="0"  dotsToDraw="8000"  tint="le.chartfill.tinted.40"  lineWeight="le.lineweight.normal"  lineStyle="le.linestyle.solid" />
         <GraphEnvironment showGrid="0"  showAxes="tnlTNL"  showGates="1"  showFreqOnPlots="1"  showGateNameOnPlots="1"  showMedians="0"  showUncomped="0"  addEventParam="0"  lastYAxisName="" >
           <TextTraits font="SansSerif"  size="11"  name="Labels"  style="plain"  color="#000000"  background="#00ffffff"  just="left" />
           <TextTraits font="SansSerif"  size="11"  name="LayoutGates"  style="plain"  color="#000000"  background="#00ffffff"  just="left" />
           <TextTraits font="SansSerif"  size="9"  name="Numbers"  style="plain"  color="#000000"  background="#00ffffff"  just="left" />
           <TextTraits font="SansSerif"  size="9"  name="Legend"  style="plain"  color="#000000"  background="#00ffffff"  just="left" />
         </GraphEnvironment>
       </Graph>
       <Group name="Compensation"  live="1"  role="ws.group.dlog.compensation"  key=""  synchronized="0"  foreground="#bc1900"  fontStyle="bold" >
         <Criteria>
           <Criterion connector="And"  keyword="$FIL"  function="Contains"  value="comp" />
           <Criterion connector="Or"  keyword="$FIL"  function="Contains"  value="unstained" />
         </Criteria>
         <Keywords/>
       </Group>
     </GroupNode>
     <GroupNode name="U251"  annotation=""  owningGroup="U251"  expanded="1"  sortPriority="10"  count="-1" >
       <Graph smoothing="0"  backColor="#ffffff"  foreColor="#000000"  type="Pseudocolor"  fast="1" >
         <Axis dimension="x"  name=""  label=""  auto="auto" />
         <Axis dimension="y"  name=""  label=""  auto="auto" />
         <GraphSettings level="5%"  smoothingHighResolution="1"  contourHighResolution="1"  histogramSmoothingCount="0"  graphResolution="256"  showOutliers="0"  drawLargeDots="0"  dotsToDraw="8000"  tint="le.chartfill.tinted.40"  lineWeight="le.lineweight.normal"  lineStyle="le.linestyle.solid" />
         <GraphEnvironment showGrid="0"  showAxes="tnlTNL"  showGates="1"  showFreqOnPlots="1"  showGateNameOnPlots="1"  showMedians="0"  showUncomped="0"  addEventParam="0"  lastYAxisName="" >
           <TextTraits font="SansSerif"  size="11"  name="Labels"  style="plain"  color="#000000"  background="#00ffffff"  just="left" />
           <TextTraits font="SansSerif"  size="11"  name="LayoutGates"  style="plain"  color="#000000"  background="#00ffffff"  just="left" />
           <TextTraits font="SansSerif"  size="9"  name="Numbers"  style="plain"  color="#000000"  background="#00ffffff"  just="left" />
           <TextTraits font="SansSerif"  size="9"  name="Legend"  style="plain"  color="#000000"  background="#00ffffff"  just="left" />
           <WindowPosition x="0"  y="0"  width="0"  height="0"  displayed="0"  panelState="" />
         </GraphEnvironment>
       </Graph>
       <Group name="U251"  live="1"  role="ws.group.dlog.undefined"  key=""  synchronized="0"  foreground="#0000d0"  fontStyle="plain" >
         <Criteria/>
         <ManuallyIncludedSamples>
           <SampleRef sampleID="22" />
           <SampleRef sampleID="5" />
           <SampleRef sampleID="6" />
           <SampleRef sampleID="17" />
           <SampleRef sampleID="7" />
           <SampleRef sampleID="18" />
           <SampleRef sampleID="8" />
           <SampleRef sampleID="19" />
           <SampleRef sampleID="9" />
           <SampleRef sampleID="20" />
           <SampleRef sampleID="10" />
           <SampleRef sampleID="21" />
         </ManuallyIncludedSamples>
         <SampleRefs>
           <SampleRef sampleID="5" />
           <SampleRef sampleID="6" />
           <SampleRef sampleID="7" />
           <SampleRef sampleID="8" />
           <SampleRef sampleID="9" />
           <SampleRef sampleID="10" />
           <SampleRef sampleID="17" />
           <SampleRef sampleID="18" />
           <SampleRef sampleID="19" />
           <SampleRef sampleID="20" />
           <SampleRef sampleID="21" />
           <SampleRef sampleID="22" />
         </SampleRefs>
         <Keywords/>
       </Group>
     </GroupNode>
   </Groups>
   <SampleList>
     <Sample>
       <DataSet uri="file:/C:/Users/pawla/Desktop/Gordon%20Lab/RAD%20TGT%20experiments/22_09_09%20U251%20and%20cho%2012%20v%2054%20an%20echi%20ALL%20FILES/22_09_09%20U251%20and%20cho%2012%20v%2054%20an%20echi%20titrat/E06%2030%20min%20U251%2054%20echi.fcs"  sampleID="22" />
       <Transformations>
         <transforms:linear transforms:minRange="100000"  transforms:maxRange="16972844.940289985"  gain="1" >
           <data-type:parameter data-type:name="FSC-A" />
         </transforms:linear>
         <transforms:linear transforms:minRange="0"  transforms:maxRange="16777216"  gain="1" >
           <data-type:parameter data-type:name="SSC-A" />
         </transforms:linear>
         <transforms:log transforms:offset="1"  transforms:decades="7.2247198959" >
           <data-type:parameter data-type:name="FL1-A" />
         </transforms:log>
         <transforms:log transforms:offset="1"  transforms:decades="7.2247198959" >
           <data-type:parameter data-type:name="FL2-A" />
         </transforms:log>
         <transforms:log transforms:offset="1"  transforms:decades="7.2247198959" >
           <data-type:parameter data-type:name="FL3-A" />
         </transforms:log>
         <transforms:log transforms:offset="1"  transforms:decades="7.2247198959" >
           <data-type:parameter data-type:name="FL4-A" />
         </transforms:log>
         <transforms:linear transforms:minRange="0"  transforms:maxRange="16777216"  gain="1" >
           <data-type:parameter data-type:name="FSC-H" />
         </transforms:linear>
         <transforms:linear transforms:minRange="0"  transforms:maxRange="16777216"  gain="1" >
           <data-type:parameter data-type:name="SSC-H" />
         </transforms:linear>
         <transforms:log transforms:offset="1"  transforms:decades="7.2247198959" >
           <data-type:parameter data-type:name="FL1-H" />
         </transforms:log>
         <transforms:log transforms:offset="1"  transforms:decades="7.2247198959" >
           <data-type:parameter data-type:name="FL2-H" />
         </transforms:log>
         <transforms:log transforms:offset="1"  transforms:decades="7.2247198959" >
           <data-type:parameter data-type:name="FL3-H" />
         </transforms:log>
         <transforms:log transforms:offset="1"  transforms:decades="7.2247198959" >
           <data-type:parameter data-type:name="FL4-H" />
         </transforms:log>
         <transforms:linear transforms:minRange="0"  transforms:maxRange="16777216"  gain="1" >
           <data-type:parameter data-type:name="Width" />
         </transforms:linear>
         <transforms:linear transforms:minRange="13.9079473985"  transforms:maxRange="175"  gain="0.1000571755" >
           <data-type:parameter data-type:name="Time" />
         </transforms:linear>
       </Transformations>
       <Keywords>
         <Keyword name="FJ_FCS_VERSION"  value="3.1" />
         <Keyword name="$FIL"  value="E06 30 min U251 54 echi.fcs" />
         <Keyword name="$WELLID"  value="E06" />
         <Keyword name="$SMNO"  value="30 min U251 54 echi" />
         <Keyword name="$DATATYPE"  value="I" />
         <Keyword name="$MODE"  value="L" />
         <Keyword name="$BYTEORD"  value="4,3,2,1" />
         <Keyword name="$NEXTDATA"  value="0" />
         <Keyword name="$PAR"  value="14" />
         <Keyword name="$P7B"  value="32" />
         <Keyword name="$P7R"  value="16777216" />
         <Keyword name="$P7N"  value="FSC-H" />
         <Keyword name="$P7E"  value="0,0" />
         <Keyword name="#BDACCURIDECADES7"  value="7.224719870049579" />
         <Keyword name="$P7S"  value="FSC-H" />
         <Keyword name="#P7DetectorName"  value="FSC" />
         <Keyword name="#P7Dimension"  value="OTHER" />
         <Keyword name="#P7IsFluorescent"  value="false" />
         <Keyword name="#P7detectornumber"  value="70" />
         <Keyword name="$P7L"  value="143" />
         <Keyword name="#P7VirtualGain"  value="1.0" />
         <Keyword name="$P6B"  value="32" />
         <Keyword name="$P6R"  value="16777216" />
         <Keyword name="$P6N"  value="FL4-A" />
         <Keyword name="$P6E"  value="0,0" />
         <Keyword name="#BDACCURIDECADES6"  value="7.224719870049579" />
         <Keyword name="$P6S"  value="APC-A" />
         <Keyword name="#P6DetectorName"  value="FL4" />
         <Keyword name="#P6Dimension"  value="AREA" />
         <Keyword name="#P6IsFluorescent"  value="true" />
         <Keyword name="#P6detectornumber"  value="4" />
         <Keyword name="$P6L"  value="640" />
         <Keyword name="#P6VirtualGain"  value="1.0" />
         <Keyword name="$P8B"  value="32" />
         <Keyword name="$P8R"  value="16777216" />
         <Keyword name="$P8N"  value="SSC-H" />
         <Keyword name="$P8E"  value="0,0" />
         <Keyword name="#BDACCURIDECADES8"  value="7.224719870049579" />
         <Keyword name="$P8S"  value="SSC-H" />
         <Keyword name="#P8DetectorName"  value="SSC" />
         <Keyword name="#P8Dimension"  value="OTHER" />
         <Keyword name="#P8IsFluorescent"  value="false" />
         <Keyword name="#P8detectornumber"  value="83" />
         <Keyword name="$P8L"  value="143" />
         <Keyword name="#P8VirtualGain"  value="1.0" />
         <Keyword name="$P3B"  value="32" />
         <Keyword name="$P3R"  value="16777216" />
         <Keyword name="$P3N"  value="FL1-A" />
         <Keyword name="$P3E"  value="0,0" />
         <Keyword name="#BDACCURIDECADES3"  value="7.224719870049579" />
         <Keyword name="$P3S"  value="FITC-A" />
         <Keyword name="#P3DetectorName"  value="FL1" />
         <Keyword name="#P3Dimension"  value="AREA" />
         <Keyword name="#P3IsFluorescent"  value="true" />
         <Keyword name="#P3detectornumber"  value="1" />
         <Keyword name="$P3L"  value="488" />
         <Keyword name="#P3VirtualGain"  value="1.0" />
         <Keyword name="$P12B"  value="32" />
         <Keyword name="$P12R"  value="16777216" />
         <Keyword name="$P12N"  value="FL4-H" />
         <Keyword name="$P12E"  value="0,0" />
         <Keyword name="#BDACCURIDECADES12"  value="7.224719870049579" />
         <Keyword name="$P12S"  value="APC-H" />
         <Keyword name="#P12DetectorName"  value="FL4" />
         <Keyword name="#P12Dimension"  value="HEIGHT" />
         <Keyword name="#P12IsFluorescent"  value="true" />
         <Keyword name="#P12detectornumber"  value="4" />
         <Keyword name="$P12L"  value="640" />
         <Keyword name="#P12VirtualGain"  value="1.0" />
         <Keyword name="$P2B"  value="32" />
         <Keyword name="$P2R"  value="16777216" />
         <Keyword name="$P2N"  value="SSC-A" />
         <Keyword name="$P2E"  value="0,0" />
         <Keyword name="#BDACCURIDECADES2"  value="7.224719870049579" />
         <Keyword name="$P2S"  value="SSC-A" />
         <Keyword name="#P2DetectorName"  value="SSC" />
         <Keyword name="#P2Dimension"  value="OTHER" />
         <Keyword name="#P2IsFluorescent"  value="false" />
         <Keyword name="#P2detectornumber"  value="83" />
         <Keyword name="$P2L"  value="143" />
         <Keyword name="#P2VirtualGain"  value="1.0" />
         <Keyword name="$P14B"  value="32" />
         <Keyword name="$P14R"  value="16777216" />
         <Keyword name="$P14N"  value="Time" />
         <Keyword name="$P14E"  value="0,0" />
         <Keyword name="#BDACCURIDECADES14"  value="7.224719870049579" />
         <Keyword name="$P14S"  value="Time" />
         <Keyword name="#P14DetectorName"  value="No detector" />
         <Keyword name="#P14Dimension"  value="OTHER" />
         <Keyword name="#P14IsFluorescent"  value="false" />
         <Keyword name="#P14detectornumber"  value="-1" />
         <Keyword name="$P14L"  value="-1" />
         <Keyword name="#P14VirtualGain"  value="1.0" />
         <Keyword name="$P5B"  value="32" />
         <Keyword name="$P5R"  value="16777216" />
         <Keyword name="$P5N"  value="FL3-A" />
         <Keyword name="$P5E"  value="0,0" />
         <Keyword name="#BDACCURIDECADES5"  value="7.224719870049579" />
         <Keyword name="$P5S"  value="PerCP-A" />
         <Keyword name="#P5DetectorName"  value="FL3" />
         <Keyword name="#P5Dimension"  value="AREA" />
         <Keyword name="#P5IsFluorescent"  value="true" />
         <Keyword name="#P5detectornumber"  value="3" />
         <Keyword name="$P5L"  value="488" />
         <Keyword name="#P5VirtualGain"  value="1.0" />
         <Keyword name="$P10B"  value="32" />
         <Keyword name="$P10R"  value="16777216" />
         <Keyword name="$P10N"  value="FL2-H" />
         <Keyword name="$P10E"  value="0,0" />
         <Keyword name="#BDACCURIDECADES10"  value="7.224719870049579" />
         <Keyword name="$P10S"  value="PE-H" />
         <Keyword name="#P10DetectorName"  value="FL2" />
         <Keyword name="#P10Dimension"  value="HEIGHT" />
         <Keyword name="#P10IsFluorescent"  value="true" />
         <Keyword name="#P10detectornumber"  value="2" />
         <Keyword name="$P10L"  value="488" />
         <Keyword name="#P10VirtualGain"  value="1.0" />
         <Keyword name="$P11B"  value="32" />
         <Keyword name="$P11R"  value="16777216" />
         <Keyword name="$P11N"  value="FL3-H" />
         <Keyword name="$P11E"  value="0,0" />
         <Keyword name="#BDACCURIDECADES11"  value="7.224719870049579" />
         <Keyword name="$P11S"  value="PerCP-H" />
         <Keyword name="#P11DetectorName"  value="FL3" />
         <Keyword name="#P11Dimension"  value="HEIGHT" />
         <Keyword name="#P11IsFluorescent"  value="true" />
         <Keyword name="#P11detectornumber"  value="3" />
         <Keyword name="$P11L"  value="488" />
         <Keyword name="#P11VirtualGain"  value="1.0" />
         <Keyword name="$P13B"  value="32" />
         <Keyword name="$P13R"  value="16777216" />
         <Keyword name="$P13N"  value="Width" />
         <Keyword name="$P13E"  value="0,0" />
         <Keyword name="#BDACCURIDECADES13"  value="7.224719870049579" />
         <Keyword name="$P13S"  value="Width" />
         <Keyword name="#P13DetectorName"  value="No detector" />
         <Keyword name="#P13Dimension"  value="OTHER" />
         <Keyword name="#P13IsFluorescent"  value="false" />
         <Keyword name="#P13detectornumber"  value="-1" />
         <Keyword name="$P13L"  value="-1" />
         <Keyword name="#P13VirtualGain"  value="1.0" />
         <Keyword name="$P1B"  value="32" />
         <Keyword name="$P1R"  value="16777216" />
         <Keyword name="$P1N"  value="FSC-A" />
         <Keyword name="$P1E"  value="0,0" />
         <Keyword name="#BDACCURIDECADES1"  value="7.224719870049579" />
         <Keyword name="$P1S"  value="FSC-A" />
         <Keyword name="#P1DetectorName"  value="FSC" />
         <Keyword name="#P1Dimension"  value="OTHER" />
         <Keyword name="#P1IsFluorescent"  value="false" />
         <Keyword name="#P1detectornumber"  value="70" />
         <Keyword name="$P1L"  value="143" />
         <Keyword name="#P1VirtualGain"  value="1.0" />
         <Keyword name="$P4B"  value="32" />
         <Keyword name="$P4R"  value="16777216" />
         <Keyword name="$P4N"  value="FL2-A" />
         <Keyword name="$P4E"  value="0,0" />
         <Keyword name="#BDACCURIDECADES4"  value="7.224719870049579" />
         <Keyword name="$P4S"  value="PE-A" />
         <Keyword name="#P4DetectorName"  value="FL2" />
         <Keyword name="#P4Dimension"  value="AREA" />
         <Keyword name="#P4IsFluorescent"  value="true" />
         <Keyword name="#P4detectornumber"  value="2" />
         <Keyword name="$P4L"  value="488" />
         <Keyword name="#P4VirtualGain"  value="1.0" />
         <Keyword name="$P9B"  value="32" />
         <Keyword name="$P9R"  value="16777216" />
         <Keyword name="$P9N"  value="FL1-H" />
         <Keyword name="$P9E"  value="0,0" />
         <Keyword name="#BDACCURIDECADES9"  value="7.224719870049579" />
         <Keyword name="$P9S"  value="FITC-H" />
         <Keyword name="#P9DetectorName"  value="FL1" />
         <Keyword name="#P9Dimension"  value="HEIGHT" />
         <Keyword name="#P9IsFluorescent"  value="true" />
         <Keyword name="#P9detectornumber"  value="1" />
         <Keyword name="$P9L"  value="488" />
         <Keyword name="#P9VirtualGain"  value="1.0" />
         <Keyword name="$TOT"  value="10173" />
         <Keyword name="$DATE"  value="09-SEP-2022" />
         <Keyword name="$CYT"  value="BD Accuri C6 Plus" />
         <Keyword name="$CYTSN"  value="R66501700030" />
         <Keyword name="#SoftwareVersion"  value="BD Accuri C6 Plus 1.0.34.1" />
         <Keyword name="#LASERCONFIGURATION"  value="3 Blue 1 Red" />
         <Keyword name="$SPILLOVER"  value="8,FL1-A,FL2-A,FL3-A,FL4-A,FL1-H,FL2-H,FL3-H,FL4-H,1.0000,0.0000,0.0000,0.0000,0.0000,0.0000,0.0000,0.0000,0.0000,1.0000,0.0000,0.0000,0.0000,0.0000,0.0000,0.0000,0.0000,0.0000,1.0000,0.0000,0.0000,0.0000,0.0000,0.0000,0.0000,0.0000,0.0000,1.0000,0.0000,0.0000,0.0000,0.0000,0.0000,0.0000,0.0000,0.0000,1.0000,0.0000,0.0000,0.0000,0.0000,0.0000,0.0000,0.0000,0.0000,1.0000,0.0000,0.0000,0.0000,0.0000,0.0000,0.0000,0.0000,0.0000,1.0000,0.0000,0.0000,0.0000,0.0000,0.0000,0.0000,0.0000,0.0000,1.0000" />
         <Keyword name="#BDACCURICAPTUREDDATE"  value="1662751559694" />
         <Keyword name="$TIMESTEP"  value="0.1" />
         <Keyword name="$PROJ"  value="20220909_151146" />
         <Keyword name="$BTIM"  value="14:26:13.64" />
         <Keyword name="$ETIM"  value="14:29:08.58" />
         <Keyword name="#ATIM"  value="137" />
         <Keyword name="#ACQUISITIONTIMEMILLI"  value="137936" />
         <Keyword name="$TR"  value="FSC-H,80000" />
         <Keyword name="#SECONDARYTHRESHOLD"  value="FSC-H,0" />
         <Keyword name="$VOL"  value="150102" />
         <Keyword name="#P1MaxUsefulDataChannel"  value="16777214" />
         <Keyword name="#P2MaxUsefulDataChannel"  value="1638399" />
         <Keyword name="#P3MaxUsefulDataChannel"  value="9727" />
         <Keyword name="#P4MaxUsefulDataChannel"  value="5375" />
         <Keyword name="#P5MaxUsefulDataChannel"  value="8191" />
         <Keyword name="#P6MaxUsefulDataChannel"  value="14335" />
         <Keyword name="#P7MaxUsefulDataChannel"  value="7733247" />
         <Keyword name="#P8MaxUsefulDataChannel"  value="917503" />
         <Keyword name="#P9MaxUsefulDataChannel"  value="3583" />
         <Keyword name="#P10MaxUsefulDataChannel"  value="2047" />
         <Keyword name="#P11MaxUsefulDataChannel"  value="3583" />
         <Keyword name="#P12MaxUsefulDataChannel"  value="6143" />
         <Keyword name="#P13MaxUsefulDataChannel"  value="163" />
         <Keyword name="#P14MaxUsefulDataChannel"  value="1823" />
         <Keyword name="$BEGINSTEXT"  value="58" />
         <Keyword name="$ENDSTEXT"  value="4438" />
         <Keyword name="$BEGINDATA"  value="4439" />
         <Keyword name="$ENDDATA"  value="574126" />
         <Keyword name="$BEGINANALYSIS"  value="0" />
         <Keyword name="$ENDANALYSIS"  value="0" />
         <Keyword name="#SPACERS"  value="0000" />
       </Keywords>
       <SampleNode name="E06 30 min U251 54 echi.fcs"  annotation=""  owningGroup=""  expanded="1"  sortPriority="10"  count="10173"  sampleID="22" >
         <Graph smoothing="0"  backColor="#ffffff"  foreColor="#000000"  type="Pseudocolor"  fast="1" >
           <Axis dimension="x"  name="FSC-A"  label=""  auto="auto" />
           <Axis dimension="y"  name="SSC-A"  label=""  auto="auto" />
           <GraphSettings level="5%"  smoothingHighResolution="1"  contourHighResolution="1"  histogramSmoothingCount="0"  graphResolution="256"  showOutliers="0"  drawLargeDots="0"  dotsToDraw="8000"  tint="le.chartfill.tinted.40"  lineWeight="le.lineweight.normal"  lineStyle="le.linestyle.solid" />
           <GraphEnvironment showGrid="0"  showAxes="tnlTNL"  showGates="1"  showFreqOnPlots="1"  showGateNameOnPlots="1"  showMedians="0"  showUncomped="0"  addEventParam="0"  lastYAxisName="" >
             <TextTraits font="SansSerif"  size="11"  name="Labels"  style="plain"  color="#000000"  background="#00ffffff"  just="left" />
             <TextTraits font="SansSerif"  size="11"  name="LayoutGates"  style="plain"  color="#000000"  background="#00ffffff"  just="left" />
             <TextTraits font="SansSerif"  size="9"  name="Numbers"  style="plain"  color="#000000"  background="#00ffffff"  just="left" />
             <TextTraits font="SansSerif"  size="9"  name="Legend"  style="plain"  color="#000000"  background="#00ffffff"  just="left" />
             <WindowPosition x="0"  y="0"  width="0"  height="0"  displayed="0"  panelState="" />
           </GraphEnvironment>
         </Graph>
         <Subpopulations>
           <Population name="Cells"  annotation=""  owningGroup="All Samples"  expanded="1"  sortPriority="10"  count="1273" >
             <Graph smoothing="0"  backColor="#ffffff"  foreColor="#000000"  heatMapStatParameter="FL1-A"  type="Pseudocolor"  fast="1" >
               <Axis dimension="x"  name="FSC-A"  label=""  auto="auto" />
               <Axis dimension="y"  name="FSC-H"  label=""  auto="auto" />
               <GraphSettings level="5%"  smoothingHighResolution="1"  contourHighResolution="1"  histogramSmoothingCount="0"  graphResolution="256"  showOutliers="0"  drawLargeDots="0"  dotsToDraw="8000"  tint="le.chartfill.tinted.40"  lineWeight="le.lineweight.normal"  lineStyle="le.linestyle.solid" />
               <GraphEnvironment showGrid="0"  showAxes="tnlTNL"  showGates="1"  showFreqOnPlots="1"  showGateNameOnPlots="1"  showMedians="0"  showUncomped="0"  addEventParam="0"  lastYAxisName="" >
                 <TextTraits font="SansSerif"  size="11"  name="Labels"  style="plain"  color="#000000"  background="#00ffffff"  just="left" />
                 <TextTraits font="SansSerif"  size="11"  name="LayoutGates"  style="plain"  color="#000000"  background="#00ffffff"  just="left" />
                 <TextTraits font="SansSerif"  size="9"  name="Numbers"  style="plain"  color="#000000"  background="#00ffffff"  just="left" />
                 <TextTraits font="SansSerif"  size="9"  name="Legend"  style="plain"  color="#000000"  background="#00ffffff"  just="left" />
                 <WindowPosition x="-1933"  y="444"  width="1946"  height="1058"  displayed="0"  panelState="---" />
               </GraphEnvironment>
             </Graph>
             <Gate gating:id="ID1884519236" >
               <gating:PolygonGate eventsInside="1"  annoOffsetX="0"  annoOffsetY="0"  tint="#000000"  isTinted="0"  lineWeight="Normal"  userDefined="1"  quadId="-1"  gateResolution="256" >
                 <gating:dimension>
                   <data-type:fcs-dimension data-type:name="FSC-A" />
                 </gating:dimension>
                 <gating:dimension>
                   <data-type:fcs-dimension data-type:name="SSC-A" />
                 </gating:dimension>
                 <gating:vertex>
                   <gating:coordinate data-type:value="15768782.653327115" />
                   <gating:coordinate data-type:value="7489114.084966927" />
                 </gating:vertex>
                 <gating:vertex>
                   <gating:coordinate data-type:value="3903519.4869970363" />
                   <gating:coordinate data-type:value="794672.0072226021" />
                 </gating:vertex>
                 <gating:vertex>
                   <gating:coordinate data-type:value="3755397.8113371544" />
                   <gating:coordinate data-type:value="41633.4226430515" />
                 </gating:vertex>
                 <gating:vertex>
                   <gating:coordinate data-type:value="17217928.545018647" />
                   <gating:coordinate data-type:value="117017.4075776081" />
                 </gating:vertex>
                 <gating:vertex>
                   <gating:coordinate data-type:value="16275860.220413405" />
                   <gating:coordinate data-type:value="774892.343407863" />
                 </gating:vertex>
               </gating:PolygonGate>
             </Gate>
             <Subpopulations>
               <Population name="Single Cells"  annotation=""  owningGroup="All Samples"  expanded="1"  sortPriority="10"  count="1245" >
                 <Graph smoothing="0"  backColor="#ffffff"  foreColor="#000000"  heatMapStatParameter="FL1-A"  type="Histogram"  fast="1" >
                   <Axis dimension="x"  name="FL4-A"  label=""  auto="auto" />
                   <Axis dimension="y"  name=""  label=""  auto="auto" />
                   <GraphSettings level="5%"  smoothingHighResolution="1"  contourHighResolution="1"  histogramSmoothingCount="0"  graphResolution="256"  showOutliers="0"  drawLargeDots="0"  dotsToDraw="8000"  tint="le.chartfill.tinted.40"  lineWeight="le.lineweight.normal"  lineStyle="le.linestyle.solid" />
                   <GraphEnvironment showGrid="0"  showAxes="tnlTNL"  showGates="1"  showFreqOnPlots="1"  showGateNameOnPlots="1"  showMedians="0"  showUncomped="0"  addEventParam="0"  lastYAxisName="" >
                     <TextTraits font="SansSerif"  size="11"  name="Labels"  style="plain"  color="#000000"  background="#00ffffff"  just="left" />
                     <TextTraits font="SansSerif"  size="11"  name="LayoutGates"  style="plain"  color="#000000"  background="#00ffffff"  just="left" />
                     <TextTraits font="SansSerif"  size="9"  name="Numbers"  style="plain"  color="#000000"  background="#00ffffff"  just="left" />
                     <TextTraits font="SansSerif"  size="9"  name="Legend"  style="plain"  color="#000000"  background="#00ffffff"  just="left" />
                     <WindowPosition x="-1933"  y="444"  width="1946"  height="1058"  displayed="0"  panelState="---" />
                   </GraphEnvironment>
                 </Graph>
                 <Gate gating:id="ID1953292561"  gating:parent_id="ID1884519236" >
                   <gating:PolygonGate eventsInside="1"  annoOffsetX="0"  annoOffsetY="0"  tint="#000000"  isTinted="0"  lineWeight="Normal"  userDefined="1"  quadId="-1"  gateResolution="256" >
                     <gating:dimension>
                       <data-type:fcs-dimension data-type:name="FSC-A" />
                     </gating:dimension>
                     <gating:dimension>
                       <data-type:fcs-dimension data-type:name="FSC-H" />
                     </gating:dimension>
                     <gating:vertex>
                       <gating:coordinate data-type:value="1999702.7930625826" />
                       <gating:coordinate data-type:value="2491162.375757576" />
                     </gating:vertex>
                     <gating:vertex>
                       <gating:coordinate data-type:value="25538207.713353645" />
                       <gating:coordinate data-type:value="16370495.612121211" />
                     </gating:vertex>
                     <gating:vertex>
                       <gating:coordinate data-type:value="34235284.562843286" />
                       <gating:coordinate data-type:value="16065455.32121212" />
                     </gating:vertex>
                     <gating:vertex>
                       <gating:coordinate data-type:value="4582111.277382031" />
                       <gating:coordinate data-type:value="203360.1939393939" />
                     </gating:vertex>
                     <gating:vertex>
                       <gating:coordinate data-type:value="1702874.231646554" />
                       <gating:coordinate data-type:value="2211542.109090909" />
                     </gating:vertex>
                   </gating:PolygonGate>
                 </Gate>
                 <Subpopulations>
                   <Population name="Cells of interest"  annotation=""  owningGroup="All Samples"  expanded="1"  sortPriority="10"  count="1241" >
                     <Graph smoothing="0"  backColor="#ffffff"  foreColor="#000000"  heatMapStatParameter="FL1-A"  type="Histogram"  fast="1" >
                       <Axis dimension="x"  name="FL4-A"  label=""  auto="auto" />
                       <Axis dimension="y"  name=""  label=""  auto="auto" />
                       <GraphSettings level="5%"  smoothingHighResolution="1"  contourHighResolution="1"  histogramSmoothingCount="0"  graphResolution="256"  showOutliers="0"  drawLargeDots="0"  dotsToDraw="8000"  tint="le.chartfill.tinted.40"  lineWeight="le.lineweight.normal"  lineStyle="le.linestyle.solid" />
                       <GraphEnvironment showGrid="0"  showAxes="tnlTNL"  showGates="1"  showFreqOnPlots="1"  showGateNameOnPlots="1"  showMedians="0"  showUncomped="0"  addEventParam="0"  lastYAxisName="" >
                         <TextTraits font="SansSerif"  size="11"  name="Labels"  style="plain"  color="#000000"  background="#00ffffff"  just="left" />
                         <TextTraits font="SansSerif"  size="11"  name="LayoutGates"  style="plain"  color="#000000"  background="#00ffffff"  just="left" />
                         <TextTraits font="SansSerif"  size="9"  name="Numbers"  style="plain"  color="#000000"  background="#00ffffff"  just="left" />
                         <TextTraits font="SansSerif"  size="9"  name="Legend"  style="plain"  color="#000000"  background="#00ffffff"  just="left" />
                         <WindowPosition x="-1933"  y="444"  width="1946"  height="1058"  displayed="1"  panelState="---" />
                       </GraphEnvironment>
                     </Graph>
                     <Gate gating:id="ID984808686"  gating:parent_id="ID1953292561" >
                       <gating:RectangleGate eventsInside="1"  annoOffsetX="0"  annoOffsetY="0"  tint="#000000"  isTinted="0"  lineWeight="Normal"  userDefined="1" >
                         <gating:dimension gating:min="1.9569540284567346"  gating:max="1.6777215999999985E7"  yRatio="0.013636363636363669" >
                           <data-type:fcs-dimension data-type:name="FL4-A" />
                         </gating:dimension>
                       </gating:RectangleGate>
                     </Gate>
                   </Population>
                 </Subpopulations>
               </Population>
             </Subpopulations>
           </Population>
         </Subpopulations>
       </SampleNode>
     </Sample>
     <Sample>
       <DataSet uri="file:/C:/Users/pawla/Desktop/Gordon%20Lab/RAD%20TGT%20experiments/22_09_09%20U251%20and%20cho%2012%20v%2054%20an%20echi%20ALL%20FILES/22_09_09%20U251%20and%20cho%2012%20v%2054%20an%20echi%20titrat/F01%2030%20min%20CHO%2012%20WDV.fcs"  sampleID="23" />
       <Transformations>
         <transforms:linear transforms:minRange="100000"  transforms:maxRange="16972844.940289985"  gain="1" >
           <data-type:parameter data-type:name="FSC-A" />
         </transforms:linear>
         <transforms:linear transforms:minRange="0"  transforms:maxRange="16777216"  gain="1" >
           <data-type:parameter data-type:name="SSC-A" />
         </transforms:linear>
         <transforms:log transforms:offset="1"  transforms:decades="7.2247198959" >
           <data-type:parameter data-type:name="FL1-A" />
         </transforms:log>
         <transforms:log transforms:offset="1"  transforms:decades="7.2247198959" >
           <data-type:parameter data-type:name="FL2-A" />
         </transforms:log>
         <transforms:log transforms:offset="1"  transforms:decades="7.2247198959" >
           <data-type:parameter data-type:name="FL3-A" />
         </transforms:log>
         <transforms:log transforms:offset="1"  transforms:decades="7.2247198959" >
           <data-type:parameter data-type:name="FL4-A" />
         </transforms:log>
         <transforms:linear transforms:minRange="0"  transforms:maxRange="16777216"  gain="1" >
           <data-type:parameter data-type:name="FSC-H" />
         </transforms:linear>
         <transforms:linear transforms:minRange="0"  transforms:maxRange="16777216"  gain="1" >
           <data-type:parameter data-type:name="SSC-H" />
         </transforms:linear>
         <transforms:log transforms:offset="1"  transforms:decades="7.2247198959" >
           <data-type:parameter data-type:name="FL1-H" />
         </transforms:log>
         <transforms:log transforms:offset="1"  transforms:decades="7.2247198959" >
           <data-type:parameter data-type:name="FL2-H" />
         </transforms:log>
         <transforms:log transforms:offset="1"  transforms:decades="7.2247198959" >
           <data-type:parameter data-type:name="FL3-H" />
         </transforms:log>
         <transforms:log transforms:offset="1"  transforms:decades="7.2247198959" >
           <data-type:parameter data-type:name="FL4-H" />
         </transforms:log>
         <transforms:linear transforms:minRange="0"  transforms:maxRange="16777216"  gain="1" >
           <data-type:parameter data-type:name="Width" />
         </transforms:linear>
         <transforms:linear transforms:minRange="13.9524348811"  transforms:maxRange="88"  gain="0.0996602492" >
           <data-type:parameter data-type:name="Time" />
         </transforms:linear>
       </Transformations>
       <Keywords>
         <Keyword name="FJ_FCS_VERSION"  value="3.1" />
         <Keyword name="$FIL"  value="F01 30 min CHO 12 WDV.fcs" />
         <Keyword name="$WELLID"  value="F01" />
         <Keyword name="$SMNO"  value="30 min CHO 12 WDV" />
         <Keyword name="$DATATYPE"  value="I" />
         <Keyword name="$MODE"  value="L" />
         <Keyword name="$BYTEORD"  value="4,3,2,1" />
         <Keyword name="$NEXTDATA"  value="0" />
         <Keyword name="$PAR"  value="14" />
         <Keyword name="$P7B"  value="32" />
         <Keyword name="$P7R"  value="16777216" />
         <Keyword name="$P7N"  value="FSC-H" />
         <Keyword name="$P7E"  value="0,0" />
         <Keyword name="#BDACCURIDECADES7"  value="7.224719870049579" />
         <Keyword name="$P7S"  value="FSC-H" />
         <Keyword name="#P7DetectorName"  value="FSC" />
         <Keyword name="#P7Dimension"  value="OTHER" />
         <Keyword name="#P7IsFluorescent"  value="false" />
         <Keyword name="#P7detectornumber"  value="70" />
         <Keyword name="$P7L"  value="143" />
         <Keyword name="#P7VirtualGain"  value="1.0" />
         <Keyword name="$P6B"  value="32" />
         <Keyword name="$P6R"  value="16777216" />
         <Keyword name="$P6N"  value="FL4-A" />
         <Keyword name="$P6E"  value="0,0" />
         <Keyword name="#BDACCURIDECADES6"  value="7.224719870049579" />
         <Keyword name="$P6S"  value="APC-A" />
         <Keyword name="#P6DetectorName"  value="FL4" />
         <Keyword name="#P6Dimension"  value="AREA" />
         <Keyword name="#P6IsFluorescent"  value="true" />
         <Keyword name="#P6detectornumber"  value="4" />
         <Keyword name="$P6L"  value="640" />
         <Keyword name="#P6VirtualGain"  value="1.0" />
         <Keyword name="$P8B"  value="32" />
         <Keyword name="$P8R"  value="16777216" />
         <Keyword name="$P8N"  value="SSC-H" />
         <Keyword name="$P8E"  value="0,0" />
         <Keyword name="#BDACCURIDECADES8"  value="7.224719870049579" />
         <Keyword name="$P8S"  value="SSC-H" />
         <Keyword name="#P8DetectorName"  value="SSC" />
         <Keyword name="#P8Dimension"  value="OTHER" />
         <Keyword name="#P8IsFluorescent"  value="false" />
         <Keyword name="#P8detectornumber"  value="83" />
         <Keyword name="$P8L"  value="143" />
         <Keyword name="#P8VirtualGain"  value="1.0" />
         <Keyword name="$P3B"  value="32" />
         <Keyword name="$P3R"  value="16777216" />
         <Keyword name="$P3N"  value="FL1-A" />
         <Keyword name="$P3E"  value="0,0" />
         <Keyword name="#BDACCURIDECADES3"  value="7.224719870049579" />
         <Keyword name="$P3S"  value="FITC-A" />
         <Keyword name="#P3DetectorName"  value="FL1" />
         <Keyword name="#P3Dimension"  value="AREA" />
         <Keyword name="#P3IsFluorescent"  value="true" />
         <Keyword name="#P3detectornumber"  value="1" />
         <Keyword name="$P3L"  value="488" />
         <Keyword name="#P3VirtualGain"  value="1.0" />
         <Keyword name="$P12B"  value="32" />
         <Keyword name="$P12R"  value="16777216" />
         <Keyword name="$P12N"  value="FL4-H" />
         <Keyword name="$P12E"  value="0,0" />
         <Keyword name="#BDACCURIDECADES12"  value="7.224719870049579" />
         <Keyword name="$P12S"  value="APC-H" />
         <Keyword name="#P12DetectorName"  value="FL4" />
         <Keyword name="#P12Dimension"  value="HEIGHT" />
         <Keyword name="#P12IsFluorescent"  value="true" />
         <Keyword name="#P12detectornumber"  value="4" />
         <Keyword name="$P12L"  value="640" />
         <Keyword name="#P12VirtualGain"  value="1.0" />
         <Keyword name="$P2B"  value="32" />
         <Keyword name="$P2R"  value="16777216" />
         <Keyword name="$P2N"  value="SSC-A" />
         <Keyword name="$P2E"  value="0,0" />
         <Keyword name="#BDACCURIDECADES2"  value="7.224719870049579" />
         <Keyword name="$P2S"  value="SSC-A" />
         <Keyword name="#P2DetectorName"  value="SSC" />
         <Keyword name="#P2Dimension"  value="OTHER" />
         <Keyword name="#P2IsFluorescent"  value="false" />
         <Keyword name="#P2detectornumber"  value="83" />
         <Keyword name="$P2L"  value="143" />
         <Keyword name="#P2VirtualGain"  value="1.0" />
         <Keyword name="$P14B"  value="32" />
         <Keyword name="$P14R"  value="16777216" />
         <Keyword name="$P14N"  value="Time" />
         <Keyword name="$P14E"  value="0,0" />
         <Keyword name="#BDACCURIDECADES14"  value="7.224719870049579" />
         <Keyword name="$P14S"  value="Time" />
         <Keyword name="#P14DetectorName"  value="No detector" />
         <Keyword name="#P14Dimension"  value="OTHER" />
         <Keyword name="#P14IsFluorescent"  value="false" />
         <Keyword name="#P14detectornumber"  value="-1" />
         <Keyword name="$P14L"  value="-1" />
         <Keyword name="#P14VirtualGain"  value="1.0" />
         <Keyword name="$P5B"  value="32" />
         <Keyword name="$P5R"  value="16777216" />
         <Keyword name="$P5N"  value="FL3-A" />
         <Keyword name="$P5E"  value="0,0" />
         <Keyword name="#BDACCURIDECADES5"  value="7.224719870049579" />
         <Keyword name="$P5S"  value="PerCP-A" />
         <Keyword name="#P5DetectorName"  value="FL3" />
         <Keyword name="#P5Dimension"  value="AREA" />
         <Keyword name="#P5IsFluorescent"  value="true" />
         <Keyword name="#P5detectornumber"  value="3" />
         <Keyword name="$P5L"  value="488" />
         <Keyword name="#P5VirtualGain"  value="1.0" />
         <Keyword name="$P10B"  value="32" />
         <Keyword name="$P10R"  value="16777216" />
         <Keyword name="$P10N"  value="FL2-H" />
         <Keyword name="$P10E"  value="0,0" />
         <Keyword name="#BDACCURIDECADES10"  value="7.224719870049579" />
         <Keyword name="$P10S"  value="PE-H" />
         <Keyword name="#P10DetectorName"  value="FL2" />
         <Keyword name="#P10Dimension"  value="HEIGHT" />
         <Keyword name="#P10IsFluorescent"  value="true" />
         <Keyword name="#P10detectornumber"  value="2" />
         <Keyword name="$P10L"  value="488" />
         <Keyword name="#P10VirtualGain"  value="1.0" />
         <Keyword name="$P11B"  value="32" />
         <Keyword name="$P11R"  value="16777216" />
         <Keyword name="$P11N"  value="FL3-H" />
         <Keyword name="$P11E"  value="0,0" />
         <Keyword name="#BDACCURIDECADES11"  value="7.224719870049579" />
         <Keyword name="$P11S"  value="PerCP-H" />
         <Keyword name="#P11DetectorName"  value="FL3" />
         <Keyword name="#P11Dimension"  value="HEIGHT" />
         <Keyword name="#P11IsFluorescent"  value="true" />
         <Keyword name="#P11detectornumber"  value="3" />
         <Keyword name="$P11L"  value="488" />
         <Keyword name="#P11VirtualGain"  value="1.0" />
         <Keyword name="$P13B"  value="32" />
         <Keyword name="$P13R"  value="16777216" />
         <Keyword name="$P13N"  value="Width" />
         <Keyword name="$P13E"  value="0,0" />
         <Keyword name="#BDACCURIDECADES13"  value="7.224719870049579" />
         <Keyword name="$P13S"  value="Width" />
         <Keyword name="#P13DetectorName"  value="No detector" />
         <Keyword name="#P13Dimension"  value="OTHER" />
         <Keyword name="#P13IsFluorescent"  value="false" />
         <Keyword name="#P13detectornumber"  value="-1" />
         <Keyword name="$P13L"  value="-1" />
         <Keyword name="#P13VirtualGain"  value="1.0" />
         <Keyword name="$P1B"  value="32" />
         <Keyword name="$P1R"  value="16777216" />
         <Keyword name="$P1N"  value="FSC-A" />
         <Keyword name="$P1E"  value="0,0" />
         <Keyword name="#BDACCURIDECADES1"  value="7.224719870049579" />
         <Keyword name="$P1S"  value="FSC-A" />
         <Keyword name="#P1DetectorName"  value="FSC" />
         <Keyword name="#P1Dimension"  value="OTHER" />
         <Keyword name="#P1IsFluorescent"  value="false" />
         <Keyword name="#P1detectornumber"  value="70" />
         <Keyword name="$P1L"  value="143" />
         <Keyword name="#P1VirtualGain"  value="1.0" />
         <Keyword name="$P4B"  value="32" />
         <Keyword name="$P4R"  value="16777216" />
         <Keyword name="$P4N"  value="FL2-A" />
         <Keyword name="$P4E"  value="0,0" />
         <Keyword name="#BDACCURIDECADES4"  value="7.224719870049579" />
         <Keyword name="$P4S"  value="PE-A" />
         <Keyword name="#P4DetectorName"  value="FL2" />
         <Keyword name="#P4Dimension"  value="AREA" />
         <Keyword name="#P4IsFluorescent"  value="true" />
         <Keyword name="#P4detectornumber"  value="2" />
         <Keyword name="$P4L"  value="488" />
         <Keyword name="#P4VirtualGain"  value="1.0" />
         <Keyword name="$P9B"  value="32" />
         <Keyword name="$P9R"  value="16777216" />
         <Keyword name="$P9N"  value="FL1-H" />
         <Keyword name="$P9E"  value="0,0" />
         <Keyword name="#BDACCURIDECADES9"  value="7.224719870049579" />
         <Keyword name="$P9S"  value="FITC-H" />
         <Keyword name="#P9DetectorName"  value="FL1" />
         <Keyword name="#P9Dimension"  value="HEIGHT" />
         <Keyword name="#P9IsFluorescent"  value="true" />
         <Keyword name="#P9detectornumber"  value="1" />
         <Keyword name="$P9L"  value="488" />
         <Keyword name="#P9VirtualGain"  value="1.0" />
         <Keyword name="$TOT"  value="7297" />
         <Keyword name="$DATE"  value="09-SEP-2022" />
         <Keyword name="$CYT"  value="BD Accuri C6 Plus" />
         <Keyword name="$CYTSN"  value="R66501700030" />
         <Keyword name="#SoftwareVersion"  value="BD Accuri C6 Plus 1.0.34.1" />
         <Keyword name="#LASERCONFIGURATION"  value="3 Blue 1 Red" />
         <Keyword name="$SPILLOVER"  value="8,FL1-A,FL2-A,FL3-A,FL4-A,FL1-H,FL2-H,FL3-H,FL4-H,1.0000,0.0000,0.0000,0.0000,0.0000,0.0000,0.0000,0.0000,0.0000,1.0000,0.0000,0.0000,0.0000,0.0000,0.0000,0.0000,0.0000,0.0000,1.0000,0.0000,0.0000,0.0000,0.0000,0.0000,0.0000,0.0000,0.0000,1.0000,0.0000,0.0000,0.0000,0.0000,0.0000,0.0000,0.0000,0.0000,1.0000,0.0000,0.0000,0.0000,0.0000,0.0000,0.0000,0.0000,0.0000,1.0000,0.0000,0.0000,0.0000,0.0000,0.0000,0.0000,0.0000,0.0000,1.0000,0.0000,0.0000,0.0000,0.0000,0.0000,0.0000,0.0000,0.0000,1.0000" />
         <Keyword name="#BDACCURICAPTUREDDATE"  value="1662753129412" />
         <Keyword name="$TIMESTEP"  value="0.1" />
         <Keyword name="$PROJ"  value="20220909_151146" />
         <Keyword name="$BTIM"  value="14:52:23.50" />
         <Keyword name="$ETIM"  value="14:53:51.91" />
         <Keyword name="#ATIM"  value="88" />
         <Keyword name="#ACQUISITIONTIMEMILLI"  value="88559" />
         <Keyword name="$TR"  value="FSC-H,80000" />
         <Keyword name="#SECONDARYTHRESHOLD"  value="FSC-H,0" />
         <Keyword name="$VOL"  value="96377" />
         <Keyword name="#P1MaxUsefulDataChannel"  value="14680063" />
         <Keyword name="#P2MaxUsefulDataChannel"  value="1310719" />
         <Keyword name="#P3MaxUsefulDataChannel"  value="7679" />
         <Keyword name="#P4MaxUsefulDataChannel"  value="3583" />
         <Keyword name="#P5MaxUsefulDataChannel"  value="6143" />
         <Keyword name="#P6MaxUsefulDataChannel"  value="65535" />
         <Keyword name="#P7MaxUsefulDataChannel"  value="7077887" />
         <Keyword name="#P8MaxUsefulDataChannel"  value="786431" />
         <Keyword name="#P9MaxUsefulDataChannel"  value="2815" />
         <Keyword name="#P10MaxUsefulDataChannel"  value="1407" />
         <Keyword name="#P11MaxUsefulDataChannel"  value="3071" />
         <Keyword name="#P12MaxUsefulDataChannel"  value="65535" />
         <Keyword name="#P13MaxUsefulDataChannel"  value="139" />
         <Keyword name="#P14MaxUsefulDataChannel"  value="983" />
         <Keyword name="$BEGINSTEXT"  value="58" />
         <Keyword name="$ENDSTEXT"  value="4430" />
         <Keyword name="$BEGINDATA"  value="4431" />
         <Keyword name="$ENDDATA"  value="413062" />
         <Keyword name="$BEGINANALYSIS"  value="0" />
         <Keyword name="$ENDANALYSIS"  value="0" />
         <Keyword name="#SPACERS"  value="0000" />
       </Keywords>
       <SampleNode name="F01 30 min CHO 12 WDV.fcs"  annotation=""  owningGroup=""  expanded="1"  sortPriority="10"  count="7297"  sampleID="23" >
         <Graph smoothing="0"  backColor="#ffffff"  foreColor="#000000"  type="Pseudocolor"  fast="1" >
           <Axis dimension="x"  name="FSC-A"  label=""  auto="auto" />
           <Axis dimension="y"  name="SSC-A"  label=""  auto="auto" />
           <GraphSettings level="5%"  smoothingHighResolution="1"  contourHighResolution="1"  histogramSmoothingCount="0"  graphResolution="256"  showOutliers="0"  drawLargeDots="0"  dotsToDraw="8000"  tint="le.chartfill.tinted.40"  lineWeight="le.lineweight.normal"  lineStyle="le.linestyle.solid" />
           <GraphEnvironment showGrid="0"  showAxes="tnlTNL"  showGates="1"  showFreqOnPlots="1"  showGateNameOnPlots="1"  showMedians="0"  showUncomped="0"  addEventParam="0"  lastYAxisName="" >
             <TextTraits font="SansSerif"  size="11"  name="Labels"  style="plain"  color="#000000"  background="#00ffffff"  just="left" />
             <TextTraits font="SansSerif"  size="11"  name="LayoutGates"  style="plain"  color="#000000"  background="#00ffffff"  just="left" />
             <TextTraits font="SansSerif"  size="9"  name="Numbers"  style="plain"  color="#000000"  background="#00ffffff"  just="left" />
             <TextTraits font="SansSerif"  size="9"  name="Legend"  style="plain"  color="#000000"  background="#00ffffff"  just="left" />
             <WindowPosition x="0"  y="0"  width="0"  height="0"  displayed="0"  panelState="" />
           </GraphEnvironment>
         </Graph>
         <Subpopulations>
           <Population name="Cells"  annotation=""  owningGroup="All Samples"  expanded="1"  sortPriority="10"  count="3380" >
             <Graph smoothing="0"  backColor="#ffffff"  foreColor="#000000"  heatMapStatParameter="FL1-A"  type="Pseudocolor"  fast="1" >
               <Axis dimension="x"  name="FSC-A"  label=""  auto="auto" />
               <Axis dimension="y"  name="FSC-H"  label=""  auto="auto" />
               <GraphSettings level="5%"  smoothingHighResolution="1"  contourHighResolution="1"  histogramSmoothingCount="0"  graphResolution="256"  showOutliers="0"  drawLargeDots="0"  dotsToDraw="8000"  tint="le.chartfill.tinted.40"  lineWeight="le.lineweight.normal"  lineStyle="le.linestyle.solid" />
               <GraphEnvironment showGrid="0"  showAxes="tnlTNL"  showGates="1"  showFreqOnPlots="1"  showGateNameOnPlots="1"  showMedians="0"  showUncomped="0"  addEventParam="0"  lastYAxisName="" >
                 <TextTraits font="SansSerif"  size="11"  name="Labels"  style="plain"  color="#000000"  background="#00ffffff"  just="left" />
                 <TextTraits font="SansSerif"  size="11"  name="LayoutGates"  style="plain"  color="#000000"  background="#00ffffff"  just="left" />
                 <TextTraits font="SansSerif"  size="9"  name="Numbers"  style="plain"  color="#000000"  background="#00ffffff"  just="left" />
                 <TextTraits font="SansSerif"  size="9"  name="Legend"  style="plain"  color="#000000"  background="#00ffffff"  just="left" />
                 <WindowPosition x="-1933"  y="444"  width="1946"  height="1058"  displayed="0"  panelState="---" />
               </GraphEnvironment>
             </Graph>
             <Gate gating:id="ID915242067" >
               <gating:PolygonGate eventsInside="1"  annoOffsetX="0"  annoOffsetY="0"  tint="#000000"  isTinted="0"  lineWeight="Normal"  userDefined="1"  quadId="-1"  gateResolution="256" >
                 <gating:dimension>
                   <data-type:fcs-dimension data-type:name="FSC-A" />
                 </gating:dimension>
                 <gating:dimension>
                   <data-type:fcs-dimension data-type:name="SSC-A" />
                 </gating:dimension>
                 <gating:vertex>
                   <gating:coordinate data-type:value="15768782.653327115" />
                   <gating:coordinate data-type:value="7489114.084966927" />
                 </gating:vertex>
                 <gating:vertex>
                   <gating:coordinate data-type:value="3903519.4869970363" />
                   <gating:coordinate data-type:value="794672.0072226021" />
                 </gating:vertex>
                 <gating:vertex>
                   <gating:coordinate data-type:value="3755397.8113371544" />
                   <gating:coordinate data-type:value="41633.4226430515" />
                 </gating:vertex>
                 <gating:vertex>
                   <gating:coordinate data-type:value="17217928.545018647" />
                   <gating:coordinate data-type:value="117017.4075776081" />
                 </gating:vertex>
                 <gating:vertex>
                   <gating:coordinate data-type:value="16275860.220413405" />
                   <gating:coordinate data-type:value="774892.343407863" />
                 </gating:vertex>
               </gating:PolygonGate>
             </Gate>
             <Subpopulations>
               <Population name="Single Cells"  annotation=""  owningGroup="All Samples"  expanded="1"  sortPriority="10"  count="3356" >
                 <Graph smoothing="0"  backColor="#ffffff"  foreColor="#000000"  heatMapStatParameter="FL1-A"  type="Histogram"  fast="1" >
                   <Axis dimension="x"  name="FL4-A"  label=""  auto="auto" />
                   <Axis dimension="y"  name=""  label=""  auto="auto" />
                   <GraphSettings level="5%"  smoothingHighResolution="1"  contourHighResolution="1"  histogramSmoothingCount="0"  graphResolution="256"  showOutliers="0"  drawLargeDots="0"  dotsToDraw="8000"  tint="le.chartfill.tinted.40"  lineWeight="le.lineweight.normal"  lineStyle="le.linestyle.solid" />
                   <GraphEnvironment showGrid="0"  showAxes="tnlTNL"  showGates="1"  showFreqOnPlots="1"  showGateNameOnPlots="1"  showMedians="0"  showUncomped="0"  addEventParam="0"  lastYAxisName="" >
                     <TextTraits font="SansSerif"  size="11"  name="Labels"  style="plain"  color="#000000"  background="#00ffffff"  just="left" />
                     <TextTraits font="SansSerif"  size="11"  name="LayoutGates"  style="plain"  color="#000000"  background="#00ffffff"  just="left" />
                     <TextTraits font="SansSerif"  size="9"  name="Numbers"  style="plain"  color="#000000"  background="#00ffffff"  just="left" />
                     <TextTraits font="SansSerif"  size="9"  name="Legend"  style="plain"  color="#000000"  background="#00ffffff"  just="left" />
                     <WindowPosition x="-1933"  y="444"  width="1946"  height="1058"  displayed="0"  panelState="---" />
                   </GraphEnvironment>
                 </Graph>
                 <Gate gating:id="ID286165384"  gating:parent_id="ID915242067" >
                   <gating:PolygonGate eventsInside="1"  annoOffsetX="0"  annoOffsetY="0"  tint="#000000"  isTinted="0"  lineWeight="Normal"  userDefined="1"  quadId="-1"  gateResolution="256" >
                     <gating:dimension>
                       <data-type:fcs-dimension data-type:name="FSC-A" />
                     </gating:dimension>
                     <gating:dimension>
                       <data-type:fcs-dimension data-type:name="FSC-H" />
                     </gating:dimension>
                     <gating:vertex>
                       <gating:coordinate data-type:value="1999702.7930625826" />
                       <gating:coordinate data-type:value="2491162.375757576" />
                     </gating:vertex>
                     <gating:vertex>
                       <gating:coordinate data-type:value="25538207.713353645" />
                       <gating:coordinate data-type:value="16370495.612121211" />
                     </gating:vertex>
                     <gating:vertex>
                       <gating:coordinate data-type:value="34235284.562843286" />
                       <gating:coordinate data-type:value="16065455.32121212" />
                     </gating:vertex>
                     <gating:vertex>
                       <gating:coordinate data-type:value="4582111.277382031" />
                       <gating:coordinate data-type:value="203360.1939393939" />
                     </gating:vertex>
                     <gating:vertex>
                       <gating:coordinate data-type:value="1702874.231646554" />
                       <gating:coordinate data-type:value="2211542.109090909" />
                     </gating:vertex>
                   </gating:PolygonGate>
                 </Gate>
                 <Subpopulations>
                   <Population name="Cells of interest"  annotation=""  owningGroup="All Samples"  expanded="1"  sortPriority="10"  count="3104" >
                     <Graph smoothing="0"  backColor="#ffffff"  foreColor="#000000"  heatMapStatParameter="FL1-A"  type="Histogram"  fast="1" >
                       <Axis dimension="x"  name="FL4-A"  label=""  auto="auto" />
                       <Axis dimension="y"  name=""  label=""  auto="auto" />
                       <GraphSettings level="5%"  smoothingHighResolution="1"  contourHighResolution="1"  histogramSmoothingCount="0"  graphResolution="256"  showOutliers="0"  drawLargeDots="0"  dotsToDraw="8000"  tint="le.chartfill.tinted.40"  lineWeight="le.lineweight.normal"  lineStyle="le.linestyle.solid" />
                       <GraphEnvironment showGrid="0"  showAxes="tnlTNL"  showGates="1"  showFreqOnPlots="1"  showGateNameOnPlots="1"  showMedians="0"  showUncomped="0"  addEventParam="0"  lastYAxisName="" >
                         <TextTraits font="SansSerif"  size="11"  name="Labels"  style="plain"  color="#000000"  background="#00ffffff"  just="left" />
                         <TextTraits font="SansSerif"  size="11"  name="LayoutGates"  style="plain"  color="#000000"  background="#00ffffff"  just="left" />
                         <TextTraits font="SansSerif"  size="9"  name="Numbers"  style="plain"  color="#000000"  background="#00ffffff"  just="left" />
                         <TextTraits font="SansSerif"  size="9"  name="Legend"  style="plain"  color="#000000"  background="#00ffffff"  just="left" />
                         <WindowPosition x="-1933"  y="444"  width="1946"  height="1058"  displayed="1"  panelState="---" />
                       </GraphEnvironment>
                     </Graph>
                     <Gate gating:id="ID394442331"  gating:parent_id="ID286165384" >
                       <gating:RectangleGate eventsInside="1"  annoOffsetX="0"  annoOffsetY="0"  tint="#000000"  isTinted="0"  lineWeight="Normal"  userDefined="1" >
                         <gating:dimension gating:min="1.9569540284567346"  gating:max="1.6777215999999985E7"  yRatio="0.013636363636363669" >
                           <data-type:fcs-dimension data-type:name="FL4-A" />
                         </gating:dimension>
                       </gating:RectangleGate>
                     </Gate>
                   </Population>
                 </Subpopulations>
               </Population>
             </Subpopulations>
           </Population>
         </Subpopulations>
       </SampleNode>
     </Sample>
     <Sample>
       <DataSet uri="file:/C:/Users/pawla/Desktop/Gordon%20Lab/RAD%20TGT%20experiments/22_09_09%20U251%20and%20cho%2012%20v%2054%20an%20echi%20ALL%20FILES/22_09_09%20U251%20and%20cho%2012%20v%2054%20an%20echi%20titrat/F02%2030%20min%20CHO%2054%20WDV.fcs"  sampleID="24" />
       <Transformations>
         <transforms:linear transforms:minRange="100000"  transforms:maxRange="16972844.940289985"  gain="1" >
           <data-type:parameter data-type:name="FSC-A" />
         </transforms:linear>
         <transforms:linear transforms:minRange="0"  transforms:maxRange="16777216"  gain="1" >
           <data-type:parameter data-type:name="SSC-A" />
         </transforms:linear>
         <transforms:log transforms:offset="1"  transforms:decades="7.2247198959" >
           <data-type:parameter data-type:name="FL1-A" />
         </transforms:log>
         <transforms:log transforms:offset="1"  transforms:decades="7.2247198959" >
           <data-type:parameter data-type:name="FL2-A" />
         </transforms:log>
         <transforms:log transforms:offset="1"  transforms:decades="7.2247198959" >
           <data-type:parameter data-type:name="FL3-A" />
         </transforms:log>
         <transforms:log transforms:offset="1"  transforms:decades="7.2247198959" >
           <data-type:parameter data-type:name="FL4-A" />
         </transforms:log>
         <transforms:linear transforms:minRange="0"  transforms:maxRange="16777216"  gain="1" >
           <data-type:parameter data-type:name="FSC-H" />
         </transforms:linear>
         <transforms:linear transforms:minRange="0"  transforms:maxRange="16777216"  gain="1" >
           <data-type:parameter data-type:name="SSC-H" />
         </transforms:linear>
         <transforms:log transforms:offset="1"  transforms:decades="7.2247198959" >
           <data-type:parameter data-type:name="FL1-H" />
         </transforms:log>
         <transforms:log transforms:offset="1"  transforms:decades="7.2247198959" >
           <data-type:parameter data-type:name="FL2-H" />
         </transforms:log>
         <transforms:log transforms:offset="1"  transforms:decades="7.2247198959" >
           <data-type:parameter data-type:name="FL3-H" />
         </transforms:log>
         <transforms:log transforms:offset="1"  transforms:decades="7.2247198959" >
           <data-type:parameter data-type:name="FL4-H" />
         </transforms:log>
         <transforms:linear transforms:minRange="0"  transforms:maxRange="16777216"  gain="1" >
           <data-type:parameter data-type:name="Width" />
         </transforms:linear>
         <transforms:linear transforms:minRange="14.1461286805"  transforms:maxRange="92"  gain="0.1003271538" >
           <data-type:parameter data-type:name="Time" />
         </transforms:linear>
       </Transformations>
       <Keywords>
         <Keyword name="FJ_FCS_VERSION"  value="3.1" />
         <Keyword name="$FIL"  value="F02 30 min CHO 54 WDV.fcs" />
         <Keyword name="$WELLID"  value="F02" />
         <Keyword name="$SMNO"  value="30 min CHO 54 WDV" />
         <Keyword name="$DATATYPE"  value="I" />
         <Keyword name="$MODE"  value="L" />
         <Keyword name="$BYTEORD"  value="4,3,2,1" />
         <Keyword name="$NEXTDATA"  value="0" />
         <Keyword name="$PAR"  value="14" />
         <Keyword name="$P7B"  value="32" />
         <Keyword name="$P7R"  value="16777216" />
         <Keyword name="$P7N"  value="FSC-H" />
         <Keyword name="$P7E"  value="0,0" />
         <Keyword name="#BDACCURIDECADES7"  value="7.224719870049579" />
         <Keyword name="$P7S"  value="FSC-H" />
         <Keyword name="#P7DetectorName"  value="FSC" />
         <Keyword name="#P7Dimension"  value="OTHER" />
         <Keyword name="#P7IsFluorescent"  value="false" />
         <Keyword name="#P7detectornumber"  value="70" />
         <Keyword name="$P7L"  value="143" />
         <Keyword name="#P7VirtualGain"  value="1.0" />
         <Keyword name="$P6B"  value="32" />
         <Keyword name="$P6R"  value="16777216" />
         <Keyword name="$P6N"  value="FL4-A" />
         <Keyword name="$P6E"  value="0,0" />
         <Keyword name="#BDACCURIDECADES6"  value="7.224719870049579" />
         <Keyword name="$P6S"  value="APC-A" />
         <Keyword name="#P6DetectorName"  value="FL4" />
         <Keyword name="#P6Dimension"  value="AREA" />
         <Keyword name="#P6IsFluorescent"  value="true" />
         <Keyword name="#P6detectornumber"  value="4" />
         <Keyword name="$P6L"  value="640" />
         <Keyword name="#P6VirtualGain"  value="1.0" />
         <Keyword name="$P8B"  value="32" />
         <Keyword name="$P8R"  value="16777216" />
         <Keyword name="$P8N"  value="SSC-H" />
         <Keyword name="$P8E"  value="0,0" />
         <Keyword name="#BDACCURIDECADES8"  value="7.224719870049579" />
         <Keyword name="$P8S"  value="SSC-H" />
         <Keyword name="#P8DetectorName"  value="SSC" />
         <Keyword name="#P8Dimension"  value="OTHER" />
         <Keyword name="#P8IsFluorescent"  value="false" />
         <Keyword name="#P8detectornumber"  value="83" />
         <Keyword name="$P8L"  value="143" />
         <Keyword name="#P8VirtualGain"  value="1.0" />
         <Keyword name="$P3B"  value="32" />
         <Keyword name="$P3R"  value="16777216" />
         <Keyword name="$P3N"  value="FL1-A" />
         <Keyword name="$P3E"  value="0,0" />
         <Keyword name="#BDACCURIDECADES3"  value="7.224719870049579" />
         <Keyword name="$P3S"  value="FITC-A" />
         <Keyword name="#P3DetectorName"  value="FL1" />
         <Keyword name="#P3Dimension"  value="AREA" />
         <Keyword name="#P3IsFluorescent"  value="true" />
         <Keyword name="#P3detectornumber"  value="1" />
         <Keyword name="$P3L"  value="488" />
         <Keyword name="#P3VirtualGain"  value="1.0" />
         <Keyword name="$P12B"  value="32" />
         <Keyword name="$P12R"  value="16777216" />
         <Keyword name="$P12N"  value="FL4-H" />
         <Keyword name="$P12E"  value="0,0" />
         <Keyword name="#BDACCURIDECADES12"  value="7.224719870049579" />
         <Keyword name="$P12S"  value="APC-H" />
         <Keyword name="#P12DetectorName"  value="FL4" />
         <Keyword name="#P12Dimension"  value="HEIGHT" />
         <Keyword name="#P12IsFluorescent"  value="true" />
         <Keyword name="#P12detectornumber"  value="4" />
         <Keyword name="$P12L"  value="640" />
         <Keyword name="#P12VirtualGain"  value="1.0" />
         <Keyword name="$P2B"  value="32" />
         <Keyword name="$P2R"  value="16777216" />
         <Keyword name="$P2N"  value="SSC-A" />
         <Keyword name="$P2E"  value="0,0" />
         <Keyword name="#BDACCURIDECADES2"  value="7.224719870049579" />
         <Keyword name="$P2S"  value="SSC-A" />
         <Keyword name="#P2DetectorName"  value="SSC" />
         <Keyword name="#P2Dimension"  value="OTHER" />
         <Keyword name="#P2IsFluorescent"  value="false" />
         <Keyword name="#P2detectornumber"  value="83" />
         <Keyword name="$P2L"  value="143" />
         <Keyword name="#P2VirtualGain"  value="1.0" />
         <Keyword name="$P14B"  value="32" />
         <Keyword name="$P14R"  value="16777216" />
         <Keyword name="$P14N"  value="Time" />
         <Keyword name="$P14E"  value="0,0" />
         <Keyword name="#BDACCURIDECADES14"  value="7.224719870049579" />
         <Keyword name="$P14S"  value="Time" />
         <Keyword name="#P14DetectorName"  value="No detector" />
         <Keyword name="#P14Dimension"  value="OTHER" />
         <Keyword name="#P14IsFluorescent"  value="false" />
         <Keyword name="#P14detectornumber"  value="-1" />
         <Keyword name="$P14L"  value="-1" />
         <Keyword name="#P14VirtualGain"  value="1.0" />
         <Keyword name="$P5B"  value="32" />
         <Keyword name="$P5R"  value="16777216" />
         <Keyword name="$P5N"  value="FL3-A" />
         <Keyword name="$P5E"  value="0,0" />
         <Keyword name="#BDACCURIDECADES5"  value="7.224719870049579" />
         <Keyword name="$P5S"  value="PerCP-A" />
         <Keyword name="#P5DetectorName"  value="FL3" />
         <Keyword name="#P5Dimension"  value="AREA" />
         <Keyword name="#P5IsFluorescent"  value="true" />
         <Keyword name="#P5detectornumber"  value="3" />
         <Keyword name="$P5L"  value="488" />
         <Keyword name="#P5VirtualGain"  value="1.0" />
         <Keyword name="$P10B"  value="32" />
         <Keyword name="$P10R"  value="16777216" />
         <Keyword name="$P10N"  value="FL2-H" />
         <Keyword name="$P10E"  value="0,0" />
         <Keyword name="#BDACCURIDECADES10"  value="7.224719870049579" />
         <Keyword name="$P10S"  value="PE-H" />
         <Keyword name="#P10DetectorName"  value="FL2" />
         <Keyword name="#P10Dimension"  value="HEIGHT" />
         <Keyword name="#P10IsFluorescent"  value="true" />
         <Keyword name="#P10detectornumber"  value="2" />
         <Keyword name="$P10L"  value="488" />
         <Keyword name="#P10VirtualGain"  value="1.0" />
         <Keyword name="$P11B"  value="32" />
         <Keyword name="$P11R"  value="16777216" />
         <Keyword name="$P11N"  value="FL3-H" />
         <Keyword name="$P11E"  value="0,0" />
         <Keyword name="#BDACCURIDECADES11"  value="7.224719870049579" />
         <Keyword name="$P11S"  value="PerCP-H" />
         <Keyword name="#P11DetectorName"  value="FL3" />
         <Keyword name="#P11Dimension"  value="HEIGHT" />
         <Keyword name="#P11IsFluorescent"  value="true" />
         <Keyword name="#P11detectornumber"  value="3" />
         <Keyword name="$P11L"  value="488" />
         <Keyword name="#P11VirtualGain"  value="1.0" />
         <Keyword name="$P13B"  value="32" />
         <Keyword name="$P13R"  value="16777216" />
         <Keyword name="$P13N"  value="Width" />
         <Keyword name="$P13E"  value="0,0" />
         <Keyword name="#BDACCURIDECADES13"  value="7.224719870049579" />
         <Keyword name="$P13S"  value="Width" />
         <Keyword name="#P13DetectorName"  value="No detector" />
         <Keyword name="#P13Dimension"  value="OTHER" />
         <Keyword name="#P13IsFluorescent"  value="false" />
         <Keyword name="#P13detectornumber"  value="-1" />
         <Keyword name="$P13L"  value="-1" />
         <Keyword name="#P13VirtualGain"  value="1.0" />
         <Keyword name="$P1B"  value="32" />
         <Keyword name="$P1R"  value="16777216" />
         <Keyword name="$P1N"  value="FSC-A" />
         <Keyword name="$P1E"  value="0,0" />
         <Keyword name="#BDACCURIDECADES1"  value="7.224719870049579" />
         <Keyword name="$P1S"  value="FSC-A" />
         <Keyword name="#P1DetectorName"  value="FSC" />
         <Keyword name="#P1Dimension"  value="OTHER" />
         <Keyword name="#P1IsFluorescent"  value="false" />
         <Keyword name="#P1detectornumber"  value="70" />
         <Keyword name="$P1L"  value="143" />
         <Keyword name="#P1VirtualGain"  value="1.0" />
         <Keyword name="$P4B"  value="32" />
         <Keyword name="$P4R"  value="16777216" />
         <Keyword name="$P4N"  value="FL2-A" />
         <Keyword name="$P4E"  value="0,0" />
         <Keyword name="#BDACCURIDECADES4"  value="7.224719870049579" />
         <Keyword name="$P4S"  value="PE-A" />
         <Keyword name="#P4DetectorName"  value="FL2" />
         <Keyword name="#P4Dimension"  value="AREA" />
         <Keyword name="#P4IsFluorescent"  value="true" />
         <Keyword name="#P4detectornumber"  value="2" />
         <Keyword name="$P4L"  value="488" />
         <Keyword name="#P4VirtualGain"  value="1.0" />
         <Keyword name="$P9B"  value="32" />
         <Keyword name="$P9R"  value="16777216" />
         <Keyword name="$P9N"  value="FL1-H" />
         <Keyword name="$P9E"  value="0,0" />
         <Keyword name="#BDACCURIDECADES9"  value="7.224719870049579" />
         <Keyword name="$P9S"  value="FITC-H" />
         <Keyword name="#P9DetectorName"  value="FL1" />
         <Keyword name="#P9Dimension"  value="HEIGHT" />
         <Keyword name="#P9IsFluorescent"  value="true" />
         <Keyword name="#P9detectornumber"  value="1" />
         <Keyword name="$P9L"  value="488" />
         <Keyword name="#P9VirtualGain"  value="1.0" />
         <Keyword name="$TOT"  value="5580" />
         <Keyword name="$DATE"  value="09-SEP-2022" />
         <Keyword name="$CYT"  value="BD Accuri C6 Plus" />
         <Keyword name="$CYTSN"  value="R66501700030" />
         <Keyword name="#SoftwareVersion"  value="BD Accuri C6 Plus 1.0.34.1" />
         <Keyword name="#LASERCONFIGURATION"  value="3 Blue 1 Red" />
         <Keyword name="$SPILLOVER"  value="8,FL1-A,FL2-A,FL3-A,FL4-A,FL1-H,FL2-H,FL3-H,FL4-H,1.0000,0.0000,0.0000,0.0000,0.0000,0.0000,0.0000,0.0000,0.0000,1.0000,0.0000,0.0000,0.0000,0.0000,0.0000,0.0000,0.0000,0.0000,1.0000,0.0000,0.0000,0.0000,0.0000,0.0000,0.0000,0.0000,0.0000,1.0000,0.0000,0.0000,0.0000,0.0000,0.0000,0.0000,0.0000,0.0000,1.0000,0.0000,0.0000,0.0000,0.0000,0.0000,0.0000,0.0000,0.0000,1.0000,0.0000,0.0000,0.0000,0.0000,0.0000,0.0000,0.0000,0.0000,1.0000,0.0000,0.0000,0.0000,0.0000,0.0000,0.0000,0.0000,0.0000,1.0000" />
         <Keyword name="#BDACCURICAPTUREDDATE"  value="1662752992743" />
         <Keyword name="$TIMESTEP"  value="0.1" />
         <Keyword name="$PROJ"  value="20220909_151146" />
         <Keyword name="$BTIM"  value="14:50:06.91" />
         <Keyword name="$ETIM"  value="14:51:38.37" />
         <Keyword name="#ATIM"  value="91" />
         <Keyword name="#ACQUISITIONTIMEMILLI"  value="91961" />
         <Keyword name="$TR"  value="FSC-H,80000" />
         <Keyword name="#SECONDARYTHRESHOLD"  value="FSC-H,0" />
         <Keyword name="$VOL"  value="100354" />
         <Keyword name="#P1MaxUsefulDataChannel"  value="15204351" />
         <Keyword name="#P2MaxUsefulDataChannel"  value="1310719" />
         <Keyword name="#P3MaxUsefulDataChannel"  value="8191" />
         <Keyword name="#P4MaxUsefulDataChannel"  value="4095" />
         <Keyword name="#P5MaxUsefulDataChannel"  value="6143" />
         <Keyword name="#P6MaxUsefulDataChannel"  value="65535" />
         <Keyword name="#P7MaxUsefulDataChannel"  value="7208959" />
         <Keyword name="#P8MaxUsefulDataChannel"  value="851967" />
         <Keyword name="#P9MaxUsefulDataChannel"  value="3071" />
         <Keyword name="#P10MaxUsefulDataChannel"  value="1535" />
         <Keyword name="#P11MaxUsefulDataChannel"  value="3071" />
         <Keyword name="#P12MaxUsefulDataChannel"  value="65535" />
         <Keyword name="#P13MaxUsefulDataChannel"  value="143" />
         <Keyword name="#P14MaxUsefulDataChannel"  value="1007" />
         <Keyword name="$BEGINSTEXT"  value="58" />
         <Keyword name="$ENDSTEXT"  value="4432" />
         <Keyword name="$BEGINDATA"  value="4433" />
         <Keyword name="$ENDDATA"  value="316912" />
         <Keyword name="$BEGINANALYSIS"  value="0" />
         <Keyword name="$ENDANALYSIS"  value="0" />
         <Keyword name="#SPACERS"  value="0000" />
       </Keywords>
       <SampleNode name="F02 30 min CHO 54 WDV.fcs"  annotation=""  owningGroup=""  expanded="1"  sortPriority="10"  count="5580"  sampleID="24" >
         <Graph smoothing="0"  backColor="#ffffff"  foreColor="#000000"  type="Pseudocolor"  fast="1" >
           <Axis dimension="x"  name="FSC-A"  label=""  auto="auto" />
           <Axis dimension="y"  name="SSC-A"  label=""  auto="auto" />
           <GraphSettings level="5%"  smoothingHighResolution="1"  contourHighResolution="1"  histogramSmoothingCount="0"  graphResolution="256"  showOutliers="0"  drawLargeDots="0"  dotsToDraw="8000"  tint="le.chartfill.tinted.40"  lineWeight="le.lineweight.normal"  lineStyle="le.linestyle.solid" />
           <GraphEnvironment showGrid="0"  showAxes="tnlTNL"  showGates="1"  showFreqOnPlots="1"  showGateNameOnPlots="1"  showMedians="0"  showUncomped="0"  addEventParam="0"  lastYAxisName="" >
             <TextTraits font="SansSerif"  size="11"  name="Labels"  style="plain"  color="#000000"  background="#00ffffff"  just="left" />
             <TextTraits font="SansSerif"  size="11"  name="LayoutGates"  style="plain"  color="#000000"  background="#00ffffff"  just="left" />
             <TextTraits font="SansSerif"  size="9"  name="Numbers"  style="plain"  color="#000000"  background="#00ffffff"  just="left" />
             <TextTraits font="SansSerif"  size="9"  name="Legend"  style="plain"  color="#000000"  background="#00ffffff"  just="left" />
             <WindowPosition x="0"  y="0"  width="0"  height="0"  displayed="0"  panelState="" />
           </GraphEnvironment>
         </Graph>
         <Subpopulations>
           <Population name="Cells"  annotation=""  owningGroup="All Samples"  expanded="1"  sortPriority="10"  count="2600" >
             <Graph smoothing="0"  backColor="#ffffff"  foreColor="#000000"  heatMapStatParameter="FL1-A"  type="Pseudocolor"  fast="1" >
               <Axis dimension="x"  name="FSC-A"  label=""  auto="auto" />
               <Axis dimension="y"  name="FSC-H"  label=""  auto="auto" />
               <GraphSettings level="5%"  smoothingHighResolution="1"  contourHighResolution="1"  histogramSmoothingCount="0"  graphResolution="256"  showOutliers="0"  drawLargeDots="0"  dotsToDraw="8000"  tint="le.chartfill.tinted.40"  lineWeight="le.lineweight.normal"  lineStyle="le.linestyle.solid" />
               <GraphEnvironment showGrid="0"  showAxes="tnlTNL"  showGates="1"  showFreqOnPlots="1"  showGateNameOnPlots="1"  showMedians="0"  showUncomped="0"  addEventParam="0"  lastYAxisName="" >
                 <TextTraits font="SansSerif"  size="11"  name="Labels"  style="plain"  color="#000000"  background="#00ffffff"  just="left" />
                 <TextTraits font="SansSerif"  size="11"  name="LayoutGates"  style="plain"  color="#000000"  background="#00ffffff"  just="left" />
                 <TextTraits font="SansSerif"  size="9"  name="Numbers"  style="plain"  color="#000000"  background="#00ffffff"  just="left" />
                 <TextTraits font="SansSerif"  size="9"  name="Legend"  style="plain"  color="#000000"  background="#00ffffff"  just="left" />
                 <WindowPosition x="-1933"  y="444"  width="1946"  height="1058"  displayed="0"  panelState="---" />
               </GraphEnvironment>
             </Graph>
             <Gate gating:id="ID776165129" >
               <gating:PolygonGate eventsInside="1"  annoOffsetX="0"  annoOffsetY="0"  tint="#000000"  isTinted="0"  lineWeight="Normal"  userDefined="1"  quadId="-1"  gateResolution="256" >
                 <gating:dimension>
                   <data-type:fcs-dimension data-type:name="FSC-A" />
                 </gating:dimension>
                 <gating:dimension>
                   <data-type:fcs-dimension data-type:name="SSC-A" />
                 </gating:dimension>
                 <gating:vertex>
                   <gating:coordinate data-type:value="15768782.653327115" />
                   <gating:coordinate data-type:value="7489114.084966927" />
                 </gating:vertex>
                 <gating:vertex>
                   <gating:coordinate data-type:value="3903519.4869970363" />
                   <gating:coordinate data-type:value="794672.0072226021" />
                 </gating:vertex>
                 <gating:vertex>
                   <gating:coordinate data-type:value="3755397.8113371544" />
                   <gating:coordinate data-type:value="41633.4226430515" />
                 </gating:vertex>
                 <gating:vertex>
                   <gating:coordinate data-type:value="17217928.545018647" />
                   <gating:coordinate data-type:value="117017.4075776081" />
                 </gating:vertex>
                 <gating:vertex>
                   <gating:coordinate data-type:value="16275860.220413405" />
                   <gating:coordinate data-type:value="774892.343407863" />
                 </gating:vertex>
               </gating:PolygonGate>
             </Gate>
             <Subpopulations>
               <Population name="Single Cells"  annotation=""  owningGroup="All Samples"  expanded="1"  sortPriority="10"  count="2580" >
                 <Graph smoothing="0"  backColor="#ffffff"  foreColor="#000000"  heatMapStatParameter="FL1-A"  type="Histogram"  fast="1" >
                   <Axis dimension="x"  name="FL4-A"  label=""  auto="auto" />
                   <Axis dimension="y"  name=""  label=""  auto="auto" />
                   <GraphSettings level="5%"  smoothingHighResolution="1"  contourHighResolution="1"  histogramSmoothingCount="0"  graphResolution="256"  showOutliers="0"  drawLargeDots="0"  dotsToDraw="8000"  tint="le.chartfill.tinted.40"  lineWeight="le.lineweight.normal"  lineStyle="le.linestyle.solid" />
                   <GraphEnvironment showGrid="0"  showAxes="tnlTNL"  showGates="1"  showFreqOnPlots="1"  showGateNameOnPlots="1"  showMedians="0"  showUncomped="0"  addEventParam="0"  lastYAxisName="" >
                     <TextTraits font="SansSerif"  size="11"  name="Labels"  style="plain"  color="#000000"  background="#00ffffff"  just="left" />
                     <TextTraits font="SansSerif"  size="11"  name="LayoutGates"  style="plain"  color="#000000"  background="#00ffffff"  just="left" />
                     <TextTraits font="SansSerif"  size="9"  name="Numbers"  style="plain"  color="#000000"  background="#00ffffff"  just="left" />
                     <TextTraits font="SansSerif"  size="9"  name="Legend"  style="plain"  color="#000000"  background="#00ffffff"  just="left" />
                     <WindowPosition x="-1933"  y="444"  width="1946"  height="1058"  displayed="0"  panelState="---" />
                   </GraphEnvironment>
                 </Graph>
                 <Gate gating:id="ID1799476229"  gating:parent_id="ID776165129" >
                   <gating:PolygonGate eventsInside="1"  annoOffsetX="0"  annoOffsetY="0"  tint="#000000"  isTinted="0"  lineWeight="Normal"  userDefined="1"  quadId="-1"  gateResolution="256" >
                     <gating:dimension>
                       <data-type:fcs-dimension data-type:name="FSC-A" />
                     </gating:dimension>
                     <gating:dimension>
                       <data-type:fcs-dimension data-type:name="FSC-H" />
                     </gating:dimension>
                     <gating:vertex>
                       <gating:coordinate data-type:value="1999702.7930625826" />
                       <gating:coordinate data-type:value="2491162.375757576" />
                     </gating:vertex>
                     <gating:vertex>
                       <gating:coordinate data-type:value="25538207.713353645" />
                       <gating:coordinate data-type:value="16370495.612121211" />
                     </gating:vertex>
                     <gating:vertex>
                       <gating:coordinate data-type:value="34235284.562843286" />
                       <gating:coordinate data-type:value="16065455.32121212" />
                     </gating:vertex>
                     <gating:vertex>
                       <gating:coordinate data-type:value="4582111.277382031" />
                       <gating:coordinate data-type:value="203360.1939393939" />
                     </gating:vertex>
                     <gating:vertex>
                       <gating:coordinate data-type:value="1702874.231646554" />
                       <gating:coordinate data-type:value="2211542.109090909" />
                     </gating:vertex>
                   </gating:PolygonGate>
                 </Gate>
                 <Subpopulations>
                   <Population name="Cells of interest"  annotation=""  owningGroup="All Samples"  expanded="1"  sortPriority="10"  count="2408" >
                     <Graph smoothing="0"  backColor="#ffffff"  foreColor="#000000"  heatMapStatParameter="FL1-A"  type="Histogram"  fast="1" >
                       <Axis dimension="x"  name="FL4-A"  label=""  auto="auto" />
                       <Axis dimension="y"  name=""  label=""  auto="auto" />
                       <GraphSettings level="5%"  smoothingHighResolution="1"  contourHighResolution="1"  histogramSmoothingCount="0"  graphResolution="256"  showOutliers="0"  drawLargeDots="0"  dotsToDraw="8000"  tint="le.chartfill.tinted.40"  lineWeight="le.lineweight.normal"  lineStyle="le.linestyle.solid" />
                       <GraphEnvironment showGrid="0"  showAxes="tnlTNL"  showGates="1"  showFreqOnPlots="1"  showGateNameOnPlots="1"  showMedians="0"  showUncomped="0"  addEventParam="0"  lastYAxisName="" >
                         <TextTraits font="SansSerif"  size="11"  name="Labels"  style="plain"  color="#000000"  background="#00ffffff"  just="left" />
                         <TextTraits font="SansSerif"  size="11"  name="LayoutGates"  style="plain"  color="#000000"  background="#00ffffff"  just="left" />
                         <TextTraits font="SansSerif"  size="9"  name="Numbers"  style="plain"  color="#000000"  background="#00ffffff"  just="left" />
                         <TextTraits font="SansSerif"  size="9"  name="Legend"  style="plain"  color="#000000"  background="#00ffffff"  just="left" />
                         <WindowPosition x="-1933"  y="444"  width="1946"  height="1058"  displayed="1"  panelState="---" />
                       </GraphEnvironment>
                     </Graph>
                     <Gate gating:id="ID73657"  gating:parent_id="ID1799476229" >
                       <gating:RectangleGate eventsInside="1"  annoOffsetX="0"  annoOffsetY="0"  tint="#000000"  isTinted="0"  lineWeight="Normal"  userDefined="1" >
                         <gating:dimension gating:min="1.9569540284567346"  gating:max="1.6777215999999985E7"  yRatio="0.013636363636363669" >
                           <data-type:fcs-dimension data-type:name="FL4-A" />
                         </gating:dimension>
                       </gating:RectangleGate>
                     </Gate>
                   </Population>
                 </Subpopulations>
               </Population>
             </Subpopulations>
           </Population>
         </Subpopulations>
       </SampleNode>
     </Sample>
     <Sample>
       <DataSet uri="file:/C:/Users/pawla/Desktop/Gordon%20Lab/RAD%20TGT%20experiments/22_09_09%20U251%20and%20cho%2012%20v%2054%20an%20echi%20ALL%20FILES/22_09_09%20U251%20and%20cho%2012%20v%2054%20an%20echi%20titrat/B06%20U251%2054%20echi.fcs"  sampleID="10" />
       <Transformations>
         <transforms:linear transforms:minRange="100000"  transforms:maxRange="16972844.940289985"  gain="1" >
           <data-type:parameter data-type:name="FSC-A" />
         </transforms:linear>
         <transforms:linear transforms:minRange="0"  transforms:maxRange="16777216"  gain="1" >
           <data-type:parameter data-type:name="SSC-A" />
         </transforms:linear>
         <transforms:log transforms:offset="1"  transforms:decades="7.2247198959" >
           <data-type:parameter data-type:name="FL1-A" />
         </transforms:log>
         <transforms:log transforms:offset="1"  transforms:decades="7.2247198959" >
           <data-type:parameter data-type:name="FL2-A" />
         </transforms:log>
         <transforms:log transforms:offset="1"  transforms:decades="7.2247198959" >
           <data-type:parameter data-type:name="FL3-A" />
         </transforms:log>
         <transforms:log transforms:offset="1"  transforms:decades="7.2247198959" >
           <data-type:parameter data-type:name="FL4-A" />
         </transforms:log>
         <transforms:linear transforms:minRange="0"  transforms:maxRange="16777216"  gain="1" >
           <data-type:parameter data-type:name="FSC-H" />
         </transforms:linear>
         <transforms:linear transforms:minRange="0"  transforms:maxRange="16777216"  gain="1" >
           <data-type:parameter data-type:name="SSC-H" />
         </transforms:linear>
         <transforms:log transforms:offset="1"  transforms:decades="7.2247198959" >
           <data-type:parameter data-type:name="FL1-H" />
         </transforms:log>
         <transforms:log transforms:offset="1"  transforms:decades="7.2247198959" >
           <data-type:parameter data-type:name="FL2-H" />
         </transforms:log>
         <transforms:log transforms:offset="1"  transforms:decades="7.2247198959" >
           <data-type:parameter data-type:name="FL3-H" />
         </transforms:log>
         <transforms:log transforms:offset="1"  transforms:decades="7.2247198959" >
           <data-type:parameter data-type:name="FL4-H" />
         </transforms:log>
         <transforms:linear transforms:minRange="0"  transforms:maxRange="16777216"  gain="1" >
           <data-type:parameter data-type:name="Width" />
         </transforms:linear>
         <transforms:linear transforms:minRange="14.1102248006"  transforms:maxRange="138"  gain="0.1000725163" >
           <data-type:parameter data-type:name="Time" />
         </transforms:linear>
       </Transformations>
       <Keywords>
         <Keyword name="FJ_FCS_VERSION"  value="3.1" />
         <Keyword name="$FIL"  value="B06 U251 54 echi.fcs" />
         <Keyword name="$WELLID"  value="B06" />
         <Keyword name="$SMNO"  value="U251 54 echi" />
         <Keyword name="$DATATYPE"  value="I" />
         <Keyword name="$MODE"  value="L" />
         <Keyword name="$BYTEORD"  value="4,3,2,1" />
         <Keyword name="$NEXTDATA"  value="0" />
         <Keyword name="$PAR"  value="14" />
         <Keyword name="$P7B"  value="32" />
         <Keyword name="$P7R"  value="16777216" />
         <Keyword name="$P7N"  value="FSC-H" />
         <Keyword name="$P7E"  value="0,0" />
         <Keyword name="#BDACCURIDECADES7"  value="7.224719870049579" />
         <Keyword name="$P7S"  value="FSC-H" />
         <Keyword name="#P7DetectorName"  value="FSC" />
         <Keyword name="#P7Dimension"  value="OTHER" />
         <Keyword name="#P7IsFluorescent"  value="false" />
         <Keyword name="#P7detectornumber"  value="70" />
         <Keyword name="$P7L"  value="143" />
         <Keyword name="#P7VirtualGain"  value="1.0" />
         <Keyword name="$P6B"  value="32" />
         <Keyword name="$P6R"  value="16777216" />
         <Keyword name="$P6N"  value="FL4-A" />
         <Keyword name="$P6E"  value="0,0" />
         <Keyword name="#BDACCURIDECADES6"  value="7.224719870049579" />
         <Keyword name="$P6S"  value="APC-A" />
         <Keyword name="#P6DetectorName"  value="FL4" />
         <Keyword name="#P6Dimension"  value="AREA" />
         <Keyword name="#P6IsFluorescent"  value="true" />
         <Keyword name="#P6detectornumber"  value="4" />
         <Keyword name="$P6L"  value="640" />
         <Keyword name="#P6VirtualGain"  value="1.0" />
         <Keyword name="$P8B"  value="32" />
         <Keyword name="$P8R"  value="16777216" />
         <Keyword name="$P8N"  value="SSC-H" />
         <Keyword name="$P8E"  value="0,0" />
         <Keyword name="#BDACCURIDECADES8"  value="7.224719870049579" />
         <Keyword name="$P8S"  value="SSC-H" />
         <Keyword name="#P8DetectorName"  value="SSC" />
         <Keyword name="#P8Dimension"  value="OTHER" />
         <Keyword name="#P8IsFluorescent"  value="false" />
         <Keyword name="#P8detectornumber"  value="83" />
         <Keyword name="$P8L"  value="143" />
         <Keyword name="#P8VirtualGain"  value="1.0" />
         <Keyword name="$P3B"  value="32" />
         <Keyword name="$P3R"  value="16777216" />
         <Keyword name="$P3N"  value="FL1-A" />
         <Keyword name="$P3E"  value="0,0" />
         <Keyword name="#BDACCURIDECADES3"  value="7.224719870049579" />
         <Keyword name="$P3S"  value="FITC-A" />
         <Keyword name="#P3DetectorName"  value="FL1" />
         <Keyword name="#P3Dimension"  value="AREA" />
         <Keyword name="#P3IsFluorescent"  value="true" />
         <Keyword name="#P3detectornumber"  value="1" />
         <Keyword name="$P3L"  value="488" />
         <Keyword name="#P3VirtualGain"  value="1.0" />
         <Keyword name="$P12B"  value="32" />
         <Keyword name="$P12R"  value="16777216" />
         <Keyword name="$P12N"  value="FL4-H" />
         <Keyword name="$P12E"  value="0,0" />
         <Keyword name="#BDACCURIDECADES12"  value="7.224719870049579" />
         <Keyword name="$P12S"  value="APC-H" />
         <Keyword name="#P12DetectorName"  value="FL4" />
         <Keyword name="#P12Dimension"  value="HEIGHT" />
         <Keyword name="#P12IsFluorescent"  value="true" />
         <Keyword name="#P12detectornumber"  value="4" />
         <Keyword name="$P12L"  value="640" />
         <Keyword name="#P12VirtualGain"  value="1.0" />
         <Keyword name="$P2B"  value="32" />
         <Keyword name="$P2R"  value="16777216" />
         <Keyword name="$P2N"  value="SSC-A" />
         <Keyword name="$P2E"  value="0,0" />
         <Keyword name="#BDACCURIDECADES2"  value="7.224719870049579" />
         <Keyword name="$P2S"  value="SSC-A" />
         <Keyword name="#P2DetectorName"  value="SSC" />
         <Keyword name="#P2Dimension"  value="OTHER" />
         <Keyword name="#P2IsFluorescent"  value="false" />
         <Keyword name="#P2detectornumber"  value="83" />
         <Keyword name="$P2L"  value="143" />
         <Keyword name="#P2VirtualGain"  value="1.0" />
         <Keyword name="$P14B"  value="32" />
         <Keyword name="$P14R"  value="16777216" />
         <Keyword name="$P14N"  value="Time" />
         <Keyword name="$P14E"  value="0,0" />
         <Keyword name="#BDACCURIDECADES14"  value="7.224719870049579" />
         <Keyword name="$P14S"  value="Time" />
         <Keyword name="#P14DetectorName"  value="No detector" />
         <Keyword name="#P14Dimension"  value="OTHER" />
         <Keyword name="#P14IsFluorescent"  value="false" />
         <Keyword name="#P14detectornumber"  value="-1" />
         <Keyword name="$P14L"  value="-1" />
         <Keyword name="#P14VirtualGain"  value="1.0" />
         <Keyword name="$P5B"  value="32" />
         <Keyword name="$P5R"  value="16777216" />
         <Keyword name="$P5N"  value="FL3-A" />
         <Keyword name="$P5E"  value="0,0" />
         <Keyword name="#BDACCURIDECADES5"  value="7.224719870049579" />
         <Keyword name="$P5S"  value="PerCP-A" />
         <Keyword name="#P5DetectorName"  value="FL3" />
         <Keyword name="#P5Dimension"  value="AREA" />
         <Keyword name="#P5IsFluorescent"  value="true" />
         <Keyword name="#P5detectornumber"  value="3" />
         <Keyword name="$P5L"  value="488" />
         <Keyword name="#P5VirtualGain"  value="1.0" />
         <Keyword name="$P10B"  value="32" />
         <Keyword name="$P10R"  value="16777216" />
         <Keyword name="$P10N"  value="FL2-H" />
         <Keyword name="$P10E"  value="0,0" />
         <Keyword name="#BDACCURIDECADES10"  value="7.224719870049579" />
         <Keyword name="$P10S"  value="PE-H" />
         <Keyword name="#P10DetectorName"  value="FL2" />
         <Keyword name="#P10Dimension"  value="HEIGHT" />
         <Keyword name="#P10IsFluorescent"  value="true" />
         <Keyword name="#P10detectornumber"  value="2" />
         <Keyword name="$P10L"  value="488" />
         <Keyword name="#P10VirtualGain"  value="1.0" />
         <Keyword name="$P11B"  value="32" />
         <Keyword name="$P11R"  value="16777216" />
         <Keyword name="$P11N"  value="FL3-H" />
         <Keyword name="$P11E"  value="0,0" />
         <Keyword name="#BDACCURIDECADES11"  value="7.224719870049579" />
         <Keyword name="$P11S"  value="PerCP-H" />
         <Keyword name="#P11DetectorName"  value="FL3" />
         <Keyword name="#P11Dimension"  value="HEIGHT" />
         <Keyword name="#P11IsFluorescent"  value="true" />
         <Keyword name="#P11detectornumber"  value="3" />
         <Keyword name="$P11L"  value="488" />
         <Keyword name="#P11VirtualGain"  value="1.0" />
         <Keyword name="$P13B"  value="32" />
         <Keyword name="$P13R"  value="16777216" />
         <Keyword name="$P13N"  value="Width" />
         <Keyword name="$P13E"  value="0,0" />
         <Keyword name="#BDACCURIDECADES13"  value="7.224719870049579" />
         <Keyword name="$P13S"  value="Width" />
         <Keyword name="#P13DetectorName"  value="No detector" />
         <Keyword name="#P13Dimension"  value="OTHER" />
         <Keyword name="#P13IsFluorescent"  value="false" />
         <Keyword name="#P13detectornumber"  value="-1" />
         <Keyword name="$P13L"  value="-1" />
         <Keyword name="#P13VirtualGain"  value="1.0" />
         <Keyword name="$P1B"  value="32" />
         <Keyword name="$P1R"  value="16777216" />
         <Keyword name="$P1N"  value="FSC-A" />
         <Keyword name="$P1E"  value="0,0" />
         <Keyword name="#BDACCURIDECADES1"  value="7.224719870049579" />
         <Keyword name="$P1S"  value="FSC-A" />
         <Keyword name="#P1DetectorName"  value="FSC" />
         <Keyword name="#P1Dimension"  value="OTHER" />
         <Keyword name="#P1IsFluorescent"  value="false" />
         <Keyword name="#P1detectornumber"  value="70" />
         <Keyword name="$P1L"  value="143" />
         <Keyword name="#P1VirtualGain"  value="1.0" />
         <Keyword name="$P4B"  value="32" />
         <Keyword name="$P4R"  value="16777216" />
         <Keyword name="$P4N"  value="FL2-A" />
         <Keyword name="$P4E"  value="0,0" />
         <Keyword name="#BDACCURIDECADES4"  value="7.224719870049579" />
         <Keyword name="$P4S"  value="PE-A" />
         <Keyword name="#P4DetectorName"  value="FL2" />
         <Keyword name="#P4Dimension"  value="AREA" />
         <Keyword name="#P4IsFluorescent"  value="true" />
         <Keyword name="#P4detectornumber"  value="2" />
         <Keyword name="$P4L"  value="488" />
         <Keyword name="#P4VirtualGain"  value="1.0" />
         <Keyword name="$P9B"  value="32" />
         <Keyword name="$P9R"  value="16777216" />
         <Keyword name="$P9N"  value="FL1-H" />
         <Keyword name="$P9E"  value="0,0" />
         <Keyword name="#BDACCURIDECADES9"  value="7.224719870049579" />
         <Keyword name="$P9S"  value="FITC-H" />
         <Keyword name="#P9DetectorName"  value="FL1" />
         <Keyword name="#P9Dimension"  value="HEIGHT" />
         <Keyword name="#P9IsFluorescent"  value="true" />
         <Keyword name="#P9detectornumber"  value="1" />
         <Keyword name="$P9L"  value="488" />
         <Keyword name="#P9VirtualGain"  value="1.0" />
         <Keyword name="$TOT"  value="10977" />
         <Keyword name="$DATE"  value="09-SEP-2022" />
         <Keyword name="$CYT"  value="BD Accuri C6 Plus" />
         <Keyword name="$CYTSN"  value="R66501700030" />
         <Keyword name="#SoftwareVersion"  value="BD Accuri C6 Plus 1.0.34.1" />
         <Keyword name="#LASERCONFIGURATION"  value="3 Blue 1 Red" />
         <Keyword name="$SPILLOVER"  value="8,FL1-A,FL2-A,FL3-A,FL4-A,FL1-H,FL2-H,FL3-H,FL4-H,1.0000,0.0000,0.0000,0.0000,0.0000,0.0000,0.0000,0.0000,0.0000,1.0000,0.0000,0.0000,0.0000,0.0000,0.0000,0.0000,0.0000,0.0000,1.0000,0.0000,0.0000,0.0000,0.0000,0.0000,0.0000,0.0000,0.0000,1.0000,0.0000,0.0000,0.0000,0.0000,0.0000,0.0000,0.0000,0.0000,1.0000,0.0000,0.0000,0.0000,0.0000,0.0000,0.0000,0.0000,0.0000,1.0000,0.0000,0.0000,0.0000,0.0000,0.0000,0.0000,0.0000,0.0000,1.0000,0.0000,0.0000,0.0000,0.0000,0.0000,0.0000,0.0000,0.0000,1.0000" />
         <Keyword name="#BDACCURICAPTUREDDATE"  value="1662749749403" />
         <Keyword name="$TIMESTEP"  value="0.1" />
         <Keyword name="$PROJ"  value="20220909_151146" />
         <Keyword name="$BTIM"  value="13:56:03.51" />
         <Keyword name="$ETIM"  value="13:58:21.30" />
         <Keyword name="#ATIM"  value="138" />
         <Keyword name="#ACQUISITIONTIMEMILLI"  value="138134" />
         <Keyword name="$TR"  value="FSC-H,80000" />
         <Keyword name="#SECONDARYTHRESHOLD"  value="FSC-H,0" />
         <Keyword name="$VOL"  value="150131" />
         <Keyword name="#P1MaxUsefulDataChannel"  value="16777214" />
         <Keyword name="#P2MaxUsefulDataChannel"  value="1835007" />
         <Keyword name="#P3MaxUsefulDataChannel"  value="10751" />
         <Keyword name="#P4MaxUsefulDataChannel"  value="5887" />
         <Keyword name="#P5MaxUsefulDataChannel"  value="8447" />
         <Keyword name="#P6MaxUsefulDataChannel"  value="16383" />
         <Keyword name="#P7MaxUsefulDataChannel"  value="7602175" />
         <Keyword name="#P8MaxUsefulDataChannel"  value="983039" />
         <Keyword name="#P9MaxUsefulDataChannel"  value="3583" />
         <Keyword name="#P10MaxUsefulDataChannel"  value="2111" />
         <Keyword name="#P11MaxUsefulDataChannel"  value="3583" />
         <Keyword name="#P12MaxUsefulDataChannel"  value="8191" />
         <Keyword name="#P13MaxUsefulDataChannel"  value="183" />
         <Keyword name="#P14MaxUsefulDataChannel"  value="1439" />
         <Keyword name="$BEGINSTEXT"  value="58" />
         <Keyword name="$ENDSTEXT"  value="4425" />
         <Keyword name="$BEGINDATA"  value="4426" />
         <Keyword name="$ENDDATA"  value="619137" />
         <Keyword name="$BEGINANALYSIS"  value="0" />
         <Keyword name="$ENDANALYSIS"  value="0" />
         <Keyword name="#SPACERS"  value="0000" />
       </Keywords>
       <SampleNode name="B06 U251 54 echi.fcs"  annotation=""  owningGroup=""  expanded="1"  sortPriority="10"  count="10977"  sampleID="10" >
         <Graph smoothing="0"  backColor="#ffffff"  foreColor="#000000"  heatMapStatParameter="FL1-A"  type="Pseudocolor"  fast="1" >
           <Axis dimension="x"  name="FSC-A"  label=""  auto="auto" />
           <Axis dimension="y"  name="SSC-A"  label=""  auto="auto" />
           <GraphSettings level="5%"  smoothingHighResolution="1"  contourHighResolution="1"  histogramSmoothingCount="0"  graphResolution="256"  showOutliers="0"  drawLargeDots="0"  dotsToDraw="8000"  tint="le.chartfill.tinted.40"  lineWeight="le.lineweight.normal"  lineStyle="le.linestyle.solid" />
           <GraphEnvironment showGrid="0"  showAxes="tnlTNL"  showGates="1"  showFreqOnPlots="1"  showGateNameOnPlots="1"  showMedians="0"  showUncomped="0"  addEventParam="0"  lastYAxisName="" >
             <TextTraits font="SansSerif"  size="11"  name="Labels"  style="plain"  color="#000000"  background="#00ffffff"  just="left" />
             <TextTraits font="SansSerif"  size="11"  name="LayoutGates"  style="plain"  color="#000000"  background="#00ffffff"  just="left" />
             <TextTraits font="SansSerif"  size="9"  name="Numbers"  style="plain"  color="#000000"  background="#00ffffff"  just="left" />
             <TextTraits font="SansSerif"  size="9"  name="Legend"  style="plain"  color="#000000"  background="#00ffffff"  just="left" />
             <WindowPosition x="-1933"  y="444"  width="1946"  height="1058"  displayed="0"  panelState="---" />
           </GraphEnvironment>
         </Graph>
         <Subpopulations>
           <Population name="Cells"  annotation=""  owningGroup="All Samples"  expanded="1"  sortPriority="10"  count="2332" >
             <Graph smoothing="0"  backColor="#ffffff"  foreColor="#000000"  heatMapStatParameter="FL1-A"  type="Pseudocolor"  fast="1" >
               <Axis dimension="x"  name="FSC-A"  label=""  auto="auto" />
               <Axis dimension="y"  name="FSC-H"  label=""  auto="auto" />
               <GraphSettings level="5%"  smoothingHighResolution="1"  contourHighResolution="1"  histogramSmoothingCount="0"  graphResolution="256"  showOutliers="0"  drawLargeDots="0"  dotsToDraw="8000"  tint="le.chartfill.tinted.40"  lineWeight="le.lineweight.normal"  lineStyle="le.linestyle.solid" />
               <GraphEnvironment showGrid="0"  showAxes="tnlTNL"  showGates="1"  showFreqOnPlots="1"  showGateNameOnPlots="1"  showMedians="0"  showUncomped="0"  addEventParam="0"  lastYAxisName="" >
                 <TextTraits font="SansSerif"  size="11"  name="Labels"  style="plain"  color="#000000"  background="#00ffffff"  just="left" />
                 <TextTraits font="SansSerif"  size="11"  name="LayoutGates"  style="plain"  color="#000000"  background="#00ffffff"  just="left" />
                 <TextTraits font="SansSerif"  size="9"  name="Numbers"  style="plain"  color="#000000"  background="#00ffffff"  just="left" />
                 <TextTraits font="SansSerif"  size="9"  name="Legend"  style="plain"  color="#000000"  background="#00ffffff"  just="left" />
                 <WindowPosition x="-1933"  y="444"  width="1946"  height="1058"  displayed="0"  panelState="---" />
               </GraphEnvironment>
             </Graph>
             <Gate gating:id="ID423975683" >
               <gating:PolygonGate eventsInside="1"  annoOffsetX="0"  annoOffsetY="0"  tint="#000000"  isTinted="0"  lineWeight="Normal"  userDefined="1"  quadId="-1"  gateResolution="256" >
                 <gating:dimension>
                   <data-type:fcs-dimension data-type:name="FSC-A" />
                 </gating:dimension>
                 <gating:dimension>
                   <data-type:fcs-dimension data-type:name="SSC-A" />
                 </gating:dimension>
                 <gating:vertex>
                   <gating:coordinate data-type:value="15768782.653327115" />
                   <gating:coordinate data-type:value="7489114.084966927" />
                 </gating:vertex>
                 <gating:vertex>
                   <gating:coordinate data-type:value="3903519.4869970363" />
                   <gating:coordinate data-type:value="794672.0072226021" />
                 </gating:vertex>
                 <gating:vertex>
                   <gating:coordinate data-type:value="3755397.8113371544" />
                   <gating:coordinate data-type:value="41633.4226430515" />
                 </gating:vertex>
                 <gating:vertex>
                   <gating:coordinate data-type:value="17217928.545018647" />
                   <gating:coordinate data-type:value="117017.4075776081" />
                 </gating:vertex>
                 <gating:vertex>
                   <gating:coordinate data-type:value="16275860.220413405" />
                   <gating:coordinate data-type:value="774892.343407863" />
                 </gating:vertex>
               </gating:PolygonGate>
             </Gate>
             <Subpopulations>
               <Population name="Single Cells"  annotation=""  owningGroup="All Samples"  expanded="1"  sortPriority="10"  count="2267" >
                 <Graph smoothing="0"  backColor="#ffffff"  foreColor="#000000"  heatMapStatParameter="FL1-A"  type="Histogram"  fast="1" >
                   <Axis dimension="x"  name="FL4-A"  label=""  auto="auto" />
                   <Axis dimension="y"  name=""  label=""  auto="auto" />
                   <GraphSettings level="5%"  smoothingHighResolution="1"  contourHighResolution="1"  histogramSmoothingCount="0"  graphResolution="256"  showOutliers="0"  drawLargeDots="0"  dotsToDraw="8000"  tint="le.chartfill.tinted.40"  lineWeight="le.lineweight.normal"  lineStyle="le.linestyle.solid" />
                   <GraphEnvironment showGrid="0"  showAxes="tnlTNL"  showGates="1"  showFreqOnPlots="1"  showGateNameOnPlots="1"  showMedians="0"  showUncomped="0"  addEventParam="0"  lastYAxisName="" >
                     <TextTraits font="SansSerif"  size="11"  name="Labels"  style="plain"  color="#000000"  background="#00ffffff"  just="left" />
                     <TextTraits font="SansSerif"  size="11"  name="LayoutGates"  style="plain"  color="#000000"  background="#00ffffff"  just="left" />
                     <TextTraits font="SansSerif"  size="9"  name="Numbers"  style="plain"  color="#000000"  background="#00ffffff"  just="left" />
                     <TextTraits font="SansSerif"  size="9"  name="Legend"  style="plain"  color="#000000"  background="#00ffffff"  just="left" />
                     <WindowPosition x="-1933"  y="444"  width="1946"  height="1058"  displayed="0"  panelState="---" />
                   </GraphEnvironment>
                 </Graph>
                 <Gate gating:id="ID247918609"  gating:parent_id="ID423975683" >
                   <gating:PolygonGate eventsInside="1"  annoOffsetX="0"  annoOffsetY="0"  tint="#000000"  isTinted="0"  lineWeight="Normal"  userDefined="1"  quadId="-1"  gateResolution="256" >
                     <gating:dimension>
                       <data-type:fcs-dimension data-type:name="FSC-A" />
                     </gating:dimension>
                     <gating:dimension>
                       <data-type:fcs-dimension data-type:name="FSC-H" />
                     </gating:dimension>
                     <gating:vertex>
                       <gating:coordinate data-type:value="1999702.7930625826" />
                       <gating:coordinate data-type:value="2491162.375757576" />
                     </gating:vertex>
                     <gating:vertex>
                       <gating:coordinate data-type:value="25538207.713353645" />
                       <gating:coordinate data-type:value="16370495.612121211" />
                     </gating:vertex>
                     <gating:vertex>
                       <gating:coordinate data-type:value="34235284.562843286" />
                       <gating:coordinate data-type:value="16065455.32121212" />
                     </gating:vertex>
                     <gating:vertex>
                       <gating:coordinate data-type:value="4582111.277382031" />
                       <gating:coordinate data-type:value="203360.1939393939" />
                     </gating:vertex>
                     <gating:vertex>
                       <gating:coordinate data-type:value="1702874.231646554" />
                       <gating:coordinate data-type:value="2211542.109090909" />
                     </gating:vertex>
                   </gating:PolygonGate>
                 </Gate>
                 <Subpopulations>
                   <Population name="Cells of interest"  annotation=""  owningGroup="All Samples"  expanded="1"  sortPriority="10"  count="2263" >
                     <Graph smoothing="0"  backColor="#ffffff"  foreColor="#000000"  heatMapStatParameter="FL1-A"  type="Histogram"  fast="1" >
                       <Axis dimension="x"  name="FL4-A"  label=""  auto="auto" />
                       <Axis dimension="y"  name=""  label=""  auto="auto" />
                       <GraphSettings level="5%"  smoothingHighResolution="1"  contourHighResolution="1"  histogramSmoothingCount="0"  graphResolution="256"  showOutliers="0"  drawLargeDots="0"  dotsToDraw="8000"  tint="le.chartfill.tinted.40"  lineWeight="le.lineweight.normal"  lineStyle="le.linestyle.solid" />
                       <GraphEnvironment showGrid="0"  showAxes="tnlTNL"  showGates="1"  showFreqOnPlots="1"  showGateNameOnPlots="1"  showMedians="0"  showUncomped="0"  addEventParam="0"  lastYAxisName="" >
                         <TextTraits font="SansSerif"  size="11"  name="Labels"  style="plain"  color="#000000"  background="#00ffffff"  just="left" />
                         <TextTraits font="SansSerif"  size="11"  name="LayoutGates"  style="plain"  color="#000000"  background="#00ffffff"  just="left" />
                         <TextTraits font="SansSerif"  size="9"  name="Numbers"  style="plain"  color="#000000"  background="#00ffffff"  just="left" />
                         <TextTraits font="SansSerif"  size="9"  name="Legend"  style="plain"  color="#000000"  background="#00ffffff"  just="left" />
                         <WindowPosition x="-1933"  y="444"  width="1946"  height="1058"  displayed="1"  panelState="---" />
                       </GraphEnvironment>
                     </Graph>
                     <Gate gating:id="ID1049456615"  gating:parent_id="ID247918609" >
                       <gating:RectangleGate eventsInside="1"  annoOffsetX="0"  annoOffsetY="0"  tint="#000000"  isTinted="0"  lineWeight="Normal"  userDefined="1" >
                         <gating:dimension gating:min="1.9569540284567346"  gating:max="1.6777215999999985E7"  yRatio="0.013636363636363669" >
                           <data-type:fcs-dimension data-type:name="FL4-A" />
                         </gating:dimension>
                       </gating:RectangleGate>
                     </Gate>
                   </Population>
                 </Subpopulations>
               </Population>
             </Subpopulations>
           </Population>
         </Subpopulations>
       </SampleNode>
     </Sample>
     <Sample>
       <DataSet uri="file:/C:/Users/pawla/Desktop/Gordon%20Lab/RAD%20TGT%20experiments/22_09_09%20U251%20and%20cho%2012%20v%2054%20an%20echi%20ALL%20FILES/22_09_09%20U251%20and%20cho%2012%20v%2054%20an%20echi%20titrat/C01%20CHO%2012%20WDV.fcs"  sampleID="11" />
       <Transformations>
         <transforms:linear transforms:minRange="100000"  transforms:maxRange="16972844.940289985"  gain="1" >
           <data-type:parameter data-type:name="FSC-A" />
         </transforms:linear>
         <transforms:linear transforms:minRange="0"  transforms:maxRange="16777216"  gain="1" >
           <data-type:parameter data-type:name="SSC-A" />
         </transforms:linear>
         <transforms:log transforms:offset="1"  transforms:decades="7.2247198959" >
           <data-type:parameter data-type:name="FL1-A" />
         </transforms:log>
         <transforms:log transforms:offset="1"  transforms:decades="7.2247198959" >
           <data-type:parameter data-type:name="FL2-A" />
         </transforms:log>
         <transforms:log transforms:offset="1"  transforms:decades="7.2247198959" >
           <data-type:parameter data-type:name="FL3-A" />
         </transforms:log>
         <transforms:log transforms:offset="1"  transforms:decades="7.2247198959" >
           <data-type:parameter data-type:name="FL4-A" />
         </transforms:log>
         <transforms:linear transforms:minRange="0"  transforms:maxRange="16777216"  gain="1" >
           <data-type:parameter data-type:name="FSC-H" />
         </transforms:linear>
         <transforms:linear transforms:minRange="0"  transforms:maxRange="16777216"  gain="1" >
           <data-type:parameter data-type:name="SSC-H" />
         </transforms:linear>
         <transforms:log transforms:offset="1"  transforms:decades="7.2247198959" >
           <data-type:parameter data-type:name="FL1-H" />
         </transforms:log>
         <transforms:log transforms:offset="1"  transforms:decades="7.2247198959" >
           <data-type:parameter data-type:name="FL2-H" />
         </transforms:log>
         <transforms:log transforms:offset="1"  transforms:decades="7.2247198959" >
           <data-type:parameter data-type:name="FL3-H" />
         </transforms:log>
         <transforms:log transforms:offset="1"  transforms:decades="7.2247198959" >
           <data-type:parameter data-type:name="FL4-H" />
         </transforms:log>
         <transforms:linear transforms:minRange="0"  transforms:maxRange="16777216"  gain="1" >
           <data-type:parameter data-type:name="Width" />
         </transforms:linear>
         <transforms:linear transforms:minRange="14.3410641201"  transforms:maxRange="73"  gain="0.0995907231" >
           <data-type:parameter data-type:name="Time" />
         </transforms:linear>
       </Transformations>
       <Keywords>
         <Keyword name="FJ_FCS_VERSION"  value="3.1" />
         <Keyword name="$FIL"  value="C01 CHO 12 WDV.fcs" />
         <Keyword name="$WELLID"  value="C01" />
         <Keyword name="$SMNO"  value="CHO 12 WDV" />
         <Keyword name="$DATATYPE"  value="I" />
         <Keyword name="$MODE"  value="L" />
         <Keyword name="$BYTEORD"  value="4,3,2,1" />
         <Keyword name="$NEXTDATA"  value="0" />
         <Keyword name="$PAR"  value="14" />
         <Keyword name="$P7B"  value="32" />
         <Keyword name="$P7R"  value="16777216" />
         <Keyword name="$P7N"  value="FSC-H" />
         <Keyword name="$P7E"  value="0,0" />
         <Keyword name="#BDACCURIDECADES7"  value="7.224719870049579" />
         <Keyword name="$P7S"  value="FSC-H" />
         <Keyword name="#P7DetectorName"  value="FSC" />
         <Keyword name="#P7Dimension"  value="OTHER" />
         <Keyword name="#P7IsFluorescent"  value="false" />
         <Keyword name="#P7detectornumber"  value="70" />
         <Keyword name="$P7L"  value="143" />
         <Keyword name="#P7VirtualGain"  value="1.0" />
         <Keyword name="$P6B"  value="32" />
         <Keyword name="$P6R"  value="16777216" />
         <Keyword name="$P6N"  value="FL4-A" />
         <Keyword name="$P6E"  value="0,0" />
         <Keyword name="#BDACCURIDECADES6"  value="7.224719870049579" />
         <Keyword name="$P6S"  value="APC-A" />
         <Keyword name="#P6DetectorName"  value="FL4" />
         <Keyword name="#P6Dimension"  value="AREA" />
         <Keyword name="#P6IsFluorescent"  value="true" />
         <Keyword name="#P6detectornumber"  value="4" />
         <Keyword name="$P6L"  value="640" />
         <Keyword name="#P6VirtualGain"  value="1.0" />
         <Keyword name="$P8B"  value="32" />
         <Keyword name="$P8R"  value="16777216" />
         <Keyword name="$P8N"  value="SSC-H" />
         <Keyword name="$P8E"  value="0,0" />
         <Keyword name="#BDACCURIDECADES8"  value="7.224719870049579" />
         <Keyword name="$P8S"  value="SSC-H" />
         <Keyword name="#P8DetectorName"  value="SSC" />
         <Keyword name="#P8Dimension"  value="OTHER" />
         <Keyword name="#P8IsFluorescent"  value="false" />
         <Keyword name="#P8detectornumber"  value="83" />
         <Keyword name="$P8L"  value="143" />
         <Keyword name="#P8VirtualGain"  value="1.0" />
         <Keyword name="$P3B"  value="32" />
         <Keyword name="$P3R"  value="16777216" />
         <Keyword name="$P3N"  value="FL1-A" />
         <Keyword name="$P3E"  value="0,0" />
         <Keyword name="#BDACCURIDECADES3"  value="7.224719870049579" />
         <Keyword name="$P3S"  value="FITC-A" />
         <Keyword name="#P3DetectorName"  value="FL1" />
         <Keyword name="#P3Dimension"  value="AREA" />
         <Keyword name="#P3IsFluorescent"  value="true" />
         <Keyword name="#P3detectornumber"  value="1" />
         <Keyword name="$P3L"  value="488" />
         <Keyword name="#P3VirtualGain"  value="1.0" />
         <Keyword name="$P12B"  value="32" />
         <Keyword name="$P12R"  value="16777216" />
         <Keyword name="$P12N"  value="FL4-H" />
         <Keyword name="$P12E"  value="0,0" />
         <Keyword name="#BDACCURIDECADES12"  value="7.224719870049579" />
         <Keyword name="$P12S"  value="APC-H" />
         <Keyword name="#P12DetectorName"  value="FL4" />
         <Keyword name="#P12Dimension"  value="HEIGHT" />
         <Keyword name="#P12IsFluorescent"  value="true" />
         <Keyword name="#P12detectornumber"  value="4" />
         <Keyword name="$P12L"  value="640" />
         <Keyword name="#P12VirtualGain"  value="1.0" />
         <Keyword name="$P2B"  value="32" />
         <Keyword name="$P2R"  value="16777216" />
         <Keyword name="$P2N"  value="SSC-A" />
         <Keyword name="$P2E"  value="0,0" />
         <Keyword name="#BDACCURIDECADES2"  value="7.224719870049579" />
         <Keyword name="$P2S"  value="SSC-A" />
         <Keyword name="#P2DetectorName"  value="SSC" />
         <Keyword name="#P2Dimension"  value="OTHER" />
         <Keyword name="#P2IsFluorescent"  value="false" />
         <Keyword name="#P2detectornumber"  value="83" />
         <Keyword name="$P2L"  value="143" />
         <Keyword name="#P2VirtualGain"  value="1.0" />
         <Keyword name="$P14B"  value="32" />
         <Keyword name="$P14R"  value="16777216" />
         <Keyword name="$P14N"  value="Time" />
         <Keyword name="$P14E"  value="0,0" />
         <Keyword name="#BDACCURIDECADES14"  value="7.224719870049579" />
         <Keyword name="$P14S"  value="Time" />
         <Keyword name="#P14DetectorName"  value="No detector" />
         <Keyword name="#P14Dimension"  value="OTHER" />
         <Keyword name="#P14IsFluorescent"  value="false" />
         <Keyword name="#P14detectornumber"  value="-1" />
         <Keyword name="$P14L"  value="-1" />
         <Keyword name="#P14VirtualGain"  value="1.0" />
         <Keyword name="$P5B"  value="32" />
         <Keyword name="$P5R"  value="16777216" />
         <Keyword name="$P5N"  value="FL3-A" />
         <Keyword name="$P5E"  value="0,0" />
         <Keyword name="#BDACCURIDECADES5"  value="7.224719870049579" />
         <Keyword name="$P5S"  value="PerCP-A" />
         <Keyword name="#P5DetectorName"  value="FL3" />
         <Keyword name="#P5Dimension"  value="AREA" />
         <Keyword name="#P5IsFluorescent"  value="true" />
         <Keyword name="#P5detectornumber"  value="3" />
         <Keyword name="$P5L"  value="488" />
         <Keyword name="#P5VirtualGain"  value="1.0" />
         <Keyword name="$P10B"  value="32" />
         <Keyword name="$P10R"  value="16777216" />
         <Keyword name="$P10N"  value="FL2-H" />
         <Keyword name="$P10E"  value="0,0" />
         <Keyword name="#BDACCURIDECADES10"  value="7.224719870049579" />
         <Keyword name="$P10S"  value="PE-H" />
         <Keyword name="#P10DetectorName"  value="FL2" />
         <Keyword name="#P10Dimension"  value="HEIGHT" />
         <Keyword name="#P10IsFluorescent"  value="true" />
         <Keyword name="#P10detectornumber"  value="2" />
         <Keyword name="$P10L"  value="488" />
         <Keyword name="#P10VirtualGain"  value="1.0" />
         <Keyword name="$P11B"  value="32" />
         <Keyword name="$P11R"  value="16777216" />
         <Keyword name="$P11N"  value="FL3-H" />
         <Keyword name="$P11E"  value="0,0" />
         <Keyword name="#BDACCURIDECADES11"  value="7.224719870049579" />
         <Keyword name="$P11S"  value="PerCP-H" />
         <Keyword name="#P11DetectorName"  value="FL3" />
         <Keyword name="#P11Dimension"  value="HEIGHT" />
         <Keyword name="#P11IsFluorescent"  value="true" />
         <Keyword name="#P11detectornumber"  value="3" />
         <Keyword name="$P11L"  value="488" />
         <Keyword name="#P11VirtualGain"  value="1.0" />
         <Keyword name="$P13B"  value="32" />
         <Keyword name="$P13R"  value="16777216" />
         <Keyword name="$P13N"  value="Width" />
         <Keyword name="$P13E"  value="0,0" />
         <Keyword name="#BDACCURIDECADES13"  value="7.224719870049579" />
         <Keyword name="$P13S"  value="Width" />
         <Keyword name="#P13DetectorName"  value="No detector" />
         <Keyword name="#P13Dimension"  value="OTHER" />
         <Keyword name="#P13IsFluorescent"  value="false" />
         <Keyword name="#P13detectornumber"  value="-1" />
         <Keyword name="$P13L"  value="-1" />
         <Keyword name="#P13VirtualGain"  value="1.0" />
         <Keyword name="$P1B"  value="32" />
         <Keyword name="$P1R"  value="16777216" />
         <Keyword name="$P1N"  value="FSC-A" />
         <Keyword name="$P1E"  value="0,0" />
         <Keyword name="#BDACCURIDECADES1"  value="7.224719870049579" />
         <Keyword name="$P1S"  value="FSC-A" />
         <Keyword name="#P1DetectorName"  value="FSC" />
         <Keyword name="#P1Dimension"  value="OTHER" />
         <Keyword name="#P1IsFluorescent"  value="false" />
         <Keyword name="#P1detectornumber"  value="70" />
         <Keyword name="$P1L"  value="143" />
         <Keyword name="#P1VirtualGain"  value="1.0" />
         <Keyword name="$P4B"  value="32" />
         <Keyword name="$P4R"  value="16777216" />
         <Keyword name="$P4N"  value="FL2-A" />
         <Keyword name="$P4E"  value="0,0" />
         <Keyword name="#BDACCURIDECADES4"  value="7.224719870049579" />
         <Keyword name="$P4S"  value="PE-A" />
         <Keyword name="#P4DetectorName"  value="FL2" />
         <Keyword name="#P4Dimension"  value="AREA" />
         <Keyword name="#P4IsFluorescent"  value="true" />
         <Keyword name="#P4detectornumber"  value="2" />
         <Keyword name="$P4L"  value="488" />
         <Keyword name="#P4VirtualGain"  value="1.0" />
         <Keyword name="$P9B"  value="32" />
         <Keyword name="$P9R"  value="16777216" />
         <Keyword name="$P9N"  value="FL1-H" />
         <Keyword name="$P9E"  value="0,0" />
         <Keyword name="#BDACCURIDECADES9"  value="7.224719870049579" />
         <Keyword name="$P9S"  value="FITC-H" />
         <Keyword name="#P9DetectorName"  value="FL1" />
         <Keyword name="#P9Dimension"  value="HEIGHT" />
         <Keyword name="#P9IsFluorescent"  value="true" />
         <Keyword name="#P9detectornumber"  value="1" />
         <Keyword name="$P9L"  value="488" />
         <Keyword name="#P9VirtualGain"  value="1.0" />
         <Keyword name="$TOT"  value="3124" />
         <Keyword name="$DATE"  value="09-SEP-2022" />
         <Keyword name="$CYT"  value="BD Accuri C6 Plus" />
         <Keyword name="$CYTSN"  value="R66501700030" />
         <Keyword name="#SoftwareVersion"  value="BD Accuri C6 Plus 1.0.34.1" />
         <Keyword name="#LASERCONFIGURATION"  value="3 Blue 1 Red" />
         <Keyword name="$SPILLOVER"  value="8,FL1-A,FL2-A,FL3-A,FL4-A,FL1-H,FL2-H,FL3-H,FL4-H,1.0000,0.0000,0.0000,0.0000,0.0000,0.0000,0.0000,0.0000,0.0000,1.0000,0.0000,0.0000,0.0000,0.0000,0.0000,0.0000,0.0000,0.0000,1.0000,0.0000,0.0000,0.0000,0.0000,0.0000,0.0000,0.0000,0.0000,1.0000,0.0000,0.0000,0.0000,0.0000,0.0000,0.0000,0.0000,0.0000,1.0000,0.0000,0.0000,0.0000,0.0000,0.0000,0.0000,0.0000,0.0000,1.0000,0.0000,0.0000,0.0000,0.0000,0.0000,0.0000,0.0000,0.0000,1.0000,0.0000,0.0000,0.0000,0.0000,0.0000,0.0000,0.0000,0.0000,1.0000" />
         <Keyword name="#BDACCURICAPTUREDDATE"  value="1662753567341" />
         <Keyword name="$TIMESTEP"  value="0.1" />
         <Keyword name="$PROJ"  value="20220909_151146" />
         <Keyword name="$BTIM"  value="14:59:41.82" />
         <Keyword name="$ETIM"  value="15:00:54.66" />
         <Keyword name="#ATIM"  value="73" />
         <Keyword name="#ACQUISITIONTIMEMILLI"  value="73651" />
         <Keyword name="$TR"  value="FSC-H,80000" />
         <Keyword name="#SECONDARYTHRESHOLD"  value="FSC-H,0" />
         <Keyword name="$VOL"  value="80190" />
         <Keyword name="#P1MaxUsefulDataChannel"  value="15204351" />
         <Keyword name="#P2MaxUsefulDataChannel"  value="1572863" />
         <Keyword name="#P3MaxUsefulDataChannel"  value="9215" />
         <Keyword name="#P4MaxUsefulDataChannel"  value="5119" />
         <Keyword name="#P5MaxUsefulDataChannel"  value="8191" />
         <Keyword name="#P6MaxUsefulDataChannel"  value="131071" />
         <Keyword name="#P7MaxUsefulDataChannel"  value="7077887" />
         <Keyword name="#P8MaxUsefulDataChannel"  value="917503" />
         <Keyword name="#P9MaxUsefulDataChannel"  value="3327" />
         <Keyword name="#P10MaxUsefulDataChannel"  value="1791" />
         <Keyword name="#P11MaxUsefulDataChannel"  value="4095" />
         <Keyword name="#P12MaxUsefulDataChannel"  value="114687" />
         <Keyword name="#P13MaxUsefulDataChannel"  value="151" />
         <Keyword name="#P14MaxUsefulDataChannel"  value="847" />
         <Keyword name="$BEGINSTEXT"  value="58" />
         <Keyword name="$ENDSTEXT"  value="4418" />
         <Keyword name="$BEGINDATA"  value="4419" />
         <Keyword name="$ENDDATA"  value="179362" />
         <Keyword name="$BEGINANALYSIS"  value="0" />
         <Keyword name="$ENDANALYSIS"  value="0" />
         <Keyword name="#SPACERS"  value="0000" />
       </Keywords>
       <SampleNode name="C01 CHO 12 WDV.fcs"  annotation=""  owningGroup=""  expanded="1"  sortPriority="10"  count="3124"  sampleID="11" >
         <Graph smoothing="0"  backColor="#ffffff"  foreColor="#000000"  type="Pseudocolor"  fast="1" >
           <Axis dimension="x"  name="FSC-A"  label=""  auto="auto" />
           <Axis dimension="y"  name="SSC-A"  label=""  auto="auto" />
           <GraphSettings level="5%"  smoothingHighResolution="1"  contourHighResolution="1"  histogramSmoothingCount="0"  graphResolution="256"  showOutliers="0"  drawLargeDots="0"  dotsToDraw="8000"  tint="le.chartfill.tinted.40"  lineWeight="le.lineweight.normal"  lineStyle="le.linestyle.solid" />
           <GraphEnvironment showGrid="0"  showAxes="tnlTNL"  showGates="1"  showFreqOnPlots="1"  showGateNameOnPlots="1"  showMedians="0"  showUncomped="0"  addEventParam="0"  lastYAxisName="" >
             <TextTraits font="SansSerif"  size="11"  name="Labels"  style="plain"  color="#000000"  background="#00ffffff"  just="left" />
             <TextTraits font="SansSerif"  size="11"  name="LayoutGates"  style="plain"  color="#000000"  background="#00ffffff"  just="left" />
             <TextTraits font="SansSerif"  size="9"  name="Numbers"  style="plain"  color="#000000"  background="#00ffffff"  just="left" />
             <TextTraits font="SansSerif"  size="9"  name="Legend"  style="plain"  color="#000000"  background="#00ffffff"  just="left" />
             <WindowPosition x="0"  y="0"  width="0"  height="0"  displayed="0"  panelState="" />
           </GraphEnvironment>
         </Graph>
         <Subpopulations>
           <Population name="Cells"  annotation=""  owningGroup="All Samples"  expanded="1"  sortPriority="10"  count="1295" >
             <Graph smoothing="0"  backColor="#ffffff"  foreColor="#000000"  heatMapStatParameter="FL1-A"  type="Pseudocolor"  fast="1" >
               <Axis dimension="x"  name="FSC-A"  label=""  auto="auto" />
               <Axis dimension="y"  name="FSC-H"  label=""  auto="auto" />
               <GraphSettings level="5%"  smoothingHighResolution="1"  contourHighResolution="1"  histogramSmoothingCount="0"  graphResolution="256"  showOutliers="0"  drawLargeDots="0"  dotsToDraw="8000"  tint="le.chartfill.tinted.40"  lineWeight="le.lineweight.normal"  lineStyle="le.linestyle.solid" />
               <GraphEnvironment showGrid="0"  showAxes="tnlTNL"  showGates="1"  showFreqOnPlots="1"  showGateNameOnPlots="1"  showMedians="0"  showUncomped="0"  addEventParam="0"  lastYAxisName="" >
                 <TextTraits font="SansSerif"  size="11"  name="Labels"  style="plain"  color="#000000"  background="#00ffffff"  just="left" />
                 <TextTraits font="SansSerif"  size="11"  name="LayoutGates"  style="plain"  color="#000000"  background="#00ffffff"  just="left" />
                 <TextTraits font="SansSerif"  size="9"  name="Numbers"  style="plain"  color="#000000"  background="#00ffffff"  just="left" />
                 <TextTraits font="SansSerif"  size="9"  name="Legend"  style="plain"  color="#000000"  background="#00ffffff"  just="left" />
                 <WindowPosition x="-1933"  y="444"  width="1946"  height="1058"  displayed="0"  panelState="---" />
               </GraphEnvironment>
             </Graph>
             <Gate gating:id="ID1916470664" >
               <gating:PolygonGate eventsInside="1"  annoOffsetX="0"  annoOffsetY="0"  tint="#000000"  isTinted="0"  lineWeight="Normal"  userDefined="1"  quadId="-1"  gateResolution="256" >
                 <gating:dimension>
                   <data-type:fcs-dimension data-type:name="FSC-A" />
                 </gating:dimension>
                 <gating:dimension>
                   <data-type:fcs-dimension data-type:name="SSC-A" />
                 </gating:dimension>
                 <gating:vertex>
                   <gating:coordinate data-type:value="15768782.653327115" />
                   <gating:coordinate data-type:value="7489114.084966927" />
                 </gating:vertex>
                 <gating:vertex>
                   <gating:coordinate data-type:value="3903519.4869970363" />
                   <gating:coordinate data-type:value="794672.0072226021" />
                 </gating:vertex>
                 <gating:vertex>
                   <gating:coordinate data-type:value="3755397.8113371544" />
                   <gating:coordinate data-type:value="41633.4226430515" />
                 </gating:vertex>
                 <gating:vertex>
                   <gating:coordinate data-type:value="17217928.545018647" />
                   <gating:coordinate data-type:value="117017.4075776081" />
                 </gating:vertex>
                 <gating:vertex>
                   <gating:coordinate data-type:value="16275860.220413405" />
                   <gating:coordinate data-type:value="774892.343407863" />
                 </gating:vertex>
               </gating:PolygonGate>
             </Gate>
             <Subpopulations>
               <Population name="Single Cells"  annotation=""  owningGroup="All Samples"  expanded="1"  sortPriority="10"  count="1287" >
                 <Graph smoothing="0"  backColor="#ffffff"  foreColor="#000000"  heatMapStatParameter="FL1-A"  type="Histogram"  fast="1" >
                   <Axis dimension="x"  name="FL4-A"  label=""  auto="auto" />
                   <Axis dimension="y"  name=""  label=""  auto="auto" />
                   <GraphSettings level="5%"  smoothingHighResolution="1"  contourHighResolution="1"  histogramSmoothingCount="0"  graphResolution="256"  showOutliers="0"  drawLargeDots="0"  dotsToDraw="8000"  tint="le.chartfill.tinted.40"  lineWeight="le.lineweight.normal"  lineStyle="le.linestyle.solid" />
                   <GraphEnvironment showGrid="0"  showAxes="tnlTNL"  showGates="1"  showFreqOnPlots="1"  showGateNameOnPlots="1"  showMedians="0"  showUncomped="0"  addEventParam="0"  lastYAxisName="" >
                     <TextTraits font="SansSerif"  size="11"  name="Labels"  style="plain"  color="#000000"  background="#00ffffff"  just="left" />
                     <TextTraits font="SansSerif"  size="11"  name="LayoutGates"  style="plain"  color="#000000"  background="#00ffffff"  just="left" />
                     <TextTraits font="SansSerif"  size="9"  name="Numbers"  style="plain"  color="#000000"  background="#00ffffff"  just="left" />
                     <TextTraits font="SansSerif"  size="9"  name="Legend"  style="plain"  color="#000000"  background="#00ffffff"  just="left" />
                     <WindowPosition x="-1933"  y="444"  width="1946"  height="1058"  displayed="0"  panelState="---" />
                   </GraphEnvironment>
                 </Graph>
                 <Gate gating:id="ID2058031156"  gating:parent_id="ID1916470664" >
                   <gating:PolygonGate eventsInside="1"  annoOffsetX="0"  annoOffsetY="0"  tint="#000000"  isTinted="0"  lineWeight="Normal"  userDefined="1"  quadId="-1"  gateResolution="256" >
                     <gating:dimension>
                       <data-type:fcs-dimension data-type:name="FSC-A" />
                     </gating:dimension>
                     <gating:dimension>
                       <data-type:fcs-dimension data-type:name="FSC-H" />
                     </gating:dimension>
                     <gating:vertex>
                       <gating:coordinate data-type:value="1999702.7930625826" />
                       <gating:coordinate data-type:value="2491162.375757576" />
                     </gating:vertex>
                     <gating:vertex>
                       <gating:coordinate data-type:value="25538207.713353645" />
                       <gating:coordinate data-type:value="16370495.612121211" />
                     </gating:vertex>
                     <gating:vertex>
                       <gating:coordinate data-type:value="34235284.562843286" />
                       <gating:coordinate data-type:value="16065455.32121212" />
                     </gating:vertex>
                     <gating:vertex>
                       <gating:coordinate data-type:value="4582111.277382031" />
                       <gating:coordinate data-type:value="203360.1939393939" />
                     </gating:vertex>
                     <gating:vertex>
                       <gating:coordinate data-type:value="1702874.231646554" />
                       <gating:coordinate data-type:value="2211542.109090909" />
                     </gating:vertex>
                   </gating:PolygonGate>
                 </Gate>
                 <Subpopulations>
                   <Population name="Cells of interest"  annotation=""  owningGroup="All Samples"  expanded="1"  sortPriority="10"  count="1193" >
                     <Graph smoothing="0"  backColor="#ffffff"  foreColor="#000000"  heatMapStatParameter="FL1-A"  type="Histogram"  fast="1" >
                       <Axis dimension="x"  name="FL4-A"  label=""  auto="auto" />
                       <Axis dimension="y"  name=""  label=""  auto="auto" />
                       <GraphSettings level="5%"  smoothingHighResolution="1"  contourHighResolution="1"  histogramSmoothingCount="0"  graphResolution="256"  showOutliers="0"  drawLargeDots="0"  dotsToDraw="8000"  tint="le.chartfill.tinted.40"  lineWeight="le.lineweight.normal"  lineStyle="le.linestyle.solid" />
                       <GraphEnvironment showGrid="0"  showAxes="tnlTNL"  showGates="1"  showFreqOnPlots="1"  showGateNameOnPlots="1"  showMedians="0"  showUncomped="0"  addEventParam="0"  lastYAxisName="" >
                         <TextTraits font="SansSerif"  size="11"  name="Labels"  style="plain"  color="#000000"  background="#00ffffff"  just="left" />
                         <TextTraits font="SansSerif"  size="11"  name="LayoutGates"  style="plain"  color="#000000"  background="#00ffffff"  just="left" />
                         <TextTraits font="SansSerif"  size="9"  name="Numbers"  style="plain"  color="#000000"  background="#00ffffff"  just="left" />
                         <TextTraits font="SansSerif"  size="9"  name="Legend"  style="plain"  color="#000000"  background="#00ffffff"  just="left" />
                         <WindowPosition x="-1933"  y="444"  width="1946"  height="1058"  displayed="1"  panelState="---" />
                       </GraphEnvironment>
                     </Graph>
                     <Gate gating:id="ID219260071"  gating:parent_id="ID2058031156" >
                       <gating:RectangleGate eventsInside="1"  annoOffsetX="0"  annoOffsetY="0"  tint="#000000"  isTinted="0"  lineWeight="Normal"  userDefined="1" >
                         <gating:dimension gating:min="1.9569540284567346"  gating:max="1.6777215999999985E7"  yRatio="0.013636363636363669" >
                           <data-type:fcs-dimension data-type:name="FL4-A" />
                         </gating:dimension>
                       </gating:RectangleGate>
                     </Gate>
                   </Population>
                 </Subpopulations>
               </Population>
             </Subpopulations>
           </Population>
         </Subpopulations>
       </SampleNode>
     </Sample>
     <Sample>
       <DataSet uri="file:/C:/Users/pawla/Desktop/Gordon%20Lab/RAD%20TGT%20experiments/22_09_09%20U251%20and%20cho%2012%20v%2054%20an%20echi%20ALL%20FILES/22_09_09%20U251%20and%20cho%2012%20v%2054%20an%20echi%20titrat/C02%20CHO%2054%20WDV.fcs"  sampleID="12" />
       <Transformations>
         <transforms:linear transforms:minRange="100000"  transforms:maxRange="16972844.940289985"  gain="1" >
           <data-type:parameter data-type:name="FSC-A" />
         </transforms:linear>
         <transforms:linear transforms:minRange="0"  transforms:maxRange="16777216"  gain="1" >
           <data-type:parameter data-type:name="SSC-A" />
         </transforms:linear>
         <transforms:log transforms:offset="1"  transforms:decades="7.2247198959" >
           <data-type:parameter data-type:name="FL1-A" />
         </transforms:log>
         <transforms:log transforms:offset="1"  transforms:decades="7.2247198959" >
           <data-type:parameter data-type:name="FL2-A" />
         </transforms:log>
         <transforms:log transforms:offset="1"  transforms:decades="7.2247198959" >
           <data-type:parameter data-type:name="FL3-A" />
         </transforms:log>
         <transforms:log transforms:offset="1"  transforms:decades="7.2247198959" >
           <data-type:parameter data-type:name="FL4-A" />
         </transforms:log>
         <transforms:linear transforms:minRange="0"  transforms:maxRange="16777216"  gain="1" >
           <data-type:parameter data-type:name="FSC-H" />
         </transforms:linear>
         <transforms:linear transforms:minRange="0"  transforms:maxRange="16777216"  gain="1" >
           <data-type:parameter data-type:name="SSC-H" />
         </transforms:linear>
         <transforms:log transforms:offset="1"  transforms:decades="7.2247198959" >
           <data-type:parameter data-type:name="FL1-H" />
         </transforms:log>
         <transforms:log transforms:offset="1"  transforms:decades="7.2247198959" >
           <data-type:parameter data-type:name="FL2-H" />
         </transforms:log>
         <transforms:log transforms:offset="1"  transforms:decades="7.2247198959" >
           <data-type:parameter data-type:name="FL3-H" />
         </transforms:log>
         <transforms:log transforms:offset="1"  transforms:decades="7.2247198959" >
           <data-type:parameter data-type:name="FL4-H" />
         </transforms:log>
         <transforms:linear transforms:minRange="0"  transforms:maxRange="16777216"  gain="1" >
           <data-type:parameter data-type:name="Width" />
         </transforms:linear>
         <transforms:linear transforms:minRange="13.893129771"  transforms:maxRange="91"  gain="0.0992366412" >
           <data-type:parameter data-type:name="Time" />
         </transforms:linear>
       </Transformations>
       <Keywords>
         <Keyword name="FJ_FCS_VERSION"  value="3.1" />
         <Keyword name="$FIL"  value="C02 CHO 54 WDV.fcs" />
         <Keyword name="$WELLID"  value="C02" />
         <Keyword name="$SMNO"  value="CHO 54 WDV" />
         <Keyword name="$DATATYPE"  value="I" />
         <Keyword name="$MODE"  value="L" />
         <Keyword name="$BYTEORD"  value="4,3,2,1" />
         <Keyword name="$NEXTDATA"  value="0" />
         <Keyword name="$PAR"  value="14" />
         <Keyword name="$P7B"  value="32" />
         <Keyword name="$P7R"  value="16777216" />
         <Keyword name="$P7N"  value="FSC-H" />
         <Keyword name="$P7E"  value="0,0" />
         <Keyword name="#BDACCURIDECADES7"  value="7.224719870049579" />
         <Keyword name="$P7S"  value="FSC-H" />
         <Keyword name="#P7DetectorName"  value="FSC" />
         <Keyword name="#P7Dimension"  value="OTHER" />
         <Keyword name="#P7IsFluorescent"  value="false" />
         <Keyword name="#P7detectornumber"  value="70" />
         <Keyword name="$P7L"  value="143" />
         <Keyword name="#P7VirtualGain"  value="1.0" />
         <Keyword name="$P6B"  value="32" />
         <Keyword name="$P6R"  value="16777216" />
         <Keyword name="$P6N"  value="FL4-A" />
         <Keyword name="$P6E"  value="0,0" />
         <Keyword name="#BDACCURIDECADES6"  value="7.224719870049579" />
         <Keyword name="$P6S"  value="APC-A" />
         <Keyword name="#P6DetectorName"  value="FL4" />
         <Keyword name="#P6Dimension"  value="AREA" />
         <Keyword name="#P6IsFluorescent"  value="true" />
         <Keyword name="#P6detectornumber"  value="4" />
         <Keyword name="$P6L"  value="640" />
         <Keyword name="#P6VirtualGain"  value="1.0" />
         <Keyword name="$P8B"  value="32" />
         <Keyword name="$P8R"  value="16777216" />
         <Keyword name="$P8N"  value="SSC-H" />
         <Keyword name="$P8E"  value="0,0" />
         <Keyword name="#BDACCURIDECADES8"  value="7.224719870049579" />
         <Keyword name="$P8S"  value="SSC-H" />
         <Keyword name="#P8DetectorName"  value="SSC" />
         <Keyword name="#P8Dimension"  value="OTHER" />
         <Keyword name="#P8IsFluorescent"  value="false" />
         <Keyword name="#P8detectornumber"  value="83" />
         <Keyword name="$P8L"  value="143" />
         <Keyword name="#P8VirtualGain"  value="1.0" />
         <Keyword name="$P3B"  value="32" />
         <Keyword name="$P3R"  value="16777216" />
         <Keyword name="$P3N"  value="FL1-A" />
         <Keyword name="$P3E"  value="0,0" />
         <Keyword name="#BDACCURIDECADES3"  value="7.224719870049579" />
         <Keyword name="$P3S"  value="FITC-A" />
         <Keyword name="#P3DetectorName"  value="FL1" />
         <Keyword name="#P3Dimension"  value="AREA" />
         <Keyword name="#P3IsFluorescent"  value="true" />
         <Keyword name="#P3detectornumber"  value="1" />
         <Keyword name="$P3L"  value="488" />
         <Keyword name="#P3VirtualGain"  value="1.0" />
         <Keyword name="$P12B"  value="32" />
         <Keyword name="$P12R"  value="16777216" />
         <Keyword name="$P12N"  value="FL4-H" />
         <Keyword name="$P12E"  value="0,0" />
         <Keyword name="#BDACCURIDECADES12"  value="7.224719870049579" />
         <Keyword name="$P12S"  value="APC-H" />
         <Keyword name="#P12DetectorName"  value="FL4" />
         <Keyword name="#P12Dimension"  value="HEIGHT" />
         <Keyword name="#P12IsFluorescent"  value="true" />
         <Keyword name="#P12detectornumber"  value="4" />
         <Keyword name="$P12L"  value="640" />
         <Keyword name="#P12VirtualGain"  value="1.0" />
         <Keyword name="$P2B"  value="32" />
         <Keyword name="$P2R"  value="16777216" />
         <Keyword name="$P2N"  value="SSC-A" />
         <Keyword name="$P2E"  value="0,0" />
         <Keyword name="#BDACCURIDECADES2"  value="7.224719870049579" />
         <Keyword name="$P2S"  value="SSC-A" />
         <Keyword name="#P2DetectorName"  value="SSC" />
         <Keyword name="#P2Dimension"  value="OTHER" />
         <Keyword name="#P2IsFluorescent"  value="false" />
         <Keyword name="#P2detectornumber"  value="83" />
         <Keyword name="$P2L"  value="143" />
         <Keyword name="#P2VirtualGain"  value="1.0" />
         <Keyword name="$P14B"  value="32" />
         <Keyword name="$P14R"  value="16777216" />
         <Keyword name="$P14N"  value="Time" />
         <Keyword name="$P14E"  value="0,0" />
         <Keyword name="#BDACCURIDECADES14"  value="7.224719870049579" />
         <Keyword name="$P14S"  value="Time" />
         <Keyword name="#P14DetectorName"  value="No detector" />
         <Keyword name="#P14Dimension"  value="OTHER" />
         <Keyword name="#P14IsFluorescent"  value="false" />
         <Keyword name="#P14detectornumber"  value="-1" />
         <Keyword name="$P14L"  value="-1" />
         <Keyword name="#P14VirtualGain"  value="1.0" />
         <Keyword name="$P5B"  value="32" />
         <Keyword name="$P5R"  value="16777216" />
         <Keyword name="$P5N"  value="FL3-A" />
         <Keyword name="$P5E"  value="0,0" />
         <Keyword name="#BDACCURIDECADES5"  value="7.224719870049579" />
         <Keyword name="$P5S"  value="PerCP-A" />
         <Keyword name="#P5DetectorName"  value="FL3" />
         <Keyword name="#P5Dimension"  value="AREA" />
         <Keyword name="#P5IsFluorescent"  value="true" />
         <Keyword name="#P5detectornumber"  value="3" />
         <Keyword name="$P5L"  value="488" />
         <Keyword name="#P5VirtualGain"  value="1.0" />
         <Keyword name="$P10B"  value="32" />
         <Keyword name="$P10R"  value="16777216" />
         <Keyword name="$P10N"  value="FL2-H" />
         <Keyword name="$P10E"  value="0,0" />
         <Keyword name="#BDACCURIDECADES10"  value="7.224719870049579" />
         <Keyword name="$P10S"  value="PE-H" />
         <Keyword name="#P10DetectorName"  value="FL2" />
         <Keyword name="#P10Dimension"  value="HEIGHT" />
         <Keyword name="#P10IsFluorescent"  value="true" />
         <Keyword name="#P10detectornumber"  value="2" />
         <Keyword name="$P10L"  value="488" />
         <Keyword name="#P10VirtualGain"  value="1.0" />
         <Keyword name="$P11B"  value="32" />
         <Keyword name="$P11R"  value="16777216" />
         <Keyword name="$P11N"  value="FL3-H" />
         <Keyword name="$P11E"  value="0,0" />
         <Keyword name="#BDACCURIDECADES11"  value="7.224719870049579" />
         <Keyword name="$P11S"  value="PerCP-H" />
         <Keyword name="#P11DetectorName"  value="FL3" />
         <Keyword name="#P11Dimension"  value="HEIGHT" />
         <Keyword name="#P11IsFluorescent"  value="true" />
         <Keyword name="#P11detectornumber"  value="3" />
         <Keyword name="$P11L"  value="488" />
         <Keyword name="#P11VirtualGain"  value="1.0" />
         <Keyword name="$P13B"  value="32" />
         <Keyword name="$P13R"  value="16777216" />
         <Keyword name="$P13N"  value="Width" />
         <Keyword name="$P13E"  value="0,0" />
         <Keyword name="#BDACCURIDECADES13"  value="7.224719870049579" />
         <Keyword name="$P13S"  value="Width" />
         <Keyword name="#P13DetectorName"  value="No detector" />
         <Keyword name="#P13Dimension"  value="OTHER" />
         <Keyword name="#P13IsFluorescent"  value="false" />
         <Keyword name="#P13detectornumber"  value="-1" />
         <Keyword name="$P13L"  value="-1" />
         <Keyword name="#P13VirtualGain"  value="1.0" />
         <Keyword name="$P1B"  value="32" />
         <Keyword name="$P1R"  value="16777216" />
         <Keyword name="$P1N"  value="FSC-A" />
         <Keyword name="$P1E"  value="0,0" />
         <Keyword name="#BDACCURIDECADES1"  value="7.224719870049579" />
         <Keyword name="$P1S"  value="FSC-A" />
         <Keyword name="#P1DetectorName"  value="FSC" />
         <Keyword name="#P1Dimension"  value="OTHER" />
         <Keyword name="#P1IsFluorescent"  value="false" />
         <Keyword name="#P1detectornumber"  value="70" />
         <Keyword name="$P1L"  value="143" />
         <Keyword name="#P1VirtualGain"  value="1.0" />
         <Keyword name="$P4B"  value="32" />
         <Keyword name="$P4R"  value="16777216" />
         <Keyword name="$P4N"  value="FL2-A" />
         <Keyword name="$P4E"  value="0,0" />
         <Keyword name="#BDACCURIDECADES4"  value="7.224719870049579" />
         <Keyword name="$P4S"  value="PE-A" />
         <Keyword name="#P4DetectorName"  value="FL2" />
         <Keyword name="#P4Dimension"  value="AREA" />
         <Keyword name="#P4IsFluorescent"  value="true" />
         <Keyword name="#P4detectornumber"  value="2" />
         <Keyword name="$P4L"  value="488" />
         <Keyword name="#P4VirtualGain"  value="1.0" />
         <Keyword name="$P9B"  value="32" />
         <Keyword name="$P9R"  value="16777216" />
         <Keyword name="$P9N"  value="FL1-H" />
         <Keyword name="$P9E"  value="0,0" />
         <Keyword name="#BDACCURIDECADES9"  value="7.224719870049579" />
         <Keyword name="$P9S"  value="FITC-H" />
         <Keyword name="#P9DetectorName"  value="FL1" />
         <Keyword name="#P9Dimension"  value="HEIGHT" />
         <Keyword name="#P9IsFluorescent"  value="true" />
         <Keyword name="#P9detectornumber"  value="1" />
         <Keyword name="$P9L"  value="488" />
         <Keyword name="#P9VirtualGain"  value="1.0" />
         <Keyword name="$TOT"  value="3801" />
         <Keyword name="$DATE"  value="09-SEP-2022" />
         <Keyword name="$CYT"  value="BD Accuri C6 Plus" />
         <Keyword name="$CYTSN"  value="R66501700030" />
         <Keyword name="#SoftwareVersion"  value="BD Accuri C6 Plus 1.0.34.1" />
         <Keyword name="#LASERCONFIGURATION"  value="3 Blue 1 Red" />
         <Keyword name="$SPILLOVER"  value="8,FL1-A,FL2-A,FL3-A,FL4-A,FL1-H,FL2-H,FL3-H,FL4-H,1.0000,0.0000,0.0000,0.0000,0.0000,0.0000,0.0000,0.0000,0.0000,1.0000,0.0000,0.0000,0.0000,0.0000,0.0000,0.0000,0.0000,0.0000,1.0000,0.0000,0.0000,0.0000,0.0000,0.0000,0.0000,0.0000,0.0000,1.0000,0.0000,0.0000,0.0000,0.0000,0.0000,0.0000,0.0000,0.0000,1.0000,0.0000,0.0000,0.0000,0.0000,0.0000,0.0000,0.0000,0.0000,1.0000,0.0000,0.0000,0.0000,0.0000,0.0000,0.0000,0.0000,0.0000,1.0000,0.0000,0.0000,0.0000,0.0000,0.0000,0.0000,0.0000,0.0000,1.0000" />
         <Keyword name="#BDACCURICAPTUREDDATE"  value="1662751014061" />
         <Keyword name="$TIMESTEP"  value="0.1" />
         <Keyword name="$PROJ"  value="20220909_151146" />
         <Keyword name="$BTIM"  value="14:17:08.90" />
         <Keyword name="$ETIM"  value="14:18:39.80" />
         <Keyword name="#ATIM"  value="92" />
         <Keyword name="#ACQUISITIONTIMEMILLI"  value="92069" />
         <Keyword name="$TR"  value="FSC-H,80000" />
         <Keyword name="#SECONDARYTHRESHOLD"  value="FSC-H,0" />
         <Keyword name="$VOL"  value="100041" />
         <Keyword name="#P1MaxUsefulDataChannel"  value="15728639" />
         <Keyword name="#P2MaxUsefulDataChannel"  value="1572863" />
         <Keyword name="#P3MaxUsefulDataChannel"  value="8191" />
         <Keyword name="#P4MaxUsefulDataChannel"  value="4095" />
         <Keyword name="#P5MaxUsefulDataChannel"  value="8191" />
         <Keyword name="#P6MaxUsefulDataChannel"  value="163839" />
         <Keyword name="#P7MaxUsefulDataChannel"  value="7340031" />
         <Keyword name="#P8MaxUsefulDataChannel"  value="983039" />
         <Keyword name="#P9MaxUsefulDataChannel"  value="3071" />
         <Keyword name="#P10MaxUsefulDataChannel"  value="1535" />
         <Keyword name="#P11MaxUsefulDataChannel"  value="4095" />
         <Keyword name="#P12MaxUsefulDataChannel"  value="131071" />
         <Keyword name="#P13MaxUsefulDataChannel"  value="151" />
         <Keyword name="#P14MaxUsefulDataChannel"  value="1015" />
         <Keyword name="$BEGINSTEXT"  value="58" />
         <Keyword name="$ENDSTEXT"  value="4420" />
         <Keyword name="$BEGINDATA"  value="4421" />
         <Keyword name="$ENDDATA"  value="217276" />
         <Keyword name="$BEGINANALYSIS"  value="0" />
         <Keyword name="$ENDANALYSIS"  value="0" />
         <Keyword name="#SPACERS"  value="0000" />
       </Keywords>
       <SampleNode name="C02 CHO 54 WDV.fcs"  annotation=""  owningGroup=""  expanded="1"  sortPriority="10"  count="3801"  sampleID="12" >
         <Graph smoothing="0"  backColor="#ffffff"  foreColor="#000000"  type="Pseudocolor"  fast="1" >
           <Axis dimension="x"  name="FSC-A"  label=""  auto="auto" />
           <Axis dimension="y"  name="SSC-A"  label=""  auto="auto" />
           <GraphSettings level="5%"  smoothingHighResolution="1"  contourHighResolution="1"  histogramSmoothingCount="0"  graphResolution="256"  showOutliers="0"  drawLargeDots="0"  dotsToDraw="8000"  tint="le.chartfill.tinted.40"  lineWeight="le.lineweight.normal"  lineStyle="le.linestyle.solid" />
           <GraphEnvironment showGrid="0"  showAxes="tnlTNL"  showGates="1"  showFreqOnPlots="1"  showGateNameOnPlots="1"  showMedians="0"  showUncomped="0"  addEventParam="0"  lastYAxisName="" >
             <TextTraits font="SansSerif"  size="11"  name="Labels"  style="plain"  color="#000000"  background="#00ffffff"  just="left" />
             <TextTraits font="SansSerif"  size="11"  name="LayoutGates"  style="plain"  color="#000000"  background="#00ffffff"  just="left" />
             <TextTraits font="SansSerif"  size="9"  name="Numbers"  style="plain"  color="#000000"  background="#00ffffff"  just="left" />
             <TextTraits font="SansSerif"  size="9"  name="Legend"  style="plain"  color="#000000"  background="#00ffffff"  just="left" />
             <WindowPosition x="0"  y="0"  width="0"  height="0"  displayed="0"  panelState="" />
           </GraphEnvironment>
         </Graph>
         <Subpopulations>
           <Population name="Cells"  annotation=""  owningGroup="All Samples"  expanded="1"  sortPriority="10"  count="1690" >
             <Graph smoothing="0"  backColor="#ffffff"  foreColor="#000000"  heatMapStatParameter="FL1-A"  type="Pseudocolor"  fast="1" >
               <Axis dimension="x"  name="FSC-A"  label=""  auto="auto" />
               <Axis dimension="y"  name="FSC-H"  label=""  auto="auto" />
               <GraphSettings level="5%"  smoothingHighResolution="1"  contourHighResolution="1"  histogramSmoothingCount="0"  graphResolution="256"  showOutliers="0"  drawLargeDots="0"  dotsToDraw="8000"  tint="le.chartfill.tinted.40"  lineWeight="le.lineweight.normal"  lineStyle="le.linestyle.solid" />
               <GraphEnvironment showGrid="0"  showAxes="tnlTNL"  showGates="1"  showFreqOnPlots="1"  showGateNameOnPlots="1"  showMedians="0"  showUncomped="0"  addEventParam="0"  lastYAxisName="" >
                 <TextTraits font="SansSerif"  size="11"  name="Labels"  style="plain"  color="#000000"  background="#00ffffff"  just="left" />
                 <TextTraits font="SansSerif"  size="11"  name="LayoutGates"  style="plain"  color="#000000"  background="#00ffffff"  just="left" />
                 <TextTraits font="SansSerif"  size="9"  name="Numbers"  style="plain"  color="#000000"  background="#00ffffff"  just="left" />
                 <TextTraits font="SansSerif"  size="9"  name="Legend"  style="plain"  color="#000000"  background="#00ffffff"  just="left" />
                 <WindowPosition x="-1933"  y="444"  width="1946"  height="1058"  displayed="0"  panelState="---" />
               </GraphEnvironment>
             </Graph>
             <Gate gating:id="ID166363094" >
               <gating:PolygonGate eventsInside="1"  annoOffsetX="0"  annoOffsetY="0"  tint="#000000"  isTinted="0"  lineWeight="Normal"  userDefined="1"  quadId="-1"  gateResolution="256" >
                 <gating:dimension>
                   <data-type:fcs-dimension data-type:name="FSC-A" />
                 </gating:dimension>
                 <gating:dimension>
                   <data-type:fcs-dimension data-type:name="SSC-A" />
                 </gating:dimension>
                 <gating:vertex>
                   <gating:coordinate data-type:value="15768782.653327115" />
                   <gating:coordinate data-type:value="7489114.084966927" />
                 </gating:vertex>
                 <gating:vertex>
                   <gating:coordinate data-type:value="3903519.4869970363" />
                   <gating:coordinate data-type:value="794672.0072226021" />
                 </gating:vertex>
                 <gating:vertex>
                   <gating:coordinate data-type:value="3755397.8113371544" />
                   <gating:coordinate data-type:value="41633.4226430515" />
                 </gating:vertex>
                 <gating:vertex>
                   <gating:coordinate data-type:value="17217928.545018647" />
                   <gating:coordinate data-type:value="117017.4075776081" />
                 </gating:vertex>
                 <gating:vertex>
                   <gating:coordinate data-type:value="16275860.220413405" />
                   <gating:coordinate data-type:value="774892.343407863" />
                 </gating:vertex>
               </gating:PolygonGate>
             </Gate>
             <Subpopulations>
               <Population name="Single Cells"  annotation=""  owningGroup="All Samples"  expanded="1"  sortPriority="10"  count="1679" >
                 <Graph smoothing="0"  backColor="#ffffff"  foreColor="#000000"  heatMapStatParameter="FL1-A"  type="Histogram"  fast="1" >
                   <Axis dimension="x"  name="FL4-A"  label=""  auto="auto" />
                   <Axis dimension="y"  name=""  label=""  auto="auto" />
                   <GraphSettings level="5%"  smoothingHighResolution="1"  contourHighResolution="1"  histogramSmoothingCount="0"  graphResolution="256"  showOutliers="0"  drawLargeDots="0"  dotsToDraw="8000"  tint="le.chartfill.tinted.40"  lineWeight="le.lineweight.normal"  lineStyle="le.linestyle.solid" />
                   <GraphEnvironment showGrid="0"  showAxes="tnlTNL"  showGates="1"  showFreqOnPlots="1"  showGateNameOnPlots="1"  showMedians="0"  showUncomped="0"  addEventParam="0"  lastYAxisName="" >
                     <TextTraits font="SansSerif"  size="11"  name="Labels"  style="plain"  color="#000000"  background="#00ffffff"  just="left" />
                     <TextTraits font="SansSerif"  size="11"  name="LayoutGates"  style="plain"  color="#000000"  background="#00ffffff"  just="left" />
                     <TextTraits font="SansSerif"  size="9"  name="Numbers"  style="plain"  color="#000000"  background="#00ffffff"  just="left" />
                     <TextTraits font="SansSerif"  size="9"  name="Legend"  style="plain"  color="#000000"  background="#00ffffff"  just="left" />
                     <WindowPosition x="-1933"  y="444"  width="1946"  height="1058"  displayed="0"  panelState="---" />
                   </GraphEnvironment>
                 </Graph>
                 <Gate gating:id="ID232123060"  gating:parent_id="ID166363094" >
                   <gating:PolygonGate eventsInside="1"  annoOffsetX="0"  annoOffsetY="0"  tint="#000000"  isTinted="0"  lineWeight="Normal"  userDefined="1"  quadId="-1"  gateResolution="256" >
                     <gating:dimension>
                       <data-type:fcs-dimension data-type:name="FSC-A" />
                     </gating:dimension>
                     <gating:dimension>
                       <data-type:fcs-dimension data-type:name="FSC-H" />
                     </gating:dimension>
                     <gating:vertex>
                       <gating:coordinate data-type:value="1999702.7930625826" />
                       <gating:coordinate data-type:value="2491162.375757576" />
                     </gating:vertex>
                     <gating:vertex>
                       <gating:coordinate data-type:value="25538207.713353645" />
                       <gating:coordinate data-type:value="16370495.612121211" />
                     </gating:vertex>
                     <gating:vertex>
                       <gating:coordinate data-type:value="34235284.562843286" />
                       <gating:coordinate data-type:value="16065455.32121212" />
                     </gating:vertex>
                     <gating:vertex>
                       <gating:coordinate data-type:value="4582111.277382031" />
                       <gating:coordinate data-type:value="203360.1939393939" />
                     </gating:vertex>
                     <gating:vertex>
                       <gating:coordinate data-type:value="1702874.231646554" />
                       <gating:coordinate data-type:value="2211542.109090909" />
                     </gating:vertex>
                   </gating:PolygonGate>
                 </Gate>
                 <Subpopulations>
                   <Population name="Cells of interest"  annotation=""  owningGroup="All Samples"  expanded="1"  sortPriority="10"  count="1563" >
                     <Graph smoothing="0"  backColor="#ffffff"  foreColor="#000000"  heatMapStatParameter="FL1-A"  type="Histogram"  fast="1" >
                       <Axis dimension="x"  name="FL4-A"  label=""  auto="auto" />
                       <Axis dimension="y"  name=""  label=""  auto="auto" />
                       <GraphSettings level="5%"  smoothingHighResolution="1"  contourHighResolution="1"  histogramSmoothingCount="0"  graphResolution="256"  showOutliers="0"  drawLargeDots="0"  dotsToDraw="8000"  tint="le.chartfill.tinted.40"  lineWeight="le.lineweight.normal"  lineStyle="le.linestyle.solid" />
                       <GraphEnvironment showGrid="0"  showAxes="tnlTNL"  showGates="1"  showFreqOnPlots="1"  showGateNameOnPlots="1"  showMedians="0"  showUncomped="0"  addEventParam="0"  lastYAxisName="" >
                         <TextTraits font="SansSerif"  size="11"  name="Labels"  style="plain"  color="#000000"  background="#00ffffff"  just="left" />
                         <TextTraits font="SansSerif"  size="11"  name="LayoutGates"  style="plain"  color="#000000"  background="#00ffffff"  just="left" />
                         <TextTraits font="SansSerif"  size="9"  name="Numbers"  style="plain"  color="#000000"  background="#00ffffff"  just="left" />
                         <TextTraits font="SansSerif"  size="9"  name="Legend"  style="plain"  color="#000000"  background="#00ffffff"  just="left" />
                         <WindowPosition x="-1933"  y="444"  width="1946"  height="1058"  displayed="1"  panelState="---" />
                       </GraphEnvironment>
                     </Graph>
                     <Gate gating:id="ID51516582"  gating:parent_id="ID232123060" >
                       <gating:RectangleGate eventsInside="1"  annoOffsetX="0"  annoOffsetY="0"  tint="#000000"  isTinted="0"  lineWeight="Normal"  userDefined="1" >
                         <gating:dimension gating:min="1.9569540284567346"  gating:max="1.6777215999999985E7"  yRatio="0.013636363636363669" >
                           <data-type:fcs-dimension data-type:name="FL4-A" />
                         </gating:dimension>
                       </gating:RectangleGate>
                     </Gate>
                   </Population>
                 </Subpopulations>
               </Population>
             </Subpopulations>
           </Population>
         </Subpopulations>
       </SampleNode>
     </Sample>
     <Sample>
       <DataSet uri="file:/C:/Users/pawla/Desktop/Gordon%20Lab/RAD%20TGT%20experiments/22_09_09%20U251%20and%20cho%2012%20v%2054%20an%20echi%20ALL%20FILES/22_09_09%20U251%20and%20cho%2012%20v%2054%20an%20echi%20titrat/C03%20CHO%2012%20FN.fcs"  sampleID="13" />
       <Transformations>
         <transforms:linear transforms:minRange="100000"  transforms:maxRange="16972844.940289985"  gain="1" >
           <data-type:parameter data-type:name="FSC-A" />
         </transforms:linear>
         <transforms:linear transforms:minRange="0"  transforms:maxRange="16777216"  gain="1" >
           <data-type:parameter data-type:name="SSC-A" />
         </transforms:linear>
         <transforms:log transforms:offset="1"  transforms:decades="7.2247198959" >
           <data-type:parameter data-type:name="FL1-A" />
         </transforms:log>
         <transforms:log transforms:offset="1"  transforms:decades="7.2247198959" >
           <data-type:parameter data-type:name="FL2-A" />
         </transforms:log>
         <transforms:log transforms:offset="1"  transforms:decades="7.2247198959" >
           <data-type:parameter data-type:name="FL3-A" />
         </transforms:log>
         <transforms:log transforms:offset="1"  transforms:decades="7.2247198959" >
           <data-type:parameter data-type:name="FL4-A" />
         </transforms:log>
         <transforms:linear transforms:minRange="0"  transforms:maxRange="16777216"  gain="1" >
           <data-type:parameter data-type:name="FSC-H" />
         </transforms:linear>
         <transforms:linear transforms:minRange="0"  transforms:maxRange="16777216"  gain="1" >
           <data-type:parameter data-type:name="SSC-H" />
         </transforms:linear>
         <transforms:log transforms:offset="1"  transforms:decades="7.2247198959" >
           <data-type:parameter data-type:name="FL1-H" />
         </transforms:log>
         <transforms:log transforms:offset="1"  transforms:decades="7.2247198959" >
           <data-type:parameter data-type:name="FL2-H" />
         </transforms:log>
         <transforms:log transforms:offset="1"  transforms:decades="7.2247198959" >
           <data-type:parameter data-type:name="FL3-H" />
         </transforms:log>
         <transforms:log transforms:offset="1"  transforms:decades="7.2247198959" >
           <data-type:parameter data-type:name="FL4-H" />
         </transforms:log>
         <transforms:linear transforms:minRange="0"  transforms:maxRange="16777216"  gain="1" >
           <data-type:parameter data-type:name="Width" />
         </transforms:linear>
         <transforms:linear transforms:minRange="13.9667458432"  transforms:maxRange="126"  gain="0.0997624703" >
           <data-type:parameter data-type:name="Time" />
         </transforms:linear>
       </Transformations>
       <Keywords>
         <Keyword name="FJ_FCS_VERSION"  value="3.1" />
         <Keyword name="$FIL"  value="C03 CHO 12 FN.fcs" />
         <Keyword name="$WELLID"  value="C03" />
         <Keyword name="$SMNO"  value="CHO 12 FN" />
         <Keyword name="$DATATYPE"  value="I" />
         <Keyword name="$MODE"  value="L" />
         <Keyword name="$BYTEORD"  value="4,3,2,1" />
         <Keyword name="$NEXTDATA"  value="0" />
         <Keyword name="$PAR"  value="14" />
         <Keyword name="$P7B"  value="32" />
         <Keyword name="$P7R"  value="16777216" />
         <Keyword name="$P7N"  value="FSC-H" />
         <Keyword name="$P7E"  value="0,0" />
         <Keyword name="#BDACCURIDECADES7"  value="7.224719870049579" />
         <Keyword name="$P7S"  value="FSC-H" />
         <Keyword name="#P7DetectorName"  value="FSC" />
         <Keyword name="#P7Dimension"  value="OTHER" />
         <Keyword name="#P7IsFluorescent"  value="false" />
         <Keyword name="#P7detectornumber"  value="70" />
         <Keyword name="$P7L"  value="143" />
         <Keyword name="#P7VirtualGain"  value="1.0" />
         <Keyword name="$P6B"  value="32" />
         <Keyword name="$P6R"  value="16777216" />
         <Keyword name="$P6N"  value="FL4-A" />
         <Keyword name="$P6E"  value="0,0" />
         <Keyword name="#BDACCURIDECADES6"  value="7.224719870049579" />
         <Keyword name="$P6S"  value="APC-A" />
         <Keyword name="#P6DetectorName"  value="FL4" />
         <Keyword name="#P6Dimension"  value="AREA" />
         <Keyword name="#P6IsFluorescent"  value="true" />
         <Keyword name="#P6detectornumber"  value="4" />
         <Keyword name="$P6L"  value="640" />
         <Keyword name="#P6VirtualGain"  value="1.0" />
         <Keyword name="$P8B"  value="32" />
         <Keyword name="$P8R"  value="16777216" />
         <Keyword name="$P8N"  value="SSC-H" />
         <Keyword name="$P8E"  value="0,0" />
         <Keyword name="#BDACCURIDECADES8"  value="7.224719870049579" />
         <Keyword name="$P8S"  value="SSC-H" />
         <Keyword name="#P8DetectorName"  value="SSC" />
         <Keyword name="#P8Dimension"  value="OTHER" />
         <Keyword name="#P8IsFluorescent"  value="false" />
         <Keyword name="#P8detectornumber"  value="83" />
         <Keyword name="$P8L"  value="143" />
         <Keyword name="#P8VirtualGain"  value="1.0" />
         <Keyword name="$P3B"  value="32" />
         <Keyword name="$P3R"  value="16777216" />
         <Keyword name="$P3N"  value="FL1-A" />
         <Keyword name="$P3E"  value="0,0" />
         <Keyword name="#BDACCURIDECADES3"  value="7.224719870049579" />
         <Keyword name="$P3S"  value="FITC-A" />
         <Keyword name="#P3DetectorName"  value="FL1" />
         <Keyword name="#P3Dimension"  value="AREA" />
         <Keyword name="#P3IsFluorescent"  value="true" />
         <Keyword name="#P3detectornumber"  value="1" />
         <Keyword name="$P3L"  value="488" />
         <Keyword name="#P3VirtualGain"  value="1.0" />
         <Keyword name="$P12B"  value="32" />
         <Keyword name="$P12R"  value="16777216" />
         <Keyword name="$P12N"  value="FL4-H" />
         <Keyword name="$P12E"  value="0,0" />
         <Keyword name="#BDACCURIDECADES12"  value="7.224719870049579" />
         <Keyword name="$P12S"  value="APC-H" />
         <Keyword name="#P12DetectorName"  value="FL4" />
         <Keyword name="#P12Dimension"  value="HEIGHT" />
         <Keyword name="#P12IsFluorescent"  value="true" />
         <Keyword name="#P12detectornumber"  value="4" />
         <Keyword name="$P12L"  value="640" />
         <Keyword name="#P12VirtualGain"  value="1.0" />
         <Keyword name="$P2B"  value="32" />
         <Keyword name="$P2R"  value="16777216" />
         <Keyword name="$P2N"  value="SSC-A" />
         <Keyword name="$P2E"  value="0,0" />
         <Keyword name="#BDACCURIDECADES2"  value="7.224719870049579" />
         <Keyword name="$P2S"  value="SSC-A" />
         <Keyword name="#P2DetectorName"  value="SSC" />
         <Keyword name="#P2Dimension"  value="OTHER" />
         <Keyword name="#P2IsFluorescent"  value="false" />
         <Keyword name="#P2detectornumber"  value="83" />
         <Keyword name="$P2L"  value="143" />
         <Keyword name="#P2VirtualGain"  value="1.0" />
         <Keyword name="$P14B"  value="32" />
         <Keyword name="$P14R"  value="16777216" />
         <Keyword name="$P14N"  value="Time" />
         <Keyword name="$P14E"  value="0,0" />
         <Keyword name="#BDACCURIDECADES14"  value="7.224719870049579" />
         <Keyword name="$P14S"  value="Time" />
         <Keyword name="#P14DetectorName"  value="No detector" />
         <Keyword name="#P14Dimension"  value="OTHER" />
         <Keyword name="#P14IsFluorescent"  value="false" />
         <Keyword name="#P14detectornumber"  value="-1" />
         <Keyword name="$P14L"  value="-1" />
         <Keyword name="#P14VirtualGain"  value="1.0" />
         <Keyword name="$P5B"  value="32" />
         <Keyword name="$P5R"  value="16777216" />
         <Keyword name="$P5N"  value="FL3-A" />
         <Keyword name="$P5E"  value="0,0" />
         <Keyword name="#BDACCURIDECADES5"  value="7.224719870049579" />
         <Keyword name="$P5S"  value="PerCP-A" />
         <Keyword name="#P5DetectorName"  value="FL3" />
         <Keyword name="#P5Dimension"  value="AREA" />
         <Keyword name="#P5IsFluorescent"  value="true" />
         <Keyword name="#P5detectornumber"  value="3" />
         <Keyword name="$P5L"  value="488" />
         <Keyword name="#P5VirtualGain"  value="1.0" />
         <Keyword name="$P10B"  value="32" />
         <Keyword name="$P10R"  value="16777216" />
         <Keyword name="$P10N"  value="FL2-H" />
         <Keyword name="$P10E"  value="0,0" />
         <Keyword name="#BDACCURIDECADES10"  value="7.224719870049579" />
         <Keyword name="$P10S"  value="PE-H" />
         <Keyword name="#P10DetectorName"  value="FL2" />
         <Keyword name="#P10Dimension"  value="HEIGHT" />
         <Keyword name="#P10IsFluorescent"  value="true" />
         <Keyword name="#P10detectornumber"  value="2" />
         <Keyword name="$P10L"  value="488" />
         <Keyword name="#P10VirtualGain"  value="1.0" />
         <Keyword name="$P11B"  value="32" />
         <Keyword name="$P11R"  value="16777216" />
         <Keyword name="$P11N"  value="FL3-H" />
         <Keyword name="$P11E"  value="0,0" />
         <Keyword name="#BDACCURIDECADES11"  value="7.224719870049579" />
         <Keyword name="$P11S"  value="PerCP-H" />
         <Keyword name="#P11DetectorName"  value="FL3" />
         <Keyword name="#P11Dimension"  value="HEIGHT" />
         <Keyword name="#P11IsFluorescent"  value="true" />
         <Keyword name="#P11detectornumber"  value="3" />
         <Keyword name="$P11L"  value="488" />
         <Keyword name="#P11VirtualGain"  value="1.0" />
         <Keyword name="$P13B"  value="32" />
         <Keyword name="$P13R"  value="16777216" />
         <Keyword name="$P13N"  value="Width" />
         <Keyword name="$P13E"  value="0,0" />
         <Keyword name="#BDACCURIDECADES13"  value="7.224719870049579" />
         <Keyword name="$P13S"  value="Width" />
         <Keyword name="#P13DetectorName"  value="No detector" />
         <Keyword name="#P13Dimension"  value="OTHER" />
         <Keyword name="#P13IsFluorescent"  value="false" />
         <Keyword name="#P13detectornumber"  value="-1" />
         <Keyword name="$P13L"  value="-1" />
         <Keyword name="#P13VirtualGain"  value="1.0" />
         <Keyword name="$P1B"  value="32" />
         <Keyword name="$P1R"  value="16777216" />
         <Keyword name="$P1N"  value="FSC-A" />
         <Keyword name="$P1E"  value="0,0" />
         <Keyword name="#BDACCURIDECADES1"  value="7.224719870049579" />
         <Keyword name="$P1S"  value="FSC-A" />
         <Keyword name="#P1DetectorName"  value="FSC" />
         <Keyword name="#P1Dimension"  value="OTHER" />
         <Keyword name="#P1IsFluorescent"  value="false" />
         <Keyword name="#P1detectornumber"  value="70" />
         <Keyword name="$P1L"  value="143" />
         <Keyword name="#P1VirtualGain"  value="1.0" />
         <Keyword name="$P4B"  value="32" />
         <Keyword name="$P4R"  value="16777216" />
         <Keyword name="$P4N"  value="FL2-A" />
         <Keyword name="$P4E"  value="0,0" />
         <Keyword name="#BDACCURIDECADES4"  value="7.224719870049579" />
         <Keyword name="$P4S"  value="PE-A" />
         <Keyword name="#P4DetectorName"  value="FL2" />
         <Keyword name="#P4Dimension"  value="AREA" />
         <Keyword name="#P4IsFluorescent"  value="true" />
         <Keyword name="#P4detectornumber"  value="2" />
         <Keyword name="$P4L"  value="488" />
         <Keyword name="#P4VirtualGain"  value="1.0" />
         <Keyword name="$P9B"  value="32" />
         <Keyword name="$P9R"  value="16777216" />
         <Keyword name="$P9N"  value="FL1-H" />
         <Keyword name="$P9E"  value="0,0" />
         <Keyword name="#BDACCURIDECADES9"  value="7.224719870049579" />
         <Keyword name="$P9S"  value="FITC-H" />
         <Keyword name="#P9DetectorName"  value="FL1" />
         <Keyword name="#P9Dimension"  value="HEIGHT" />
         <Keyword name="#P9IsFluorescent"  value="true" />
         <Keyword name="#P9detectornumber"  value="1" />
         <Keyword name="$P9L"  value="488" />
         <Keyword name="#P9VirtualGain"  value="1.0" />
         <Keyword name="$TOT"  value="3710" />
         <Keyword name="$DATE"  value="09-SEP-2022" />
         <Keyword name="$CYT"  value="BD Accuri C6 Plus" />
         <Keyword name="$CYTSN"  value="R66501700030" />
         <Keyword name="#SoftwareVersion"  value="BD Accuri C6 Plus 1.0.34.1" />
         <Keyword name="#LASERCONFIGURATION"  value="3 Blue 1 Red" />
         <Keyword name="$SPILLOVER"  value="8,FL1-A,FL2-A,FL3-A,FL4-A,FL1-H,FL2-H,FL3-H,FL4-H,1.0000,0.0000,0.0000,0.0000,0.0000,0.0000,0.0000,0.0000,0.0000,1.0000,0.0000,0.0000,0.0000,0.0000,0.0000,0.0000,0.0000,0.0000,1.0000,0.0000,0.0000,0.0000,0.0000,0.0000,0.0000,0.0000,0.0000,1.0000,0.0000,0.0000,0.0000,0.0000,0.0000,0.0000,0.0000,0.0000,1.0000,0.0000,0.0000,0.0000,0.0000,0.0000,0.0000,0.0000,0.0000,1.0000,0.0000,0.0000,0.0000,0.0000,0.0000,0.0000,0.0000,0.0000,1.0000,0.0000,0.0000,0.0000,0.0000,0.0000,0.0000,0.0000,0.0000,1.0000" />
         <Keyword name="#BDACCURICAPTUREDDATE"  value="1662750800467" />
         <Keyword name="$TIMESTEP"  value="0.1" />
         <Keyword name="$PROJ"  value="20220909_151146" />
         <Keyword name="$BTIM"  value="14:13:34.53" />
         <Keyword name="$ETIM"  value="14:15:40.75" />
         <Keyword name="#ATIM"  value="91" />
         <Keyword name="#ACQUISITIONTIMEMILLI"  value="91863" />
         <Keyword name="$TR"  value="FSC-H,80000" />
         <Keyword name="#SECONDARYTHRESHOLD"  value="FSC-H,0" />
         <Keyword name="$VOL"  value="100080" />
         <Keyword name="#P1MaxUsefulDataChannel"  value="14680063" />
         <Keyword name="#P2MaxUsefulDataChannel"  value="1441791" />
         <Keyword name="#P3MaxUsefulDataChannel"  value="7679" />
         <Keyword name="#P4MaxUsefulDataChannel"  value="3583" />
         <Keyword name="#P5MaxUsefulDataChannel"  value="7167" />
         <Keyword name="#P6MaxUsefulDataChannel"  value="131071" />
         <Keyword name="#P7MaxUsefulDataChannel"  value="7208959" />
         <Keyword name="#P8MaxUsefulDataChannel"  value="851967" />
         <Keyword name="#P9MaxUsefulDataChannel"  value="2943" />
         <Keyword name="#P10MaxUsefulDataChannel"  value="1535" />
         <Keyword name="#P11MaxUsefulDataChannel"  value="3583" />
         <Keyword name="#P12MaxUsefulDataChannel"  value="131071" />
         <Keyword name="#P13MaxUsefulDataChannel"  value="147" />
         <Keyword name="#P14MaxUsefulDataChannel"  value="1359" />
         <Keyword name="$BEGINSTEXT"  value="58" />
         <Keyword name="$ENDSTEXT"  value="4418" />
         <Keyword name="$BEGINDATA"  value="4419" />
         <Keyword name="$ENDDATA"  value="212178" />
         <Keyword name="$BEGINANALYSIS"  value="0" />
         <Keyword name="$ENDANALYSIS"  value="0" />
         <Keyword name="#SPACERS"  value="0000" />
       </Keywords>
       <SampleNode name="C03 CHO 12 FN.fcs"  annotation=""  owningGroup=""  expanded="1"  sortPriority="10"  count="3710"  sampleID="13" >
         <Graph smoothing="0"  backColor="#ffffff"  foreColor="#000000"  type="Pseudocolor"  fast="1" >
           <Axis dimension="x"  name="FSC-A"  label=""  auto="auto" />
           <Axis dimension="y"  name="SSC-A"  label=""  auto="auto" />
           <GraphSettings level="5%"  smoothingHighResolution="1"  contourHighResolution="1"  histogramSmoothingCount="0"  graphResolution="256"  showOutliers="0"  drawLargeDots="0"  dotsToDraw="8000"  tint="le.chartfill.tinted.40"  lineWeight="le.lineweight.normal"  lineStyle="le.linestyle.solid" />
           <GraphEnvironment showGrid="0"  showAxes="tnlTNL"  showGates="1"  showFreqOnPlots="1"  showGateNameOnPlots="1"  showMedians="0"  showUncomped="0"  addEventParam="0"  lastYAxisName="" >
             <TextTraits font="SansSerif"  size="11"  name="Labels"  style="plain"  color="#000000"  background="#00ffffff"  just="left" />
             <TextTraits font="SansSerif"  size="11"  name="LayoutGates"  style="plain"  color="#000000"  background="#00ffffff"  just="left" />
             <TextTraits font="SansSerif"  size="9"  name="Numbers"  style="plain"  color="#000000"  background="#00ffffff"  just="left" />
             <TextTraits font="SansSerif"  size="9"  name="Legend"  style="plain"  color="#000000"  background="#00ffffff"  just="left" />
             <WindowPosition x="0"  y="0"  width="0"  height="0"  displayed="0"  panelState="" />
           </GraphEnvironment>
         </Graph>
         <Subpopulations>
           <Population name="Cells"  annotation=""  owningGroup="All Samples"  expanded="1"  sortPriority="10"  count="1681" >
             <Graph smoothing="0"  backColor="#ffffff"  foreColor="#000000"  heatMapStatParameter="FL1-A"  type="Pseudocolor"  fast="1" >
               <Axis dimension="x"  name="FSC-A"  label=""  auto="auto" />
               <Axis dimension="y"  name="FSC-H"  label=""  auto="auto" />
               <GraphSettings level="5%"  smoothingHighResolution="1"  contourHighResolution="1"  histogramSmoothingCount="0"  graphResolution="256"  showOutliers="0"  drawLargeDots="0"  dotsToDraw="8000"  tint="le.chartfill.tinted.40"  lineWeight="le.lineweight.normal"  lineStyle="le.linestyle.solid" />
               <GraphEnvironment showGrid="0"  showAxes="tnlTNL"  showGates="1"  showFreqOnPlots="1"  showGateNameOnPlots="1"  showMedians="0"  showUncomped="0"  addEventParam="0"  lastYAxisName="" >
                 <TextTraits font="SansSerif"  size="11"  name="Labels"  style="plain"  color="#000000"  background="#00ffffff"  just="left" />
                 <TextTraits font="SansSerif"  size="11"  name="LayoutGates"  style="plain"  color="#000000"  background="#00ffffff"  just="left" />
                 <TextTraits font="SansSerif"  size="9"  name="Numbers"  style="plain"  color="#000000"  background="#00ffffff"  just="left" />
                 <TextTraits font="SansSerif"  size="9"  name="Legend"  style="plain"  color="#000000"  background="#00ffffff"  just="left" />
                 <WindowPosition x="-1933"  y="444"  width="1946"  height="1058"  displayed="0"  panelState="---" />
               </GraphEnvironment>
             </Graph>
             <Gate gating:id="ID856035251" >
               <gating:PolygonGate eventsInside="1"  annoOffsetX="0"  annoOffsetY="0"  tint="#000000"  isTinted="0"  lineWeight="Normal"  userDefined="1"  quadId="-1"  gateResolution="256" >
                 <gating:dimension>
                   <data-type:fcs-dimension data-type:name="FSC-A" />
                 </gating:dimension>
                 <gating:dimension>
                   <data-type:fcs-dimension data-type:name="SSC-A" />
                 </gating:dimension>
                 <gating:vertex>
                   <gating:coordinate data-type:value="15768782.653327115" />
                   <gating:coordinate data-type:value="7489114.084966927" />
                 </gating:vertex>
                 <gating:vertex>
                   <gating:coordinate data-type:value="3903519.4869970363" />
                   <gating:coordinate data-type:value="794672.0072226021" />
                 </gating:vertex>
                 <gating:vertex>
                   <gating:coordinate data-type:value="3755397.8113371544" />
                   <gating:coordinate data-type:value="41633.4226430515" />
                 </gating:vertex>
                 <gating:vertex>
                   <gating:coordinate data-type:value="17217928.545018647" />
                   <gating:coordinate data-type:value="117017.4075776081" />
                 </gating:vertex>
                 <gating:vertex>
                   <gating:coordinate data-type:value="16275860.220413405" />
                   <gating:coordinate data-type:value="774892.343407863" />
                 </gating:vertex>
               </gating:PolygonGate>
             </Gate>
             <Subpopulations>
               <Population name="Single Cells"  annotation=""  owningGroup="All Samples"  expanded="1"  sortPriority="10"  count="1666" >
                 <Graph smoothing="0"  backColor="#ffffff"  foreColor="#000000"  heatMapStatParameter="FL1-A"  type="Histogram"  fast="1" >
                   <Axis dimension="x"  name="FL4-A"  label=""  auto="auto" />
                   <Axis dimension="y"  name=""  label=""  auto="auto" />
                   <GraphSettings level="5%"  smoothingHighResolution="1"  contourHighResolution="1"  histogramSmoothingCount="0"  graphResolution="256"  showOutliers="0"  drawLargeDots="0"  dotsToDraw="8000"  tint="le.chartfill.tinted.40"  lineWeight="le.lineweight.normal"  lineStyle="le.linestyle.solid" />
                   <GraphEnvironment showGrid="0"  showAxes="tnlTNL"  showGates="1"  showFreqOnPlots="1"  showGateNameOnPlots="1"  showMedians="0"  showUncomped="0"  addEventParam="0"  lastYAxisName="" >
                     <TextTraits font="SansSerif"  size="11"  name="Labels"  style="plain"  color="#000000"  background="#00ffffff"  just="left" />
                     <TextTraits font="SansSerif"  size="11"  name="LayoutGates"  style="plain"  color="#000000"  background="#00ffffff"  just="left" />
                     <TextTraits font="SansSerif"  size="9"  name="Numbers"  style="plain"  color="#000000"  background="#00ffffff"  just="left" />
                     <TextTraits font="SansSerif"  size="9"  name="Legend"  style="plain"  color="#000000"  background="#00ffffff"  just="left" />
                     <WindowPosition x="-1933"  y="444"  width="1946"  height="1058"  displayed="0"  panelState="---" />
                   </GraphEnvironment>
                 </Graph>
                 <Gate gating:id="ID1980010263"  gating:parent_id="ID856035251" >
                   <gating:PolygonGate eventsInside="1"  annoOffsetX="0"  annoOffsetY="0"  tint="#000000"  isTinted="0"  lineWeight="Normal"  userDefined="1"  quadId="-1"  gateResolution="256" >
                     <gating:dimension>
                       <data-type:fcs-dimension data-type:name="FSC-A" />
                     </gating:dimension>
                     <gating:dimension>
                       <data-type:fcs-dimension data-type:name="FSC-H" />
                     </gating:dimension>
                     <gating:vertex>
                       <gating:coordinate data-type:value="1999702.7930625826" />
                       <gating:coordinate data-type:value="2491162.375757576" />
                     </gating:vertex>
                     <gating:vertex>
                       <gating:coordinate data-type:value="25538207.713353645" />
                       <gating:coordinate data-type:value="16370495.612121211" />
                     </gating:vertex>
                     <gating:vertex>
                       <gating:coordinate data-type:value="34235284.562843286" />
                       <gating:coordinate data-type:value="16065455.32121212" />
                     </gating:vertex>
                     <gating:vertex>
                       <gating:coordinate data-type:value="4582111.277382031" />
                       <gating:coordinate data-type:value="203360.1939393939" />
                     </gating:vertex>
                     <gating:vertex>
                       <gating:coordinate data-type:value="1702874.231646554" />
                       <gating:coordinate data-type:value="2211542.109090909" />
                     </gating:vertex>
                   </gating:PolygonGate>
                 </Gate>
                 <Subpopulations>
                   <Population name="Cells of interest"  annotation=""  owningGroup="All Samples"  expanded="1"  sortPriority="10"  count="1604" >
                     <Graph smoothing="0"  backColor="#ffffff"  foreColor="#000000"  heatMapStatParameter="FL1-A"  type="Histogram"  fast="1" >
                       <Axis dimension="x"  name="FL4-A"  label=""  auto="auto" />
                       <Axis dimension="y"  name=""  label=""  auto="auto" />
                       <GraphSettings level="5%"  smoothingHighResolution="1"  contourHighResolution="1"  histogramSmoothingCount="0"  graphResolution="256"  showOutliers="0"  drawLargeDots="0"  dotsToDraw="8000"  tint="le.chartfill.tinted.40"  lineWeight="le.lineweight.normal"  lineStyle="le.linestyle.solid" />
                       <GraphEnvironment showGrid="0"  showAxes="tnlTNL"  showGates="1"  showFreqOnPlots="1"  showGateNameOnPlots="1"  showMedians="0"  showUncomped="0"  addEventParam="0"  lastYAxisName="" >
                         <TextTraits font="SansSerif"  size="11"  name="Labels"  style="plain"  color="#000000"  background="#00ffffff"  just="left" />
                         <TextTraits font="SansSerif"  size="11"  name="LayoutGates"  style="plain"  color="#000000"  background="#00ffffff"  just="left" />
                         <TextTraits font="SansSerif"  size="9"  name="Numbers"  style="plain"  color="#000000"  background="#00ffffff"  just="left" />
                         <TextTraits font="SansSerif"  size="9"  name="Legend"  style="plain"  color="#000000"  background="#00ffffff"  just="left" />
                         <WindowPosition x="-1933"  y="444"  width="1946"  height="1058"  displayed="1"  panelState="---" />
                       </GraphEnvironment>
                     </Graph>
                     <Gate gating:id="ID1025092639"  gating:parent_id="ID1980010263" >
                       <gating:RectangleGate eventsInside="1"  annoOffsetX="0"  annoOffsetY="0"  tint="#000000"  isTinted="0"  lineWeight="Normal"  userDefined="1" >
                         <gating:dimension gating:min="1.9569540284567346"  gating:max="1.6777215999999985E7"  yRatio="0.013636363636363669" >
                           <data-type:fcs-dimension data-type:name="FL4-A" />
                         </gating:dimension>
                       </gating:RectangleGate>
                     </Gate>
                   </Population>
                 </Subpopulations>
               </Population>
             </Subpopulations>
           </Population>
         </Subpopulations>
       </SampleNode>
     </Sample>
     <Sample>
       <DataSet uri="file:/C:/Users/pawla/Desktop/Gordon%20Lab/RAD%20TGT%20experiments/22_09_09%20U251%20and%20cho%2012%20v%2054%20an%20echi%20ALL%20FILES/22_09_09%20U251%20and%20cho%2012%20v%2054%20an%20echi%20titrat/C04%20CHO%2054%20FN.fcs"  sampleID="14" />
       <Transformations>
         <transforms:linear transforms:minRange="100000"  transforms:maxRange="16972844.940289985"  gain="1" >
           <data-type:parameter data-type:name="FSC-A" />
         </transforms:linear>
         <transforms:linear transforms:minRange="0"  transforms:maxRange="16777216"  gain="1" >
           <data-type:parameter data-type:name="SSC-A" />
         </transforms:linear>
         <transforms:log transforms:offset="1"  transforms:decades="7.2247198959" >
           <data-type:parameter data-type:name="FL1-A" />
         </transforms:log>
         <transforms:log transforms:offset="1"  transforms:decades="7.2247198959" >
           <data-type:parameter data-type:name="FL2-A" />
         </transforms:log>
         <transforms:log transforms:offset="1"  transforms:decades="7.2247198959" >
           <data-type:parameter data-type:name="FL3-A" />
         </transforms:log>
         <transforms:log transforms:offset="1"  transforms:decades="7.2247198959" >
           <data-type:parameter data-type:name="FL4-A" />
         </transforms:log>
         <transforms:linear transforms:minRange="0"  transforms:maxRange="16777216"  gain="1" >
           <data-type:parameter data-type:name="FSC-H" />
         </transforms:linear>
         <transforms:linear transforms:minRange="0"  transforms:maxRange="16777216"  gain="1" >
           <data-type:parameter data-type:name="SSC-H" />
         </transforms:linear>
         <transforms:log transforms:offset="1"  transforms:decades="7.2247198959" >
           <data-type:parameter data-type:name="FL1-H" />
         </transforms:log>
         <transforms:log transforms:offset="1"  transforms:decades="7.2247198959" >
           <data-type:parameter data-type:name="FL2-H" />
         </transforms:log>
         <transforms:log transforms:offset="1"  transforms:decades="7.2247198959" >
           <data-type:parameter data-type:name="FL3-H" />
         </transforms:log>
         <transforms:log transforms:offset="1"  transforms:decades="7.2247198959" >
           <data-type:parameter data-type:name="FL4-H" />
         </transforms:log>
         <transforms:linear transforms:minRange="0"  transforms:maxRange="16777216"  gain="1" >
           <data-type:parameter data-type:name="Width" />
         </transforms:linear>
         <transforms:linear transforms:minRange="14.0305010893"  transforms:maxRange="92"  gain="0.1002178649" >
           <data-type:parameter data-type:name="Time" />
         </transforms:linear>
       </Transformations>
       <Keywords>
         <Keyword name="FJ_FCS_VERSION"  value="3.1" />
         <Keyword name="$FIL"  value="C04 CHO 54 FN.fcs" />
         <Keyword name="$WELLID"  value="C04" />
         <Keyword name="$SMNO"  value="CHO 54 FN" />
         <Keyword name="$DATATYPE"  value="I" />
         <Keyword name="$MODE"  value="L" />
         <Keyword name="$BYTEORD"  value="4,3,2,1" />
         <Keyword name="$NEXTDATA"  value="0" />
         <Keyword name="$PAR"  value="14" />
         <Keyword name="$P7B"  value="32" />
         <Keyword name="$P7R"  value="16777216" />
         <Keyword name="$P7N"  value="FSC-H" />
         <Keyword name="$P7E"  value="0,0" />
         <Keyword name="#BDACCURIDECADES7"  value="7.224719870049579" />
         <Keyword name="$P7S"  value="FSC-H" />
         <Keyword name="#P7DetectorName"  value="FSC" />
         <Keyword name="#P7Dimension"  value="OTHER" />
         <Keyword name="#P7IsFluorescent"  value="false" />
         <Keyword name="#P7detectornumber"  value="70" />
         <Keyword name="$P7L"  value="143" />
         <Keyword name="#P7VirtualGain"  value="1.0" />
         <Keyword name="$P6B"  value="32" />
         <Keyword name="$P6R"  value="16777216" />
         <Keyword name="$P6N"  value="FL4-A" />
         <Keyword name="$P6E"  value="0,0" />
         <Keyword name="#BDACCURIDECADES6"  value="7.224719870049579" />
         <Keyword name="$P6S"  value="APC-A" />
         <Keyword name="#P6DetectorName"  value="FL4" />
         <Keyword name="#P6Dimension"  value="AREA" />
         <Keyword name="#P6IsFluorescent"  value="true" />
         <Keyword name="#P6detectornumber"  value="4" />
         <Keyword name="$P6L"  value="640" />
         <Keyword name="#P6VirtualGain"  value="1.0" />
         <Keyword name="$P8B"  value="32" />
         <Keyword name="$P8R"  value="16777216" />
         <Keyword name="$P8N"  value="SSC-H" />
         <Keyword name="$P8E"  value="0,0" />
         <Keyword name="#BDACCURIDECADES8"  value="7.224719870049579" />
         <Keyword name="$P8S"  value="SSC-H" />
         <Keyword name="#P8DetectorName"  value="SSC" />
         <Keyword name="#P8Dimension"  value="OTHER" />
         <Keyword name="#P8IsFluorescent"  value="false" />
         <Keyword name="#P8detectornumber"  value="83" />
         <Keyword name="$P8L"  value="143" />
         <Keyword name="#P8VirtualGain"  value="1.0" />
         <Keyword name="$P3B"  value="32" />
         <Keyword name="$P3R"  value="16777216" />
         <Keyword name="$P3N"  value="FL1-A" />
         <Keyword name="$P3E"  value="0,0" />
         <Keyword name="#BDACCURIDECADES3"  value="7.224719870049579" />
         <Keyword name="$P3S"  value="FITC-A" />
         <Keyword name="#P3DetectorName"  value="FL1" />
         <Keyword name="#P3Dimension"  value="AREA" />
         <Keyword name="#P3IsFluorescent"  value="true" />
         <Keyword name="#P3detectornumber"  value="1" />
         <Keyword name="$P3L"  value="488" />
         <Keyword name="#P3VirtualGain"  value="1.0" />
         <Keyword name="$P12B"  value="32" />
         <Keyword name="$P12R"  value="16777216" />
         <Keyword name="$P12N"  value="FL4-H" />
         <Keyword name="$P12E"  value="0,0" />
         <Keyword name="#BDACCURIDECADES12"  value="7.224719870049579" />
         <Keyword name="$P12S"  value="APC-H" />
         <Keyword name="#P12DetectorName"  value="FL4" />
         <Keyword name="#P12Dimension"  value="HEIGHT" />
         <Keyword name="#P12IsFluorescent"  value="true" />
         <Keyword name="#P12detectornumber"  value="4" />
         <Keyword name="$P12L"  value="640" />
         <Keyword name="#P12VirtualGain"  value="1.0" />
         <Keyword name="$P2B"  value="32" />
         <Keyword name="$P2R"  value="16777216" />
         <Keyword name="$P2N"  value="SSC-A" />
         <Keyword name="$P2E"  value="0,0" />
         <Keyword name="#BDACCURIDECADES2"  value="7.224719870049579" />
         <Keyword name="$P2S"  value="SSC-A" />
         <Keyword name="#P2DetectorName"  value="SSC" />
         <Keyword name="#P2Dimension"  value="OTHER" />
         <Keyword name="#P2IsFluorescent"  value="false" />
         <Keyword name="#P2detectornumber"  value="83" />
         <Keyword name="$P2L"  value="143" />
         <Keyword name="#P2VirtualGain"  value="1.0" />
         <Keyword name="$P14B"  value="32" />
         <Keyword name="$P14R"  value="16777216" />
         <Keyword name="$P14N"  value="Time" />
         <Keyword name="$P14E"  value="0,0" />
         <Keyword name="#BDACCURIDECADES14"  value="7.224719870049579" />
         <Keyword name="$P14S"  value="Time" />
         <Keyword name="#P14DetectorName"  value="No detector" />
         <Keyword name="#P14Dimension"  value="OTHER" />
         <Keyword name="#P14IsFluorescent"  value="false" />
         <Keyword name="#P14detectornumber"  value="-1" />
         <Keyword name="$P14L"  value="-1" />
         <Keyword name="#P14VirtualGain"  value="1.0" />
         <Keyword name="$P5B"  value="32" />
         <Keyword name="$P5R"  value="16777216" />
         <Keyword name="$P5N"  value="FL3-A" />
         <Keyword name="$P5E"  value="0,0" />
         <Keyword name="#BDACCURIDECADES5"  value="7.224719870049579" />
         <Keyword name="$P5S"  value="PerCP-A" />
         <Keyword name="#P5DetectorName"  value="FL3" />
         <Keyword name="#P5Dimension"  value="AREA" />
         <Keyword name="#P5IsFluorescent"  value="true" />
         <Keyword name="#P5detectornumber"  value="3" />
         <Keyword name="$P5L"  value="488" />
         <Keyword name="#P5VirtualGain"  value="1.0" />
         <Keyword name="$P10B"  value="32" />
         <Keyword name="$P10R"  value="16777216" />
         <Keyword name="$P10N"  value="FL2-H" />
         <Keyword name="$P10E"  value="0,0" />
         <Keyword name="#BDACCURIDECADES10"  value="7.224719870049579" />
         <Keyword name="$P10S"  value="PE-H" />
         <Keyword name="#P10DetectorName"  value="FL2" />
         <Keyword name="#P10Dimension"  value="HEIGHT" />
         <Keyword name="#P10IsFluorescent"  value="true" />
         <Keyword name="#P10detectornumber"  value="2" />
         <Keyword name="$P10L"  value="488" />
         <Keyword name="#P10VirtualGain"  value="1.0" />
         <Keyword name="$P11B"  value="32" />
         <Keyword name="$P11R"  value="16777216" />
         <Keyword name="$P11N"  value="FL3-H" />
         <Keyword name="$P11E"  value="0,0" />
         <Keyword name="#BDACCURIDECADES11"  value="7.224719870049579" />
         <Keyword name="$P11S"  value="PerCP-H" />
         <Keyword name="#P11DetectorName"  value="FL3" />
         <Keyword name="#P11Dimension"  value="HEIGHT" />
         <Keyword name="#P11IsFluorescent"  value="true" />
         <Keyword name="#P11detectornumber"  value="3" />
         <Keyword name="$P11L"  value="488" />
         <Keyword name="#P11VirtualGain"  value="1.0" />
         <Keyword name="$P13B"  value="32" />
         <Keyword name="$P13R"  value="16777216" />
         <Keyword name="$P13N"  value="Width" />
         <Keyword name="$P13E"  value="0,0" />
         <Keyword name="#BDACCURIDECADES13"  value="7.224719870049579" />
         <Keyword name="$P13S"  value="Width" />
         <Keyword name="#P13DetectorName"  value="No detector" />
         <Keyword name="#P13Dimension"  value="OTHER" />
         <Keyword name="#P13IsFluorescent"  value="false" />
         <Keyword name="#P13detectornumber"  value="-1" />
         <Keyword name="$P13L"  value="-1" />
         <Keyword name="#P13VirtualGain"  value="1.0" />
         <Keyword name="$P1B"  value="32" />
         <Keyword name="$P1R"  value="16777216" />
         <Keyword name="$P1N"  value="FSC-A" />
         <Keyword name="$P1E"  value="0,0" />
         <Keyword name="#BDACCURIDECADES1"  value="7.224719870049579" />
         <Keyword name="$P1S"  value="FSC-A" />
         <Keyword name="#P1DetectorName"  value="FSC" />
         <Keyword name="#P1Dimension"  value="OTHER" />
         <Keyword name="#P1IsFluorescent"  value="false" />
         <Keyword name="#P1detectornumber"  value="70" />
         <Keyword name="$P1L"  value="143" />
         <Keyword name="#P1VirtualGain"  value="1.0" />
         <Keyword name="$P4B"  value="32" />
         <Keyword name="$P4R"  value="16777216" />
         <Keyword name="$P4N"  value="FL2-A" />
         <Keyword name="$P4E"  value="0,0" />
         <Keyword name="#BDACCURIDECADES4"  value="7.224719870049579" />
         <Keyword name="$P4S"  value="PE-A" />
         <Keyword name="#P4DetectorName"  value="FL2" />
         <Keyword name="#P4Dimension"  value="AREA" />
         <Keyword name="#P4IsFluorescent"  value="true" />
         <Keyword name="#P4detectornumber"  value="2" />
         <Keyword name="$P4L"  value="488" />
         <Keyword name="#P4VirtualGain"  value="1.0" />
         <Keyword name="$P9B"  value="32" />
         <Keyword name="$P9R"  value="16777216" />
         <Keyword name="$P9N"  value="FL1-H" />
         <Keyword name="$P9E"  value="0,0" />
         <Keyword name="#BDACCURIDECADES9"  value="7.224719870049579" />
         <Keyword name="$P9S"  value="FITC-H" />
         <Keyword name="#P9DetectorName"  value="FL1" />
         <Keyword name="#P9Dimension"  value="HEIGHT" />
         <Keyword name="#P9IsFluorescent"  value="true" />
         <Keyword name="#P9detectornumber"  value="1" />
         <Keyword name="$P9L"  value="488" />
         <Keyword name="#P9VirtualGain"  value="1.0" />
         <Keyword name="$TOT"  value="6126" />
         <Keyword name="$DATE"  value="09-SEP-2022" />
         <Keyword name="$CYT"  value="BD Accuri C6 Plus" />
         <Keyword name="$CYTSN"  value="R66501700030" />
         <Keyword name="#SoftwareVersion"  value="BD Accuri C6 Plus 1.0.34.1" />
         <Keyword name="#LASERCONFIGURATION"  value="3 Blue 1 Red" />
         <Keyword name="$SPILLOVER"  value="8,FL1-A,FL2-A,FL3-A,FL4-A,FL1-H,FL2-H,FL3-H,FL4-H,1.0000,0.0000,0.0000,0.0000,0.0000,0.0000,0.0000,0.0000,0.0000,1.0000,0.0000,0.0000,0.0000,0.0000,0.0000,0.0000,0.0000,0.0000,1.0000,0.0000,0.0000,0.0000,0.0000,0.0000,0.0000,0.0000,0.0000,1.0000,0.0000,0.0000,0.0000,0.0000,0.0000,0.0000,0.0000,0.0000,1.0000,0.0000,0.0000,0.0000,0.0000,0.0000,0.0000,0.0000,0.0000,1.0000,0.0000,0.0000,0.0000,0.0000,0.0000,0.0000,0.0000,0.0000,1.0000,0.0000,0.0000,0.0000,0.0000,0.0000,0.0000,0.0000,0.0000,1.0000" />
         <Keyword name="#BDACCURICAPTUREDDATE"  value="1662750568403" />
         <Keyword name="$TIMESTEP"  value="0.1" />
         <Keyword name="$PROJ"  value="20220909_151146" />
         <Keyword name="$BTIM"  value="14:09:42.42" />
         <Keyword name="$ETIM"  value="14:11:14.18" />
         <Keyword name="#ATIM"  value="92" />
         <Keyword name="#ACQUISITIONTIMEMILLI"  value="92047" />
         <Keyword name="$TR"  value="FSC-H,80000" />
         <Keyword name="#SECONDARYTHRESHOLD"  value="FSC-H,0" />
         <Keyword name="$VOL"  value="100035" />
         <Keyword name="#P1MaxUsefulDataChannel"  value="16252927" />
         <Keyword name="#P2MaxUsefulDataChannel"  value="1441791" />
         <Keyword name="#P3MaxUsefulDataChannel"  value="8191" />
         <Keyword name="#P4MaxUsefulDataChannel"  value="4095" />
         <Keyword name="#P5MaxUsefulDataChannel"  value="7167" />
         <Keyword name="#P6MaxUsefulDataChannel"  value="131071" />
         <Keyword name="#P7MaxUsefulDataChannel"  value="7602175" />
         <Keyword name="#P8MaxUsefulDataChannel"  value="851967" />
         <Keyword name="#P9MaxUsefulDataChannel"  value="3071" />
         <Keyword name="#P10MaxUsefulDataChannel"  value="1535" />
         <Keyword name="#P11MaxUsefulDataChannel"  value="3327" />
         <Keyword name="#P12MaxUsefulDataChannel"  value="114687" />
         <Keyword name="#P13MaxUsefulDataChannel"  value="151" />
         <Keyword name="#P14MaxUsefulDataChannel"  value="1007" />
         <Keyword name="$BEGINSTEXT"  value="58" />
         <Keyword name="$ENDSTEXT"  value="4418" />
         <Keyword name="$BEGINDATA"  value="4419" />
         <Keyword name="$ENDDATA"  value="347474" />
         <Keyword name="$BEGINANALYSIS"  value="0" />
         <Keyword name="$ENDANALYSIS"  value="0" />
         <Keyword name="#SPACERS"  value="0000" />
       </Keywords>
       <SampleNode name="C04 CHO 54 FN.fcs"  annotation=""  owningGroup=""  expanded="1"  sortPriority="10"  count="6126"  sampleID="14" >
         <Graph smoothing="0"  backColor="#ffffff"  foreColor="#000000"  heatMapStatParameter="FL1-A"  type="Pseudocolor"  fast="1" >
           <Axis dimension="x"  name="FSC-A"  label=""  auto="auto" />
           <Axis dimension="y"  name="SSC-A"  label=""  auto="auto" />
           <GraphSettings level="5%"  smoothingHighResolution="1"  contourHighResolution="1"  histogramSmoothingCount="0"  graphResolution="256"  showOutliers="0"  drawLargeDots="0"  dotsToDraw="8000"  tint="le.chartfill.tinted.40"  lineWeight="le.lineweight.normal"  lineStyle="le.linestyle.solid" />
           <GraphEnvironment showGrid="0"  showAxes="tnlTNL"  showGates="1"  showFreqOnPlots="1"  showGateNameOnPlots="1"  showMedians="0"  showUncomped="0"  addEventParam="0"  lastYAxisName="" >
             <TextTraits font="SansSerif"  size="11"  name="Labels"  style="plain"  color="#000000"  background="#00ffffff"  just="left" />
             <TextTraits font="SansSerif"  size="11"  name="LayoutGates"  style="plain"  color="#000000"  background="#00ffffff"  just="left" />
             <TextTraits font="SansSerif"  size="9"  name="Numbers"  style="plain"  color="#000000"  background="#00ffffff"  just="left" />
             <TextTraits font="SansSerif"  size="9"  name="Legend"  style="plain"  color="#000000"  background="#00ffffff"  just="left" />
             <WindowPosition x="-1933"  y="444"  width="1946"  height="1058"  displayed="0"  panelState="---" />
           </GraphEnvironment>
         </Graph>
         <Subpopulations>
           <Population name="Cells"  annotation=""  owningGroup="All Samples"  expanded="1"  sortPriority="10"  count="3532" >
             <Graph smoothing="0"  backColor="#ffffff"  foreColor="#000000"  heatMapStatParameter="FL1-A"  type="Pseudocolor"  fast="1" >
               <Axis dimension="x"  name="FSC-A"  label=""  auto="auto" />
               <Axis dimension="y"  name="FSC-H"  label=""  auto="auto" />
               <GraphSettings level="5%"  smoothingHighResolution="1"  contourHighResolution="1"  histogramSmoothingCount="0"  graphResolution="256"  showOutliers="0"  drawLargeDots="0"  dotsToDraw="8000"  tint="le.chartfill.tinted.40"  lineWeight="le.lineweight.normal"  lineStyle="le.linestyle.solid" />
               <GraphEnvironment showGrid="0"  showAxes="tnlTNL"  showGates="1"  showFreqOnPlots="1"  showGateNameOnPlots="1"  showMedians="0"  showUncomped="0"  addEventParam="0"  lastYAxisName="" >
                 <TextTraits font="SansSerif"  size="11"  name="Labels"  style="plain"  color="#000000"  background="#00ffffff"  just="left" />
                 <TextTraits font="SansSerif"  size="11"  name="LayoutGates"  style="plain"  color="#000000"  background="#00ffffff"  just="left" />
                 <TextTraits font="SansSerif"  size="9"  name="Numbers"  style="plain"  color="#000000"  background="#00ffffff"  just="left" />
                 <TextTraits font="SansSerif"  size="9"  name="Legend"  style="plain"  color="#000000"  background="#00ffffff"  just="left" />
                 <WindowPosition x="-1933"  y="444"  width="1946"  height="1058"  displayed="0"  panelState="---" />
               </GraphEnvironment>
             </Graph>
             <Gate gating:id="ID1129965063" >
               <gating:PolygonGate eventsInside="1"  annoOffsetX="0"  annoOffsetY="0"  tint="#000000"  isTinted="0"  lineWeight="Normal"  userDefined="1"  quadId="-1"  gateResolution="256" >
                 <gating:dimension>
                   <data-type:fcs-dimension data-type:name="FSC-A" />
                 </gating:dimension>
                 <gating:dimension>
                   <data-type:fcs-dimension data-type:name="SSC-A" />
                 </gating:dimension>
                 <gating:vertex>
                   <gating:coordinate data-type:value="15768782.653327115" />
                   <gating:coordinate data-type:value="7489114.084966927" />
                 </gating:vertex>
                 <gating:vertex>
                   <gating:coordinate data-type:value="3903519.4869970363" />
                   <gating:coordinate data-type:value="794672.0072226021" />
                 </gating:vertex>
                 <gating:vertex>
                   <gating:coordinate data-type:value="3755397.8113371544" />
                   <gating:coordinate data-type:value="41633.4226430515" />
                 </gating:vertex>
                 <gating:vertex>
                   <gating:coordinate data-type:value="17217928.545018647" />
                   <gating:coordinate data-type:value="117017.4075776081" />
                 </gating:vertex>
                 <gating:vertex>
                   <gating:coordinate data-type:value="16275860.220413405" />
                   <gating:coordinate data-type:value="774892.343407863" />
                 </gating:vertex>
               </gating:PolygonGate>
             </Gate>
             <Subpopulations>
               <Population name="Single Cells"  annotation=""  owningGroup="All Samples"  expanded="1"  sortPriority="10"  count="3513" >
                 <Graph smoothing="0"  backColor="#ffffff"  foreColor="#000000"  heatMapStatParameter="FL1-A"  type="Histogram"  fast="1" >
                   <Axis dimension="x"  name="FL4-A"  label=""  auto="auto" />
                   <Axis dimension="y"  name=""  label=""  auto="auto" />
                   <GraphSettings level="5%"  smoothingHighResolution="1"  contourHighResolution="1"  histogramSmoothingCount="0"  graphResolution="256"  showOutliers="0"  drawLargeDots="0"  dotsToDraw="8000"  tint="le.chartfill.tinted.40"  lineWeight="le.lineweight.normal"  lineStyle="le.linestyle.solid" />
                   <GraphEnvironment showGrid="0"  showAxes="tnlTNL"  showGates="1"  showFreqOnPlots="1"  showGateNameOnPlots="1"  showMedians="0"  showUncomped="0"  addEventParam="0"  lastYAxisName="" >
                     <TextTraits font="SansSerif"  size="11"  name="Labels"  style="plain"  color="#000000"  background="#00ffffff"  just="left" />
                     <TextTraits font="SansSerif"  size="11"  name="LayoutGates"  style="plain"  color="#000000"  background="#00ffffff"  just="left" />
                     <TextTraits font="SansSerif"  size="9"  name="Numbers"  style="plain"  color="#000000"  background="#00ffffff"  just="left" />
                     <TextTraits font="SansSerif"  size="9"  name="Legend"  style="plain"  color="#000000"  background="#00ffffff"  just="left" />
                     <WindowPosition x="-1933"  y="444"  width="1946"  height="1058"  displayed="0"  panelState="---" />
                   </GraphEnvironment>
                 </Graph>
                 <Gate gating:id="ID132763607"  gating:parent_id="ID1129965063" >
                   <gating:PolygonGate eventsInside="1"  annoOffsetX="0"  annoOffsetY="0"  tint="#000000"  isTinted="0"  lineWeight="Normal"  userDefined="1"  quadId="-1"  gateResolution="256" >
                     <gating:dimension>
                       <data-type:fcs-dimension data-type:name="FSC-A" />
                     </gating:dimension>
                     <gating:dimension>
                       <data-type:fcs-dimension data-type:name="FSC-H" />
                     </gating:dimension>
                     <gating:vertex>
                       <gating:coordinate data-type:value="1999702.7930625826" />
                       <gating:coordinate data-type:value="2491162.375757576" />
                     </gating:vertex>
                     <gating:vertex>
                       <gating:coordinate data-type:value="25538207.713353645" />
                       <gating:coordinate data-type:value="16370495.612121211" />
                     </gating:vertex>
                     <gating:vertex>
                       <gating:coordinate data-type:value="34235284.562843286" />
                       <gating:coordinate data-type:value="16065455.32121212" />
                     </gating:vertex>
                     <gating:vertex>
                       <gating:coordinate data-type:value="4582111.277382031" />
                       <gating:coordinate data-type:value="203360.1939393939" />
                     </gating:vertex>
                     <gating:vertex>
                       <gating:coordinate data-type:value="1702874.231646554" />
                       <gating:coordinate data-type:value="2211542.109090909" />
                     </gating:vertex>
                   </gating:PolygonGate>
                 </Gate>
                 <Subpopulations>
                   <Population name="Cells of interest"  annotation=""  owningGroup="All Samples"  expanded="1"  sortPriority="10"  count="3435" >
                     <Graph smoothing="0"  backColor="#ffffff"  foreColor="#000000"  heatMapStatParameter="FL1-A"  type="Histogram"  fast="1" >
                       <Axis dimension="x"  name="FL4-A"  label=""  auto="auto" />
                       <Axis dimension="y"  name=""  label=""  auto="auto" />
                       <GraphSettings level="5%"  smoothingHighResolution="1"  contourHighResolution="1"  histogramSmoothingCount="0"  graphResolution="256"  showOutliers="0"  drawLargeDots="0"  dotsToDraw="8000"  tint="le.chartfill.tinted.40"  lineWeight="le.lineweight.normal"  lineStyle="le.linestyle.solid" />
                       <GraphEnvironment showGrid="0"  showAxes="tnlTNL"  showGates="1"  showFreqOnPlots="1"  showGateNameOnPlots="1"  showMedians="0"  showUncomped="0"  addEventParam="0"  lastYAxisName="" >
                         <TextTraits font="SansSerif"  size="11"  name="Labels"  style="plain"  color="#000000"  background="#00ffffff"  just="left" />
                         <TextTraits font="SansSerif"  size="11"  name="LayoutGates"  style="plain"  color="#000000"  background="#00ffffff"  just="left" />
                         <TextTraits font="SansSerif"  size="9"  name="Numbers"  style="plain"  color="#000000"  background="#00ffffff"  just="left" />
                         <TextTraits font="SansSerif"  size="9"  name="Legend"  style="plain"  color="#000000"  background="#00ffffff"  just="left" />
                         <WindowPosition x="-1933"  y="444"  width="1946"  height="1058"  displayed="1"  panelState="---" />
                       </GraphEnvironment>
                     </Graph>
                     <Gate gating:id="ID1302204444"  gating:parent_id="ID132763607" >
                       <gating:RectangleGate eventsInside="1"  annoOffsetX="0"  annoOffsetY="0"  tint="#000000"  isTinted="0"  lineWeight="Normal"  userDefined="1" >
                         <gating:dimension gating:min="1.9569540284567346"  gating:max="1.6777215999999985E7"  yRatio="0.013636363636363669" >
                           <data-type:fcs-dimension data-type:name="FL4-A" />
                         </gating:dimension>
                       </gating:RectangleGate>
                     </Gate>
                   </Population>
                 </Subpopulations>
               </Population>
             </Subpopulations>
           </Population>
         </Subpopulations>
       </SampleNode>
     </Sample>
     <Sample>
       <DataSet uri="file:/C:/Users/pawla/Desktop/Gordon%20Lab/RAD%20TGT%20experiments/22_09_09%20U251%20and%20cho%2012%20v%2054%20an%20echi%20ALL%20FILES/22_09_09%20U251%20and%20cho%2012%20v%2054%20an%20echi%20titrat/C05%20CHO%2012%20echi.fcs"  sampleID="15" />
       <Transformations>
         <transforms:linear transforms:minRange="100000"  transforms:maxRange="16972844.940289985"  gain="1" >
           <data-type:parameter data-type:name="FSC-A" />
         </transforms:linear>
         <transforms:linear transforms:minRange="0"  transforms:maxRange="16777216"  gain="1" >
           <data-type:parameter data-type:name="SSC-A" />
         </transforms:linear>
         <transforms:log transforms:offset="1"  transforms:decades="7.2247198959" >
           <data-type:parameter data-type:name="FL1-A" />
         </transforms:log>
         <transforms:log transforms:offset="1"  transforms:decades="7.2247198959" >
           <data-type:parameter data-type:name="FL2-A" />
         </transforms:log>
         <transforms:log transforms:offset="1"  transforms:decades="7.2247198959" >
           <data-type:parameter data-type:name="FL3-A" />
         </transforms:log>
         <transforms:log transforms:offset="1"  transforms:decades="7.2247198959" >
           <data-type:parameter data-type:name="FL4-A" />
         </transforms:log>
         <transforms:linear transforms:minRange="0"  transforms:maxRange="16777216"  gain="1" >
           <data-type:parameter data-type:name="FSC-H" />
         </transforms:linear>
         <transforms:linear transforms:minRange="0"  transforms:maxRange="16777216"  gain="1" >
           <data-type:parameter data-type:name="SSC-H" />
         </transforms:linear>
         <transforms:log transforms:offset="1"  transforms:decades="7.2247198959" >
           <data-type:parameter data-type:name="FL1-H" />
         </transforms:log>
         <transforms:log transforms:offset="1"  transforms:decades="7.2247198959" >
           <data-type:parameter data-type:name="FL2-H" />
         </transforms:log>
         <transforms:log transforms:offset="1"  transforms:decades="7.2247198959" >
           <data-type:parameter data-type:name="FL3-H" />
         </transforms:log>
         <transforms:log transforms:offset="1"  transforms:decades="7.2247198959" >
           <data-type:parameter data-type:name="FL4-H" />
         </transforms:log>
         <transforms:linear transforms:minRange="0"  transforms:maxRange="16777216"  gain="1" >
           <data-type:parameter data-type:name="Width" />
         </transforms:linear>
         <transforms:linear transforms:minRange="13.8505338078"  transforms:maxRange="56"  gain="0.0996441281" >
           <data-type:parameter data-type:name="Time" />
         </transforms:linear>
       </Transformations>
       <Keywords>
         <Keyword name="FJ_FCS_VERSION"  value="3.1" />
         <Keyword name="$FIL"  value="C05 CHO 12 echi.fcs" />
         <Keyword name="$WELLID"  value="C05" />
         <Keyword name="$SMNO"  value="CHO 12 echi" />
         <Keyword name="$DATATYPE"  value="I" />
         <Keyword name="$MODE"  value="L" />
         <Keyword name="$BYTEORD"  value="4,3,2,1" />
         <Keyword name="$NEXTDATA"  value="0" />
         <Keyword name="$PAR"  value="14" />
         <Keyword name="$P7B"  value="32" />
         <Keyword name="$P7R"  value="16777216" />
         <Keyword name="$P7N"  value="FSC-H" />
         <Keyword name="$P7E"  value="0,0" />
         <Keyword name="#BDACCURIDECADES7"  value="7.224719870049579" />
         <Keyword name="$P7S"  value="FSC-H" />
         <Keyword name="#P7DetectorName"  value="FSC" />
         <Keyword name="#P7Dimension"  value="OTHER" />
         <Keyword name="#P7IsFluorescent"  value="false" />
         <Keyword name="#P7detectornumber"  value="70" />
         <Keyword name="$P7L"  value="143" />
         <Keyword name="#P7VirtualGain"  value="1.0" />
         <Keyword name="$P6B"  value="32" />
         <Keyword name="$P6R"  value="16777216" />
         <Keyword name="$P6N"  value="FL4-A" />
         <Keyword name="$P6E"  value="0,0" />
         <Keyword name="#BDACCURIDECADES6"  value="7.224719870049579" />
         <Keyword name="$P6S"  value="APC-A" />
         <Keyword name="#P6DetectorName"  value="FL4" />
         <Keyword name="#P6Dimension"  value="AREA" />
         <Keyword name="#P6IsFluorescent"  value="true" />
         <Keyword name="#P6detectornumber"  value="4" />
         <Keyword name="$P6L"  value="640" />
         <Keyword name="#P6VirtualGain"  value="1.0" />
         <Keyword name="$P8B"  value="32" />
         <Keyword name="$P8R"  value="16777216" />
         <Keyword name="$P8N"  value="SSC-H" />
         <Keyword name="$P8E"  value="0,0" />
         <Keyword name="#BDACCURIDECADES8"  value="7.224719870049579" />
         <Keyword name="$P8S"  value="SSC-H" />
         <Keyword name="#P8DetectorName"  value="SSC" />
         <Keyword name="#P8Dimension"  value="OTHER" />
         <Keyword name="#P8IsFluorescent"  value="false" />
         <Keyword name="#P8detectornumber"  value="83" />
         <Keyword name="$P8L"  value="143" />
         <Keyword name="#P8VirtualGain"  value="1.0" />
         <Keyword name="$P3B"  value="32" />
         <Keyword name="$P3R"  value="16777216" />
         <Keyword name="$P3N"  value="FL1-A" />
         <Keyword name="$P3E"  value="0,0" />
         <Keyword name="#BDACCURIDECADES3"  value="7.224719870049579" />
         <Keyword name="$P3S"  value="FITC-A" />
         <Keyword name="#P3DetectorName"  value="FL1" />
         <Keyword name="#P3Dimension"  value="AREA" />
         <Keyword name="#P3IsFluorescent"  value="true" />
         <Keyword name="#P3detectornumber"  value="1" />
         <Keyword name="$P3L"  value="488" />
         <Keyword name="#P3VirtualGain"  value="1.0" />
         <Keyword name="$P12B"  value="32" />
         <Keyword name="$P12R"  value="16777216" />
         <Keyword name="$P12N"  value="FL4-H" />
         <Keyword name="$P12E"  value="0,0" />
         <Keyword name="#BDACCURIDECADES12"  value="7.224719870049579" />
         <Keyword name="$P12S"  value="APC-H" />
         <Keyword name="#P12DetectorName"  value="FL4" />
         <Keyword name="#P12Dimension"  value="HEIGHT" />
         <Keyword name="#P12IsFluorescent"  value="true" />
         <Keyword name="#P12detectornumber"  value="4" />
         <Keyword name="$P12L"  value="640" />
         <Keyword name="#P12VirtualGain"  value="1.0" />
         <Keyword name="$P2B"  value="32" />
         <Keyword name="$P2R"  value="16777216" />
         <Keyword name="$P2N"  value="SSC-A" />
         <Keyword name="$P2E"  value="0,0" />
         <Keyword name="#BDACCURIDECADES2"  value="7.224719870049579" />
         <Keyword name="$P2S"  value="SSC-A" />
         <Keyword name="#P2DetectorName"  value="SSC" />
         <Keyword name="#P2Dimension"  value="OTHER" />
         <Keyword name="#P2IsFluorescent"  value="false" />
         <Keyword name="#P2detectornumber"  value="83" />
         <Keyword name="$P2L"  value="143" />
         <Keyword name="#P2VirtualGain"  value="1.0" />
         <Keyword name="$P14B"  value="32" />
         <Keyword name="$P14R"  value="16777216" />
         <Keyword name="$P14N"  value="Time" />
         <Keyword name="$P14E"  value="0,0" />
         <Keyword name="#BDACCURIDECADES14"  value="7.224719870049579" />
         <Keyword name="$P14S"  value="Time" />
         <Keyword name="#P14DetectorName"  value="No detector" />
         <Keyword name="#P14Dimension"  value="OTHER" />
         <Keyword name="#P14IsFluorescent"  value="false" />
         <Keyword name="#P14detectornumber"  value="-1" />
         <Keyword name="$P14L"  value="-1" />
         <Keyword name="#P14VirtualGain"  value="1.0" />
         <Keyword name="$P5B"  value="32" />
         <Keyword name="$P5R"  value="16777216" />
         <Keyword name="$P5N"  value="FL3-A" />
         <Keyword name="$P5E"  value="0,0" />
         <Keyword name="#BDACCURIDECADES5"  value="7.224719870049579" />
         <Keyword name="$P5S"  value="PerCP-A" />
         <Keyword name="#P5DetectorName"  value="FL3" />
         <Keyword name="#P5Dimension"  value="AREA" />
         <Keyword name="#P5IsFluorescent"  value="true" />
         <Keyword name="#P5detectornumber"  value="3" />
         <Keyword name="$P5L"  value="488" />
         <Keyword name="#P5VirtualGain"  value="1.0" />
         <Keyword name="$P10B"  value="32" />
         <Keyword name="$P10R"  value="16777216" />
         <Keyword name="$P10N"  value="FL2-H" />
         <Keyword name="$P10E"  value="0,0" />
         <Keyword name="#BDACCURIDECADES10"  value="7.224719870049579" />
         <Keyword name="$P10S"  value="PE-H" />
         <Keyword name="#P10DetectorName"  value="FL2" />
         <Keyword name="#P10Dimension"  value="HEIGHT" />
         <Keyword name="#P10IsFluorescent"  value="true" />
         <Keyword name="#P10detectornumber"  value="2" />
         <Keyword name="$P10L"  value="488" />
         <Keyword name="#P10VirtualGain"  value="1.0" />
         <Keyword name="$P11B"  value="32" />
         <Keyword name="$P11R"  value="16777216" />
         <Keyword name="$P11N"  value="FL3-H" />
         <Keyword name="$P11E"  value="0,0" />
         <Keyword name="#BDACCURIDECADES11"  value="7.224719870049579" />
         <Keyword name="$P11S"  value="PerCP-H" />
         <Keyword name="#P11DetectorName"  value="FL3" />
         <Keyword name="#P11Dimension"  value="HEIGHT" />
         <Keyword name="#P11IsFluorescent"  value="true" />
         <Keyword name="#P11detectornumber"  value="3" />
         <Keyword name="$P11L"  value="488" />
         <Keyword name="#P11VirtualGain"  value="1.0" />
         <Keyword name="$P13B"  value="32" />
         <Keyword name="$P13R"  value="16777216" />
         <Keyword name="$P13N"  value="Width" />
         <Keyword name="$P13E"  value="0,0" />
         <Keyword name="#BDACCURIDECADES13"  value="7.224719870049579" />
         <Keyword name="$P13S"  value="Width" />
         <Keyword name="#P13DetectorName"  value="No detector" />
         <Keyword name="#P13Dimension"  value="OTHER" />
         <Keyword name="#P13IsFluorescent"  value="false" />
         <Keyword name="#P13detectornumber"  value="-1" />
         <Keyword name="$P13L"  value="-1" />
         <Keyword name="#P13VirtualGain"  value="1.0" />
         <Keyword name="$P1B"  value="32" />
         <Keyword name="$P1R"  value="16777216" />
         <Keyword name="$P1N"  value="FSC-A" />
         <Keyword name="$P1E"  value="0,0" />
         <Keyword name="#BDACCURIDECADES1"  value="7.224719870049579" />
         <Keyword name="$P1S"  value="FSC-A" />
         <Keyword name="#P1DetectorName"  value="FSC" />
         <Keyword name="#P1Dimension"  value="OTHER" />
         <Keyword name="#P1IsFluorescent"  value="false" />
         <Keyword name="#P1detectornumber"  value="70" />
         <Keyword name="$P1L"  value="143" />
         <Keyword name="#P1VirtualGain"  value="1.0" />
         <Keyword name="$P4B"  value="32" />
         <Keyword name="$P4R"  value="16777216" />
         <Keyword name="$P4N"  value="FL2-A" />
         <Keyword name="$P4E"  value="0,0" />
         <Keyword name="#BDACCURIDECADES4"  value="7.224719870049579" />
         <Keyword name="$P4S"  value="PE-A" />
         <Keyword name="#P4DetectorName"  value="FL2" />
         <Keyword name="#P4Dimension"  value="AREA" />
         <Keyword name="#P4IsFluorescent"  value="true" />
         <Keyword name="#P4detectornumber"  value="2" />
         <Keyword name="$P4L"  value="488" />
         <Keyword name="#P4VirtualGain"  value="1.0" />
         <Keyword name="$P9B"  value="32" />
         <Keyword name="$P9R"  value="16777216" />
         <Keyword name="$P9N"  value="FL1-H" />
         <Keyword name="$P9E"  value="0,0" />
         <Keyword name="#BDACCURIDECADES9"  value="7.224719870049579" />
         <Keyword name="$P9S"  value="FITC-H" />
         <Keyword name="#P9DetectorName"  value="FL1" />
         <Keyword name="#P9Dimension"  value="HEIGHT" />
         <Keyword name="#P9IsFluorescent"  value="true" />
         <Keyword name="#P9detectornumber"  value="1" />
         <Keyword name="$P9L"  value="488" />
         <Keyword name="#P9VirtualGain"  value="1.0" />
         <Keyword name="$TOT"  value="3820" />
         <Keyword name="$DATE"  value="09-SEP-2022" />
         <Keyword name="$CYT"  value="BD Accuri C6 Plus" />
         <Keyword name="$CYTSN"  value="R66501700030" />
         <Keyword name="#SoftwareVersion"  value="BD Accuri C6 Plus 1.0.34.1" />
         <Keyword name="#LASERCONFIGURATION"  value="3 Blue 1 Red" />
         <Keyword name="$SPILLOVER"  value="8,FL1-A,FL2-A,FL3-A,FL4-A,FL1-H,FL2-H,FL3-H,FL4-H,1.0000,0.0000,0.0000,0.0000,0.0000,0.0000,0.0000,0.0000,0.0000,1.0000,0.0000,0.0000,0.0000,0.0000,0.0000,0.0000,0.0000,0.0000,1.0000,0.0000,0.0000,0.0000,0.0000,0.0000,0.0000,0.0000,0.0000,1.0000,0.0000,0.0000,0.0000,0.0000,0.0000,0.0000,0.0000,0.0000,1.0000,0.0000,0.0000,0.0000,0.0000,0.0000,0.0000,0.0000,0.0000,1.0000,0.0000,0.0000,0.0000,0.0000,0.0000,0.0000,0.0000,0.0000,1.0000,0.0000,0.0000,0.0000,0.0000,0.0000,0.0000,0.0000,0.0000,1.0000" />
         <Keyword name="#BDACCURICAPTUREDDATE"  value="1662750462109" />
         <Keyword name="$TIMESTEP"  value="0.1" />
         <Keyword name="$PROJ"  value="20220909_151146" />
         <Keyword name="$BTIM"  value="14:07:56.10" />
         <Keyword name="$ETIM"  value="14:08:52.22" />
         <Keyword name="#ATIM"  value="56" />
         <Keyword name="#ACQUISITIONTIMEMILLI"  value="56253" />
         <Keyword name="$TR"  value="FSC-H,80000" />
         <Keyword name="#SECONDARYTHRESHOLD"  value="FSC-H,0" />
         <Keyword name="$VOL"  value="61307" />
         <Keyword name="#P1MaxUsefulDataChannel"  value="15728639" />
         <Keyword name="#P2MaxUsefulDataChannel"  value="1441791" />
         <Keyword name="#P3MaxUsefulDataChannel"  value="7679" />
         <Keyword name="#P4MaxUsefulDataChannel"  value="4095" />
         <Keyword name="#P5MaxUsefulDataChannel"  value="6143" />
         <Keyword name="#P6MaxUsefulDataChannel"  value="20479" />
         <Keyword name="#P7MaxUsefulDataChannel"  value="7340031" />
         <Keyword name="#P8MaxUsefulDataChannel"  value="786431" />
         <Keyword name="#P9MaxUsefulDataChannel"  value="2815" />
         <Keyword name="#P10MaxUsefulDataChannel"  value="1407" />
         <Keyword name="#P11MaxUsefulDataChannel"  value="3071" />
         <Keyword name="#P12MaxUsefulDataChannel"  value="8191" />
         <Keyword name="#P13MaxUsefulDataChannel"  value="155" />
         <Keyword name="#P14MaxUsefulDataChannel"  value="675" />
         <Keyword name="$BEGINSTEXT"  value="58" />
         <Keyword name="$ENDSTEXT"  value="4417" />
         <Keyword name="$BEGINDATA"  value="4418" />
         <Keyword name="$ENDDATA"  value="218337" />
         <Keyword name="$BEGINANALYSIS"  value="0" />
         <Keyword name="$ENDANALYSIS"  value="0" />
         <Keyword name="#SPACERS"  value="0000" />
       </Keywords>
       <SampleNode name="C05 CHO 12 echi.fcs"  annotation=""  owningGroup=""  expanded="1"  sortPriority="10"  count="3820"  sampleID="15" >
         <Graph smoothing="0"  backColor="#ffffff"  foreColor="#000000"  heatMapStatParameter="FL1-A"  type="Pseudocolor"  fast="1" >
           <Axis dimension="x"  name="FSC-A"  label=""  auto="auto" />
           <Axis dimension="y"  name="SSC-A"  label=""  auto="auto" />
           <GraphSettings level="5%"  smoothingHighResolution="1"  contourHighResolution="1"  histogramSmoothingCount="0"  graphResolution="256"  showOutliers="0"  drawLargeDots="0"  dotsToDraw="8000"  tint="le.chartfill.tinted.40"  lineWeight="le.lineweight.normal"  lineStyle="le.linestyle.solid" />
           <GraphEnvironment showGrid="0"  showAxes="tnlTNL"  showGates="1"  showFreqOnPlots="1"  showGateNameOnPlots="1"  showMedians="0"  showUncomped="0"  addEventParam="0"  lastYAxisName="" >
             <TextTraits font="SansSerif"  size="11"  name="Labels"  style="plain"  color="#000000"  background="#00ffffff"  just="left" />
             <TextTraits font="SansSerif"  size="11"  name="LayoutGates"  style="plain"  color="#000000"  background="#00ffffff"  just="left" />
             <TextTraits font="SansSerif"  size="9"  name="Numbers"  style="plain"  color="#000000"  background="#00ffffff"  just="left" />
             <TextTraits font="SansSerif"  size="9"  name="Legend"  style="plain"  color="#000000"  background="#00ffffff"  just="left" />
             <WindowPosition x="-1933"  y="444"  width="1946"  height="1058"  displayed="0"  panelState="---" />
           </GraphEnvironment>
         </Graph>
         <Subpopulations>
           <Population name="Cells"  annotation=""  owningGroup="All Samples"  expanded="1"  sortPriority="10"  count="2314" >
             <Graph smoothing="0"  backColor="#ffffff"  foreColor="#000000"  heatMapStatParameter="FL1-A"  type="Pseudocolor"  fast="1" >
               <Axis dimension="x"  name="FSC-A"  label=""  auto="auto" />
               <Axis dimension="y"  name="FSC-H"  label=""  auto="auto" />
               <GraphSettings level="5%"  smoothingHighResolution="1"  contourHighResolution="1"  histogramSmoothingCount="0"  graphResolution="256"  showOutliers="0"  drawLargeDots="0"  dotsToDraw="8000"  tint="le.chartfill.tinted.40"  lineWeight="le.lineweight.normal"  lineStyle="le.linestyle.solid" />
               <GraphEnvironment showGrid="0"  showAxes="tnlTNL"  showGates="1"  showFreqOnPlots="1"  showGateNameOnPlots="1"  showMedians="0"  showUncomped="0"  addEventParam="0"  lastYAxisName="" >
                 <TextTraits font="SansSerif"  size="11"  name="Labels"  style="plain"  color="#000000"  background="#00ffffff"  just="left" />
                 <TextTraits font="SansSerif"  size="11"  name="LayoutGates"  style="plain"  color="#000000"  background="#00ffffff"  just="left" />
                 <TextTraits font="SansSerif"  size="9"  name="Numbers"  style="plain"  color="#000000"  background="#00ffffff"  just="left" />
                 <TextTraits font="SansSerif"  size="9"  name="Legend"  style="plain"  color="#000000"  background="#00ffffff"  just="left" />
                 <WindowPosition x="-1933"  y="444"  width="1946"  height="1058"  displayed="0"  panelState="---" />
               </GraphEnvironment>
             </Graph>
             <Gate gating:id="ID1290330255" >
               <gating:PolygonGate eventsInside="1"  annoOffsetX="0"  annoOffsetY="0"  tint="#000000"  isTinted="0"  lineWeight="Normal"  userDefined="1"  quadId="-1"  gateResolution="256" >
                 <gating:dimension>
                   <data-type:fcs-dimension data-type:name="FSC-A" />
                 </gating:dimension>
                 <gating:dimension>
                   <data-type:fcs-dimension data-type:name="SSC-A" />
                 </gating:dimension>
                 <gating:vertex>
                   <gating:coordinate data-type:value="15768782.653327115" />
                   <gating:coordinate data-type:value="7489114.084966927" />
                 </gating:vertex>
                 <gating:vertex>
                   <gating:coordinate data-type:value="3903519.4869970363" />
                   <gating:coordinate data-type:value="794672.0072226021" />
                 </gating:vertex>
                 <gating:vertex>
                   <gating:coordinate data-type:value="3755397.8113371544" />
                   <gating:coordinate data-type:value="41633.4226430515" />
                 </gating:vertex>
                 <gating:vertex>
                   <gating:coordinate data-type:value="17217928.545018647" />
                   <gating:coordinate data-type:value="117017.4075776081" />
                 </gating:vertex>
                 <gating:vertex>
                   <gating:coordinate data-type:value="16275860.220413405" />
                   <gating:coordinate data-type:value="774892.343407863" />
                 </gating:vertex>
               </gating:PolygonGate>
             </Gate>
             <Subpopulations>
               <Population name="Single Cells"  annotation=""  owningGroup="All Samples"  expanded="1"  sortPriority="10"  count="2298" >
                 <Graph smoothing="0"  backColor="#ffffff"  foreColor="#000000"  heatMapStatParameter="FL1-A"  type="Histogram"  fast="1" >
                   <Axis dimension="x"  name="FL4-A"  label=""  auto="auto" />
                   <Axis dimension="y"  name=""  label=""  auto="auto" />
                   <GraphSettings level="5%"  smoothingHighResolution="1"  contourHighResolution="1"  histogramSmoothingCount="0"  graphResolution="256"  showOutliers="0"  drawLargeDots="0"  dotsToDraw="8000"  tint="le.chartfill.tinted.40"  lineWeight="le.lineweight.normal"  lineStyle="le.linestyle.solid" />
                   <GraphEnvironment showGrid="0"  showAxes="tnlTNL"  showGates="1"  showFreqOnPlots="1"  showGateNameOnPlots="1"  showMedians="0"  showUncomped="0"  addEventParam="0"  lastYAxisName="" >
                     <TextTraits font="SansSerif"  size="11"  name="Labels"  style="plain"  color="#000000"  background="#00ffffff"  just="left" />
                     <TextTraits font="SansSerif"  size="11"  name="LayoutGates"  style="plain"  color="#000000"  background="#00ffffff"  just="left" />
                     <TextTraits font="SansSerif"  size="9"  name="Numbers"  style="plain"  color="#000000"  background="#00ffffff"  just="left" />
                     <TextTraits font="SansSerif"  size="9"  name="Legend"  style="plain"  color="#000000"  background="#00ffffff"  just="left" />
                     <WindowPosition x="-1933"  y="444"  width="1946"  height="1058"  displayed="0"  panelState="---" />
                   </GraphEnvironment>
                 </Graph>
                 <Gate gating:id="ID522673433"  gating:parent_id="ID1290330255" >
                   <gating:PolygonGate eventsInside="1"  annoOffsetX="0"  annoOffsetY="0"  tint="#000000"  isTinted="0"  lineWeight="Normal"  userDefined="1"  quadId="-1"  gateResolution="256" >
                     <gating:dimension>
                       <data-type:fcs-dimension data-type:name="FSC-A" />
                     </gating:dimension>
                     <gating:dimension>
                       <data-type:fcs-dimension data-type:name="FSC-H" />
                     </gating:dimension>
                     <gating:vertex>
                       <gating:coordinate data-type:value="1999702.7930625826" />
                       <gating:coordinate data-type:value="2491162.375757576" />
                     </gating:vertex>
                     <gating:vertex>
                       <gating:coordinate data-type:value="25538207.713353645" />
                       <gating:coordinate data-type:value="16370495.612121211" />
                     </gating:vertex>
                     <gating:vertex>
                       <gating:coordinate data-type:value="34235284.562843286" />
                       <gating:coordinate data-type:value="16065455.32121212" />
                     </gating:vertex>
                     <gating:vertex>
                       <gating:coordinate data-type:value="4582111.277382031" />
                       <gating:coordinate data-type:value="203360.1939393939" />
                     </gating:vertex>
                     <gating:vertex>
                       <gating:coordinate data-type:value="1702874.231646554" />
                       <gating:coordinate data-type:value="2211542.109090909" />
                     </gating:vertex>
                   </gating:PolygonGate>
                 </Gate>
                 <Subpopulations>
                   <Population name="Cells of interest"  annotation=""  owningGroup="All Samples"  expanded="1"  sortPriority="10"  count="2298" >
                     <Graph smoothing="0"  backColor="#ffffff"  foreColor="#000000"  heatMapStatParameter="FL1-A"  type="Histogram"  fast="1" >
                       <Axis dimension="x"  name="FL4-A"  label=""  auto="auto" />
                       <Axis dimension="y"  name=""  label=""  auto="auto" />
                       <GraphSettings level="5%"  smoothingHighResolution="1"  contourHighResolution="1"  histogramSmoothingCount="0"  graphResolution="256"  showOutliers="0"  drawLargeDots="0"  dotsToDraw="8000"  tint="le.chartfill.tinted.40"  lineWeight="le.lineweight.normal"  lineStyle="le.linestyle.solid" />
                       <GraphEnvironment showGrid="0"  showAxes="tnlTNL"  showGates="1"  showFreqOnPlots="1"  showGateNameOnPlots="1"  showMedians="0"  showUncomped="0"  addEventParam="0"  lastYAxisName="" >
                         <TextTraits font="SansSerif"  size="11"  name="Labels"  style="plain"  color="#000000"  background="#00ffffff"  just="left" />
                         <TextTraits font="SansSerif"  size="11"  name="LayoutGates"  style="plain"  color="#000000"  background="#00ffffff"  just="left" />
                         <TextTraits font="SansSerif"  size="9"  name="Numbers"  style="plain"  color="#000000"  background="#00ffffff"  just="left" />
                         <TextTraits font="SansSerif"  size="9"  name="Legend"  style="plain"  color="#000000"  background="#00ffffff"  just="left" />
                         <WindowPosition x="-1933"  y="444"  width="1946"  height="1058"  displayed="1"  panelState="---" />
                       </GraphEnvironment>
                     </Graph>
                     <Gate gating:id="ID36505507"  gating:parent_id="ID522673433" >
                       <gating:RectangleGate eventsInside="1"  annoOffsetX="0"  annoOffsetY="0"  tint="#000000"  isTinted="0"  lineWeight="Normal"  userDefined="1" >
                         <gating:dimension gating:min="1.9569540284567346"  gating:max="1.6777215999999985E7"  yRatio="0.013636363636363669" >
                           <data-type:fcs-dimension data-type:name="FL4-A" />
                         </gating:dimension>
                       </gating:RectangleGate>
                     </Gate>
                   </Population>
                 </Subpopulations>
               </Population>
             </Subpopulations>
           </Population>
         </Subpopulations>
       </SampleNode>
     </Sample>
     <Sample>
       <DataSet uri="file:/C:/Users/pawla/Desktop/Gordon%20Lab/RAD%20TGT%20experiments/22_09_09%20U251%20and%20cho%2012%20v%2054%20an%20echi%20ALL%20FILES/22_09_09%20U251%20and%20cho%2012%20v%2054%20an%20echi%20titrat/C06%20CHO%2054%20echi.fcs"  sampleID="16" />
       <Transformations>
         <transforms:linear transforms:minRange="100000"  transforms:maxRange="16972844.940289985"  gain="1" >
           <data-type:parameter data-type:name="FSC-A" />
         </transforms:linear>
         <transforms:linear transforms:minRange="0"  transforms:maxRange="16777216"  gain="1" >
           <data-type:parameter data-type:name="SSC-A" />
         </transforms:linear>
         <transforms:log transforms:offset="1"  transforms:decades="7.2247198959" >
           <data-type:parameter data-type:name="FL1-A" />
         </transforms:log>
         <transforms:log transforms:offset="1"  transforms:decades="7.2247198959" >
           <data-type:parameter data-type:name="FL2-A" />
         </transforms:log>
         <transforms:log transforms:offset="1"  transforms:decades="7.2247198959" >
           <data-type:parameter data-type:name="FL3-A" />
         </transforms:log>
         <transforms:log transforms:offset="1"  transforms:decades="7.2247198959" >
           <data-type:parameter data-type:name="FL4-A" />
         </transforms:log>
         <transforms:linear transforms:minRange="0"  transforms:maxRange="16777216"  gain="1" >
           <data-type:parameter data-type:name="FSC-H" />
         </transforms:linear>
         <transforms:linear transforms:minRange="0"  transforms:maxRange="16777216"  gain="1" >
           <data-type:parameter data-type:name="SSC-H" />
         </transforms:linear>
         <transforms:log transforms:offset="1"  transforms:decades="7.2247198959" >
           <data-type:parameter data-type:name="FL1-H" />
         </transforms:log>
         <transforms:log transforms:offset="1"  transforms:decades="7.2247198959" >
           <data-type:parameter data-type:name="FL2-H" />
         </transforms:log>
         <transforms:log transforms:offset="1"  transforms:decades="7.2247198959" >
           <data-type:parameter data-type:name="FL3-H" />
         </transforms:log>
         <transforms:log transforms:offset="1"  transforms:decades="7.2247198959" >
           <data-type:parameter data-type:name="FL4-H" />
         </transforms:log>
         <transforms:linear transforms:minRange="0"  transforms:maxRange="16777216"  gain="1" >
           <data-type:parameter data-type:name="Width" />
         </transforms:linear>
         <transforms:linear transforms:minRange="13.7958801498"  transforms:maxRange="53"  gain="0.0992509363" >
           <data-type:parameter data-type:name="Time" />
         </transforms:linear>
       </Transformations>
       <Keywords>
         <Keyword name="FJ_FCS_VERSION"  value="3.1" />
         <Keyword name="$FIL"  value="C06 CHO 54 echi.fcs" />
         <Keyword name="$WELLID"  value="C06" />
         <Keyword name="$SMNO"  value="CHO 54 echi" />
         <Keyword name="$DATATYPE"  value="I" />
         <Keyword name="$MODE"  value="L" />
         <Keyword name="$BYTEORD"  value="4,3,2,1" />
         <Keyword name="$NEXTDATA"  value="0" />
         <Keyword name="$PAR"  value="14" />
         <Keyword name="$P7B"  value="32" />
         <Keyword name="$P7R"  value="16777216" />
         <Keyword name="$P7N"  value="FSC-H" />
         <Keyword name="$P7E"  value="0,0" />
         <Keyword name="#BDACCURIDECADES7"  value="7.224719870049579" />
         <Keyword name="$P7S"  value="FSC-H" />
         <Keyword name="#P7DetectorName"  value="FSC" />
         <Keyword name="#P7Dimension"  value="OTHER" />
         <Keyword name="#P7IsFluorescent"  value="false" />
         <Keyword name="#P7detectornumber"  value="70" />
         <Keyword name="$P7L"  value="143" />
         <Keyword name="#P7VirtualGain"  value="1.0" />
         <Keyword name="$P6B"  value="32" />
         <Keyword name="$P6R"  value="16777216" />
         <Keyword name="$P6N"  value="FL4-A" />
         <Keyword name="$P6E"  value="0,0" />
         <Keyword name="#BDACCURIDECADES6"  value="7.224719870049579" />
         <Keyword name="$P6S"  value="APC-A" />
         <Keyword name="#P6DetectorName"  value="FL4" />
         <Keyword name="#P6Dimension"  value="AREA" />
         <Keyword name="#P6IsFluorescent"  value="true" />
         <Keyword name="#P6detectornumber"  value="4" />
         <Keyword name="$P6L"  value="640" />
         <Keyword name="#P6VirtualGain"  value="1.0" />
         <Keyword name="$P8B"  value="32" />
         <Keyword name="$P8R"  value="16777216" />
         <Keyword name="$P8N"  value="SSC-H" />
         <Keyword name="$P8E"  value="0,0" />
         <Keyword name="#BDACCURIDECADES8"  value="7.224719870049579" />
         <Keyword name="$P8S"  value="SSC-H" />
         <Keyword name="#P8DetectorName"  value="SSC" />
         <Keyword name="#P8Dimension"  value="OTHER" />
         <Keyword name="#P8IsFluorescent"  value="false" />
         <Keyword name="#P8detectornumber"  value="83" />
         <Keyword name="$P8L"  value="143" />
         <Keyword name="#P8VirtualGain"  value="1.0" />
         <Keyword name="$P3B"  value="32" />
         <Keyword name="$P3R"  value="16777216" />
         <Keyword name="$P3N"  value="FL1-A" />
         <Keyword name="$P3E"  value="0,0" />
         <Keyword name="#BDACCURIDECADES3"  value="7.224719870049579" />
         <Keyword name="$P3S"  value="FITC-A" />
         <Keyword name="#P3DetectorName"  value="FL1" />
         <Keyword name="#P3Dimension"  value="AREA" />
         <Keyword name="#P3IsFluorescent"  value="true" />
         <Keyword name="#P3detectornumber"  value="1" />
         <Keyword name="$P3L"  value="488" />
         <Keyword name="#P3VirtualGain"  value="1.0" />
         <Keyword name="$P12B"  value="32" />
         <Keyword name="$P12R"  value="16777216" />
         <Keyword name="$P12N"  value="FL4-H" />
         <Keyword name="$P12E"  value="0,0" />
         <Keyword name="#BDACCURIDECADES12"  value="7.224719870049579" />
         <Keyword name="$P12S"  value="APC-H" />
         <Keyword name="#P12DetectorName"  value="FL4" />
         <Keyword name="#P12Dimension"  value="HEIGHT" />
         <Keyword name="#P12IsFluorescent"  value="true" />
         <Keyword name="#P12detectornumber"  value="4" />
         <Keyword name="$P12L"  value="640" />
         <Keyword name="#P12VirtualGain"  value="1.0" />
         <Keyword name="$P2B"  value="32" />
         <Keyword name="$P2R"  value="16777216" />
         <Keyword name="$P2N"  value="SSC-A" />
         <Keyword name="$P2E"  value="0,0" />
         <Keyword name="#BDACCURIDECADES2"  value="7.224719870049579" />
         <Keyword name="$P2S"  value="SSC-A" />
         <Keyword name="#P2DetectorName"  value="SSC" />
         <Keyword name="#P2Dimension"  value="OTHER" />
         <Keyword name="#P2IsFluorescent"  value="false" />
         <Keyword name="#P2detectornumber"  value="83" />
         <Keyword name="$P2L"  value="143" />
         <Keyword name="#P2VirtualGain"  value="1.0" />
         <Keyword name="$P14B"  value="32" />
         <Keyword name="$P14R"  value="16777216" />
         <Keyword name="$P14N"  value="Time" />
         <Keyword name="$P14E"  value="0,0" />
         <Keyword name="#BDACCURIDECADES14"  value="7.224719870049579" />
         <Keyword name="$P14S"  value="Time" />
         <Keyword name="#P14DetectorName"  value="No detector" />
         <Keyword name="#P14Dimension"  value="OTHER" />
         <Keyword name="#P14IsFluorescent"  value="false" />
         <Keyword name="#P14detectornumber"  value="-1" />
         <Keyword name="$P14L"  value="-1" />
         <Keyword name="#P14VirtualGain"  value="1.0" />
         <Keyword name="$P5B"  value="32" />
         <Keyword name="$P5R"  value="16777216" />
         <Keyword name="$P5N"  value="FL3-A" />
         <Keyword name="$P5E"  value="0,0" />
         <Keyword name="#BDACCURIDECADES5"  value="7.224719870049579" />
         <Keyword name="$P5S"  value="PerCP-A" />
         <Keyword name="#P5DetectorName"  value="FL3" />
         <Keyword name="#P5Dimension"  value="AREA" />
         <Keyword name="#P5IsFluorescent"  value="true" />
         <Keyword name="#P5detectornumber"  value="3" />
         <Keyword name="$P5L"  value="488" />
         <Keyword name="#P5VirtualGain"  value="1.0" />
         <Keyword name="$P10B"  value="32" />
         <Keyword name="$P10R"  value="16777216" />
         <Keyword name="$P10N"  value="FL2-H" />
         <Keyword name="$P10E"  value="0,0" />
         <Keyword name="#BDACCURIDECADES10"  value="7.224719870049579" />
         <Keyword name="$P10S"  value="PE-H" />
         <Keyword name="#P10DetectorName"  value="FL2" />
         <Keyword name="#P10Dimension"  value="HEIGHT" />
         <Keyword name="#P10IsFluorescent"  value="true" />
         <Keyword name="#P10detectornumber"  value="2" />
         <Keyword name="$P10L"  value="488" />
         <Keyword name="#P10VirtualGain"  value="1.0" />
         <Keyword name="$P11B"  value="32" />
         <Keyword name="$P11R"  value="16777216" />
         <Keyword name="$P11N"  value="FL3-H" />
         <Keyword name="$P11E"  value="0,0" />
         <Keyword name="#BDACCURIDECADES11"  value="7.224719870049579" />
         <Keyword name="$P11S"  value="PerCP-H" />
         <Keyword name="#P11DetectorName"  value="FL3" />
         <Keyword name="#P11Dimension"  value="HEIGHT" />
         <Keyword name="#P11IsFluorescent"  value="true" />
         <Keyword name="#P11detectornumber"  value="3" />
         <Keyword name="$P11L"  value="488" />
         <Keyword name="#P11VirtualGain"  value="1.0" />
         <Keyword name="$P13B"  value="32" />
         <Keyword name="$P13R"  value="16777216" />
         <Keyword name="$P13N"  value="Width" />
         <Keyword name="$P13E"  value="0,0" />
         <Keyword name="#BDACCURIDECADES13"  value="7.224719870049579" />
         <Keyword name="$P13S"  value="Width" />
         <Keyword name="#P13DetectorName"  value="No detector" />
         <Keyword name="#P13Dimension"  value="OTHER" />
         <Keyword name="#P13IsFluorescent"  value="false" />
         <Keyword name="#P13detectornumber"  value="-1" />
         <Keyword name="$P13L"  value="-1" />
         <Keyword name="#P13VirtualGain"  value="1.0" />
         <Keyword name="$P1B"  value="32" />
         <Keyword name="$P1R"  value="16777216" />
         <Keyword name="$P1N"  value="FSC-A" />
         <Keyword name="$P1E"  value="0,0" />
         <Keyword name="#BDACCURIDECADES1"  value="7.224719870049579" />
         <Keyword name="$P1S"  value="FSC-A" />
         <Keyword name="#P1DetectorName"  value="FSC" />
         <Keyword name="#P1Dimension"  value="OTHER" />
         <Keyword name="#P1IsFluorescent"  value="false" />
         <Keyword name="#P1detectornumber"  value="70" />
         <Keyword name="$P1L"  value="143" />
         <Keyword name="#P1VirtualGain"  value="1.0" />
         <Keyword name="$P4B"  value="32" />
         <Keyword name="$P4R"  value="16777216" />
         <Keyword name="$P4N"  value="FL2-A" />
         <Keyword name="$P4E"  value="0,0" />
         <Keyword name="#BDACCURIDECADES4"  value="7.224719870049579" />
         <Keyword name="$P4S"  value="PE-A" />
         <Keyword name="#P4DetectorName"  value="FL2" />
         <Keyword name="#P4Dimension"  value="AREA" />
         <Keyword name="#P4IsFluorescent"  value="true" />
         <Keyword name="#P4detectornumber"  value="2" />
         <Keyword name="$P4L"  value="488" />
         <Keyword name="#P4VirtualGain"  value="1.0" />
         <Keyword name="$P9B"  value="32" />
         <Keyword name="$P9R"  value="16777216" />
         <Keyword name="$P9N"  value="FL1-H" />
         <Keyword name="$P9E"  value="0,0" />
         <Keyword name="#BDACCURIDECADES9"  value="7.224719870049579" />
         <Keyword name="$P9S"  value="FITC-H" />
         <Keyword name="#P9DetectorName"  value="FL1" />
         <Keyword name="#P9Dimension"  value="HEIGHT" />
         <Keyword name="#P9IsFluorescent"  value="true" />
         <Keyword name="#P9detectornumber"  value="1" />
         <Keyword name="$P9L"  value="488" />
         <Keyword name="#P9VirtualGain"  value="1.0" />
         <Keyword name="$TOT"  value="3745" />
         <Keyword name="$DATE"  value="09-SEP-2022" />
         <Keyword name="$CYT"  value="BD Accuri C6 Plus" />
         <Keyword name="$CYTSN"  value="R66501700030" />
         <Keyword name="#SoftwareVersion"  value="BD Accuri C6 Plus 1.0.34.1" />
         <Keyword name="#LASERCONFIGURATION"  value="3 Blue 1 Red" />
         <Keyword name="$SPILLOVER"  value="8,FL1-A,FL2-A,FL3-A,FL4-A,FL1-H,FL2-H,FL3-H,FL4-H,1.0000,0.0000,0.0000,0.0000,0.0000,0.0000,0.0000,0.0000,0.0000,1.0000,0.0000,0.0000,0.0000,0.0000,0.0000,0.0000,0.0000,0.0000,1.0000,0.0000,0.0000,0.0000,0.0000,0.0000,0.0000,0.0000,0.0000,1.0000,0.0000,0.0000,0.0000,0.0000,0.0000,0.0000,0.0000,0.0000,1.0000,0.0000,0.0000,0.0000,0.0000,0.0000,0.0000,0.0000,0.0000,1.0000,0.0000,0.0000,0.0000,0.0000,0.0000,0.0000,0.0000,0.0000,1.0000,0.0000,0.0000,0.0000,0.0000,0.0000,0.0000,0.0000,0.0000,1.0000" />
         <Keyword name="#BDACCURICAPTUREDDATE"  value="1662750373318" />
         <Keyword name="$TIMESTEP"  value="0.1" />
         <Keyword name="$PROJ"  value="20220909_151146" />
         <Keyword name="$BTIM"  value="14:06:27.31" />
         <Keyword name="$ETIM"  value="14:07:20.54" />
         <Keyword name="#ATIM"  value="53" />
         <Keyword name="#ACQUISITIONTIMEMILLI"  value="53385" />
         <Keyword name="$TR"  value="FSC-H,80000" />
         <Keyword name="#SECONDARYTHRESHOLD"  value="FSC-H,0" />
         <Keyword name="$VOL"  value="57854" />
         <Keyword name="#P1MaxUsefulDataChannel"  value="16252927" />
         <Keyword name="#P2MaxUsefulDataChannel"  value="1572863" />
         <Keyword name="#P3MaxUsefulDataChannel"  value="8191" />
         <Keyword name="#P4MaxUsefulDataChannel"  value="4095" />
         <Keyword name="#P5MaxUsefulDataChannel"  value="7167" />
         <Keyword name="#P6MaxUsefulDataChannel"  value="49151" />
         <Keyword name="#P7MaxUsefulDataChannel"  value="7602175" />
         <Keyword name="#P8MaxUsefulDataChannel"  value="917503" />
         <Keyword name="#P9MaxUsefulDataChannel"  value="3071" />
         <Keyword name="#P10MaxUsefulDataChannel"  value="1535" />
         <Keyword name="#P11MaxUsefulDataChannel"  value="3583" />
         <Keyword name="#P12MaxUsefulDataChannel"  value="40959" />
         <Keyword name="#P13MaxUsefulDataChannel"  value="159" />
         <Keyword name="#P14MaxUsefulDataChannel"  value="647" />
         <Keyword name="$BEGINSTEXT"  value="58" />
         <Keyword name="$ENDSTEXT"  value="4418" />
         <Keyword name="$BEGINDATA"  value="4419" />
         <Keyword name="$ENDDATA"  value="214138" />
         <Keyword name="$BEGINANALYSIS"  value="0" />
         <Keyword name="$ENDANALYSIS"  value="0" />
         <Keyword name="#SPACERS"  value="0000" />
       </Keywords>
       <SampleNode name="C06 CHO 54 echi.fcs"  annotation=""  owningGroup=""  expanded="1"  sortPriority="10"  count="3745"  sampleID="16" >
         <Graph smoothing="0"  backColor="#ffffff"  foreColor="#000000"  type="Pseudocolor"  fast="1" >
           <Axis dimension="x"  name="FSC-A"  label=""  auto="auto" />
           <Axis dimension="y"  name="SSC-A"  label=""  auto="auto" />
           <GraphSettings level="5%"  smoothingHighResolution="1"  contourHighResolution="1"  histogramSmoothingCount="0"  graphResolution="256"  showOutliers="0"  drawLargeDots="0"  dotsToDraw="8000"  tint="le.chartfill.tinted.40"  lineWeight="le.lineweight.normal"  lineStyle="le.linestyle.solid" />
           <GraphEnvironment showGrid="0"  showAxes="tnlTNL"  showGates="1"  showFreqOnPlots="1"  showGateNameOnPlots="1"  showMedians="0"  showUncomped="0"  addEventParam="0"  lastYAxisName="" >
             <TextTraits font="SansSerif"  size="11"  name="Labels"  style="plain"  color="#000000"  background="#00ffffff"  just="left" />
             <TextTraits font="SansSerif"  size="11"  name="LayoutGates"  style="plain"  color="#000000"  background="#00ffffff"  just="left" />
             <TextTraits font="SansSerif"  size="9"  name="Numbers"  style="plain"  color="#000000"  background="#00ffffff"  just="left" />
             <TextTraits font="SansSerif"  size="9"  name="Legend"  style="plain"  color="#000000"  background="#00ffffff"  just="left" />
             <WindowPosition x="0"  y="0"  width="0"  height="0"  displayed="0"  panelState="" />
           </GraphEnvironment>
         </Graph>
         <Subpopulations>
           <Population name="Cells"  annotation=""  owningGroup="All Samples"  expanded="1"  sortPriority="10"  count="2341" >
             <Graph smoothing="0"  backColor="#ffffff"  foreColor="#000000"  heatMapStatParameter="FL1-A"  type="Pseudocolor"  fast="1" >
               <Axis dimension="x"  name="FSC-A"  label=""  auto="auto" />
               <Axis dimension="y"  name="FSC-H"  label=""  auto="auto" />
               <GraphSettings level="5%"  smoothingHighResolution="1"  contourHighResolution="1"  histogramSmoothingCount="0"  graphResolution="256"  showOutliers="0"  drawLargeDots="0"  dotsToDraw="8000"  tint="le.chartfill.tinted.40"  lineWeight="le.lineweight.normal"  lineStyle="le.linestyle.solid" />
               <GraphEnvironment showGrid="0"  showAxes="tnlTNL"  showGates="1"  showFreqOnPlots="1"  showGateNameOnPlots="1"  showMedians="0"  showUncomped="0"  addEventParam="0"  lastYAxisName="" >
                 <TextTraits font="SansSerif"  size="11"  name="Labels"  style="plain"  color="#000000"  background="#00ffffff"  just="left" />
                 <TextTraits font="SansSerif"  size="11"  name="LayoutGates"  style="plain"  color="#000000"  background="#00ffffff"  just="left" />
                 <TextTraits font="SansSerif"  size="9"  name="Numbers"  style="plain"  color="#000000"  background="#00ffffff"  just="left" />
                 <TextTraits font="SansSerif"  size="9"  name="Legend"  style="plain"  color="#000000"  background="#00ffffff"  just="left" />
                 <WindowPosition x="-1933"  y="444"  width="1946"  height="1058"  displayed="0"  panelState="---" />
               </GraphEnvironment>
             </Graph>
             <Gate gating:id="ID870204436" >
               <gating:PolygonGate eventsInside="1"  annoOffsetX="0"  annoOffsetY="0"  tint="#000000"  isTinted="0"  lineWeight="Normal"  userDefined="1"  quadId="-1"  gateResolution="256" >
                 <gating:dimension>
                   <data-type:fcs-dimension data-type:name="FSC-A" />
                 </gating:dimension>
                 <gating:dimension>
                   <data-type:fcs-dimension data-type:name="SSC-A" />
                 </gating:dimension>
                 <gating:vertex>
                   <gating:coordinate data-type:value="15768782.653327115" />
                   <gating:coordinate data-type:value="7489114.084966927" />
                 </gating:vertex>
                 <gating:vertex>
                   <gating:coordinate data-type:value="3903519.4869970363" />
                   <gating:coordinate data-type:value="794672.0072226021" />
                 </gating:vertex>
                 <gating:vertex>
                   <gating:coordinate data-type:value="3755397.8113371544" />
                   <gating:coordinate data-type:value="41633.4226430515" />
                 </gating:vertex>
                 <gating:vertex>
                   <gating:coordinate data-type:value="17217928.545018647" />
                   <gating:coordinate data-type:value="117017.4075776081" />
                 </gating:vertex>
                 <gating:vertex>
                   <gating:coordinate data-type:value="16275860.220413405" />
                   <gating:coordinate data-type:value="774892.343407863" />
                 </gating:vertex>
               </gating:PolygonGate>
             </Gate>
             <Subpopulations>
               <Population name="Single Cells"  annotation=""  owningGroup="All Samples"  expanded="1"  sortPriority="10"  count="2314" >
                 <Graph smoothing="0"  backColor="#ffffff"  foreColor="#000000"  heatMapStatParameter="FL1-A"  type="Histogram"  fast="1" >
                   <Axis dimension="x"  name="FL4-A"  label=""  auto="auto" />
                   <Axis dimension="y"  name=""  label=""  auto="auto" />
                   <GraphSettings level="5%"  smoothingHighResolution="1"  contourHighResolution="1"  histogramSmoothingCount="0"  graphResolution="256"  showOutliers="0"  drawLargeDots="0"  dotsToDraw="8000"  tint="le.chartfill.tinted.40"  lineWeight="le.lineweight.normal"  lineStyle="le.linestyle.solid" />
                   <GraphEnvironment showGrid="0"  showAxes="tnlTNL"  showGates="1"  showFreqOnPlots="1"  showGateNameOnPlots="1"  showMedians="0"  showUncomped="0"  addEventParam="0"  lastYAxisName="" >
                     <TextTraits font="SansSerif"  size="11"  name="Labels"  style="plain"  color="#000000"  background="#00ffffff"  just="left" />
                     <TextTraits font="SansSerif"  size="11"  name="LayoutGates"  style="plain"  color="#000000"  background="#00ffffff"  just="left" />
                     <TextTraits font="SansSerif"  size="9"  name="Numbers"  style="plain"  color="#000000"  background="#00ffffff"  just="left" />
                     <TextTraits font="SansSerif"  size="9"  name="Legend"  style="plain"  color="#000000"  background="#00ffffff"  just="left" />
                     <WindowPosition x="-1933"  y="444"  width="1946"  height="1058"  displayed="0"  panelState="---" />
                   </GraphEnvironment>
                 </Graph>
                 <Gate gating:id="ID369098434"  gating:parent_id="ID870204436" >
                   <gating:PolygonGate eventsInside="1"  annoOffsetX="0"  annoOffsetY="0"  tint="#000000"  isTinted="0"  lineWeight="Normal"  userDefined="1"  quadId="-1"  gateResolution="256" >
                     <gating:dimension>
                       <data-type:fcs-dimension data-type:name="FSC-A" />
                     </gating:dimension>
                     <gating:dimension>
                       <data-type:fcs-dimension data-type:name="FSC-H" />
                     </gating:dimension>
                     <gating:vertex>
                       <gating:coordinate data-type:value="1999702.7930625826" />
                       <gating:coordinate data-type:value="2491162.375757576" />
                     </gating:vertex>
                     <gating:vertex>
                       <gating:coordinate data-type:value="25538207.713353645" />
                       <gating:coordinate data-type:value="16370495.612121211" />
                     </gating:vertex>
                     <gating:vertex>
                       <gating:coordinate data-type:value="34235284.562843286" />
                       <gating:coordinate data-type:value="16065455.32121212" />
                     </gating:vertex>
                     <gating:vertex>
                       <gating:coordinate data-type:value="4582111.277382031" />
                       <gating:coordinate data-type:value="203360.1939393939" />
                     </gating:vertex>
                     <gating:vertex>
                       <gating:coordinate data-type:value="1702874.231646554" />
                       <gating:coordinate data-type:value="2211542.109090909" />
                     </gating:vertex>
                   </gating:PolygonGate>
                 </Gate>
                 <Subpopulations>
                   <Population name="Cells of interest"  annotation=""  owningGroup="All Samples"  expanded="1"  sortPriority="10"  count="2309" >
                     <Graph smoothing="0"  backColor="#ffffff"  foreColor="#000000"  heatMapStatParameter="FL1-A"  type="Histogram"  fast="1" >
                       <Axis dimension="x"  name="FL4-A"  label=""  auto="auto" />
                       <Axis dimension="y"  name=""  label=""  auto="auto" />
                       <GraphSettings level="5%"  smoothingHighResolution="1"  contourHighResolution="1"  histogramSmoothingCount="0"  graphResolution="256"  showOutliers="0"  drawLargeDots="0"  dotsToDraw="8000"  tint="le.chartfill.tinted.40"  lineWeight="le.lineweight.normal"  lineStyle="le.linestyle.solid" />
                       <GraphEnvironment showGrid="0"  showAxes="tnlTNL"  showGates="1"  showFreqOnPlots="1"  showGateNameOnPlots="1"  showMedians="0"  showUncomped="0"  addEventParam="0"  lastYAxisName="" >
                         <TextTraits font="SansSerif"  size="11"  name="Labels"  style="plain"  color="#000000"  background="#00ffffff"  just="left" />
                         <TextTraits font="SansSerif"  size="11"  name="LayoutGates"  style="plain"  color="#000000"  background="#00ffffff"  just="left" />
                         <TextTraits font="SansSerif"  size="9"  name="Numbers"  style="plain"  color="#000000"  background="#00ffffff"  just="left" />
                         <TextTraits font="SansSerif"  size="9"  name="Legend"  style="plain"  color="#000000"  background="#00ffffff"  just="left" />
                         <WindowPosition x="-1933"  y="444"  width="1946"  height="1058"  displayed="1"  panelState="---" />
                       </GraphEnvironment>
                     </Graph>
                     <Gate gating:id="ID297822242"  gating:parent_id="ID369098434" >
                       <gating:RectangleGate eventsInside="1"  annoOffsetX="0"  annoOffsetY="0"  tint="#000000"  isTinted="0"  lineWeight="Normal"  userDefined="1" >
                         <gating:dimension gating:min="1.9569540284567346"  gating:max="1.6777215999999985E7"  yRatio="0.013636363636363669" >
                           <data-type:fcs-dimension data-type:name="FL4-A" />
                         </gating:dimension>
                       </gating:RectangleGate>
                     </Gate>
                   </Population>
                 </Subpopulations>
               </Population>
             </Subpopulations>
           </Population>
         </Subpopulations>
       </SampleNode>
     </Sample>
     <Sample>
       <DataSet uri="file:/C:/Users/pawla/Desktop/Gordon%20Lab/RAD%20TGT%20experiments/22_09_09%20U251%20and%20cho%2012%20v%2054%20an%20echi%20ALL%20FILES/22_09_09%20U251%20and%20cho%2012%20v%2054%20an%20echi%20titrat/E01%2030%20min%20U251%2012%20WDV.fcs"  sampleID="17" />
       <Transformations>
         <transforms:linear transforms:minRange="100000"  transforms:maxRange="16972844.940289985"  gain="1" >
           <data-type:parameter data-type:name="FSC-A" />
         </transforms:linear>
         <transforms:linear transforms:minRange="0"  transforms:maxRange="16777216"  gain="1" >
           <data-type:parameter data-type:name="SSC-A" />
         </transforms:linear>
         <transforms:log transforms:offset="1"  transforms:decades="7.2247198959" >
           <data-type:parameter data-type:name="FL1-A" />
         </transforms:log>
         <transforms:log transforms:offset="1"  transforms:decades="7.2247198959" >
           <data-type:parameter data-type:name="FL2-A" />
         </transforms:log>
         <transforms:log transforms:offset="1"  transforms:decades="7.2247198959" >
           <data-type:parameter data-type:name="FL3-A" />
         </transforms:log>
         <transforms:log transforms:offset="1"  transforms:decades="7.2247198959" >
           <data-type:parameter data-type:name="FL4-A" />
         </transforms:log>
         <transforms:linear transforms:minRange="0"  transforms:maxRange="16777216"  gain="1" >
           <data-type:parameter data-type:name="FSC-H" />
         </transforms:linear>
         <transforms:linear transforms:minRange="0"  transforms:maxRange="16777216"  gain="1" >
           <data-type:parameter data-type:name="SSC-H" />
         </transforms:linear>
         <transforms:log transforms:offset="1"  transforms:decades="7.2247198959" >
           <data-type:parameter data-type:name="FL1-H" />
         </transforms:log>
         <transforms:log transforms:offset="1"  transforms:decades="7.2247198959" >
           <data-type:parameter data-type:name="FL2-H" />
         </transforms:log>
         <transforms:log transforms:offset="1"  transforms:decades="7.2247198959" >
           <data-type:parameter data-type:name="FL3-H" />
         </transforms:log>
         <transforms:log transforms:offset="1"  transforms:decades="7.2247198959" >
           <data-type:parameter data-type:name="FL4-H" />
         </transforms:log>
         <transforms:linear transforms:minRange="0"  transforms:maxRange="16777216"  gain="1" >
           <data-type:parameter data-type:name="Width" />
         </transforms:linear>
         <transforms:linear transforms:minRange="14.0331753555"  transforms:maxRange="84"  gain="0.0995260664" >
           <data-type:parameter data-type:name="Time" />
         </transforms:linear>
       </Transformations>
       <Keywords>
         <Keyword name="FJ_FCS_VERSION"  value="3.1" />
         <Keyword name="$FIL"  value="E01 30 min U251 12 WDV.fcs" />
         <Keyword name="$WELLID"  value="E01" />
         <Keyword name="$SMNO"  value="30 min U251 12 WDV" />
         <Keyword name="$DATATYPE"  value="I" />
         <Keyword name="$MODE"  value="L" />
         <Keyword name="$BYTEORD"  value="4,3,2,1" />
         <Keyword name="$NEXTDATA"  value="0" />
         <Keyword name="$PAR"  value="14" />
         <Keyword name="$P7B"  value="32" />
         <Keyword name="$P7R"  value="16777216" />
         <Keyword name="$P7N"  value="FSC-H" />
         <Keyword name="$P7E"  value="0,0" />
         <Keyword name="#BDACCURIDECADES7"  value="7.224719870049579" />
         <Keyword name="$P7S"  value="FSC-H" />
         <Keyword name="#P7DetectorName"  value="FSC" />
         <Keyword name="#P7Dimension"  value="OTHER" />
         <Keyword name="#P7IsFluorescent"  value="false" />
         <Keyword name="#P7detectornumber"  value="70" />
         <Keyword name="$P7L"  value="143" />
         <Keyword name="#P7VirtualGain"  value="1.0" />
         <Keyword name="$P6B"  value="32" />
         <Keyword name="$P6R"  value="16777216" />
         <Keyword name="$P6N"  value="FL4-A" />
         <Keyword name="$P6E"  value="0,0" />
         <Keyword name="#BDACCURIDECADES6"  value="7.224719870049579" />
         <Keyword name="$P6S"  value="APC-A" />
         <Keyword name="#P6DetectorName"  value="FL4" />
         <Keyword name="#P6Dimension"  value="AREA" />
         <Keyword name="#P6IsFluorescent"  value="true" />
         <Keyword name="#P6detectornumber"  value="4" />
         <Keyword name="$P6L"  value="640" />
         <Keyword name="#P6VirtualGain"  value="1.0" />
         <Keyword name="$P8B"  value="32" />
         <Keyword name="$P8R"  value="16777216" />
         <Keyword name="$P8N"  value="SSC-H" />
         <Keyword name="$P8E"  value="0,0" />
         <Keyword name="#BDACCURIDECADES8"  value="7.224719870049579" />
         <Keyword name="$P8S"  value="SSC-H" />
         <Keyword name="#P8DetectorName"  value="SSC" />
         <Keyword name="#P8Dimension"  value="OTHER" />
         <Keyword name="#P8IsFluorescent"  value="false" />
         <Keyword name="#P8detectornumber"  value="83" />
         <Keyword name="$P8L"  value="143" />
         <Keyword name="#P8VirtualGain"  value="1.0" />
         <Keyword name="$P3B"  value="32" />
         <Keyword name="$P3R"  value="16777216" />
         <Keyword name="$P3N"  value="FL1-A" />
         <Keyword name="$P3E"  value="0,0" />
         <Keyword name="#BDACCURIDECADES3"  value="7.224719870049579" />
         <Keyword name="$P3S"  value="FITC-A" />
         <Keyword name="#P3DetectorName"  value="FL1" />
         <Keyword name="#P3Dimension"  value="AREA" />
         <Keyword name="#P3IsFluorescent"  value="true" />
         <Keyword name="#P3detectornumber"  value="1" />
         <Keyword name="$P3L"  value="488" />
         <Keyword name="#P3VirtualGain"  value="1.0" />
         <Keyword name="$P12B"  value="32" />
         <Keyword name="$P12R"  value="16777216" />
         <Keyword name="$P12N"  value="FL4-H" />
         <Keyword name="$P12E"  value="0,0" />
         <Keyword name="#BDACCURIDECADES12"  value="7.224719870049579" />
         <Keyword name="$P12S"  value="APC-H" />
         <Keyword name="#P12DetectorName"  value="FL4" />
         <Keyword name="#P12Dimension"  value="HEIGHT" />
         <Keyword name="#P12IsFluorescent"  value="true" />
         <Keyword name="#P12detectornumber"  value="4" />
         <Keyword name="$P12L"  value="640" />
         <Keyword name="#P12VirtualGain"  value="1.0" />
         <Keyword name="$P2B"  value="32" />
         <Keyword name="$P2R"  value="16777216" />
         <Keyword name="$P2N"  value="SSC-A" />
         <Keyword name="$P2E"  value="0,0" />
         <Keyword name="#BDACCURIDECADES2"  value="7.224719870049579" />
         <Keyword name="$P2S"  value="SSC-A" />
         <Keyword name="#P2DetectorName"  value="SSC" />
         <Keyword name="#P2Dimension"  value="OTHER" />
         <Keyword name="#P2IsFluorescent"  value="false" />
         <Keyword name="#P2detectornumber"  value="83" />
         <Keyword name="$P2L"  value="143" />
         <Keyword name="#P2VirtualGain"  value="1.0" />
         <Keyword name="$P14B"  value="32" />
         <Keyword name="$P14R"  value="16777216" />
         <Keyword name="$P14N"  value="Time" />
         <Keyword name="$P14E"  value="0,0" />
         <Keyword name="#BDACCURIDECADES14"  value="7.224719870049579" />
         <Keyword name="$P14S"  value="Time" />
         <Keyword name="#P14DetectorName"  value="No detector" />
         <Keyword name="#P14Dimension"  value="OTHER" />
         <Keyword name="#P14IsFluorescent"  value="false" />
         <Keyword name="#P14detectornumber"  value="-1" />
         <Keyword name="$P14L"  value="-1" />
         <Keyword name="#P14VirtualGain"  value="1.0" />
         <Keyword name="$P5B"  value="32" />
         <Keyword name="$P5R"  value="16777216" />
         <Keyword name="$P5N"  value="FL3-A" />
         <Keyword name="$P5E"  value="0,0" />
         <Keyword name="#BDACCURIDECADES5"  value="7.224719870049579" />
         <Keyword name="$P5S"  value="PerCP-A" />
         <Keyword name="#P5DetectorName"  value="FL3" />
         <Keyword name="#P5Dimension"  value="AREA" />
         <Keyword name="#P5IsFluorescent"  value="true" />
         <Keyword name="#P5detectornumber"  value="3" />
         <Keyword name="$P5L"  value="488" />
         <Keyword name="#P5VirtualGain"  value="1.0" />
         <Keyword name="$P10B"  value="32" />
         <Keyword name="$P10R"  value="16777216" />
         <Keyword name="$P10N"  value="FL2-H" />
         <Keyword name="$P10E"  value="0,0" />
         <Keyword name="#BDACCURIDECADES10"  value="7.224719870049579" />
         <Keyword name="$P10S"  value="PE-H" />
         <Keyword name="#P10DetectorName"  value="FL2" />
         <Keyword name="#P10Dimension"  value="HEIGHT" />
         <Keyword name="#P10IsFluorescent"  value="true" />
         <Keyword name="#P10detectornumber"  value="2" />
         <Keyword name="$P10L"  value="488" />
         <Keyword name="#P10VirtualGain"  value="1.0" />
         <Keyword name="$P11B"  value="32" />
         <Keyword name="$P11R"  value="16777216" />
         <Keyword name="$P11N"  value="FL3-H" />
         <Keyword name="$P11E"  value="0,0" />
         <Keyword name="#BDACCURIDECADES11"  value="7.224719870049579" />
         <Keyword name="$P11S"  value="PerCP-H" />
         <Keyword name="#P11DetectorName"  value="FL3" />
         <Keyword name="#P11Dimension"  value="HEIGHT" />
         <Keyword name="#P11IsFluorescent"  value="true" />
         <Keyword name="#P11detectornumber"  value="3" />
         <Keyword name="$P11L"  value="488" />
         <Keyword name="#P11VirtualGain"  value="1.0" />
         <Keyword name="$P13B"  value="32" />
         <Keyword name="$P13R"  value="16777216" />
         <Keyword name="$P13N"  value="Width" />
         <Keyword name="$P13E"  value="0,0" />
         <Keyword name="#BDACCURIDECADES13"  value="7.224719870049579" />
         <Keyword name="$P13S"  value="Width" />
         <Keyword name="#P13DetectorName"  value="No detector" />
         <Keyword name="#P13Dimension"  value="OTHER" />
         <Keyword name="#P13IsFluorescent"  value="false" />
         <Keyword name="#P13detectornumber"  value="-1" />
         <Keyword name="$P13L"  value="-1" />
         <Keyword name="#P13VirtualGain"  value="1.0" />
         <Keyword name="$P1B"  value="32" />
         <Keyword name="$P1R"  value="16777216" />
         <Keyword name="$P1N"  value="FSC-A" />
         <Keyword name="$P1E"  value="0,0" />
         <Keyword name="#BDACCURIDECADES1"  value="7.224719870049579" />
         <Keyword name="$P1S"  value="FSC-A" />
         <Keyword name="#P1DetectorName"  value="FSC" />
         <Keyword name="#P1Dimension"  value="OTHER" />
         <Keyword name="#P1IsFluorescent"  value="false" />
         <Keyword name="#P1detectornumber"  value="70" />
         <Keyword name="$P1L"  value="143" />
         <Keyword name="#P1VirtualGain"  value="1.0" />
         <Keyword name="$P4B"  value="32" />
         <Keyword name="$P4R"  value="16777216" />
         <Keyword name="$P4N"  value="FL2-A" />
         <Keyword name="$P4E"  value="0,0" />
         <Keyword name="#BDACCURIDECADES4"  value="7.224719870049579" />
         <Keyword name="$P4S"  value="PE-A" />
         <Keyword name="#P4DetectorName"  value="FL2" />
         <Keyword name="#P4Dimension"  value="AREA" />
         <Keyword name="#P4IsFluorescent"  value="true" />
         <Keyword name="#P4detectornumber"  value="2" />
         <Keyword name="$P4L"  value="488" />
         <Keyword name="#P4VirtualGain"  value="1.0" />
         <Keyword name="$P9B"  value="32" />
         <Keyword name="$P9R"  value="16777216" />
         <Keyword name="$P9N"  value="FL1-H" />
         <Keyword name="$P9E"  value="0,0" />
         <Keyword name="#BDACCURIDECADES9"  value="7.224719870049579" />
         <Keyword name="$P9S"  value="FITC-H" />
         <Keyword name="#P9DetectorName"  value="FL1" />
         <Keyword name="#P9Dimension"  value="HEIGHT" />
         <Keyword name="#P9IsFluorescent"  value="true" />
         <Keyword name="#P9detectornumber"  value="1" />
         <Keyword name="$P9L"  value="488" />
         <Keyword name="#P9VirtualGain"  value="1.0" />
         <Keyword name="$TOT"  value="7010" />
         <Keyword name="$DATE"  value="09-SEP-2022" />
         <Keyword name="$CYT"  value="BD Accuri C6 Plus" />
         <Keyword name="$CYTSN"  value="R66501700030" />
         <Keyword name="#SoftwareVersion"  value="BD Accuri C6 Plus 1.0.34.1" />
         <Keyword name="#LASERCONFIGURATION"  value="3 Blue 1 Red" />
         <Keyword name="$SPILLOVER"  value="8,FL1-A,FL2-A,FL3-A,FL4-A,FL1-H,FL2-H,FL3-H,FL4-H,1.0000,0.0000,0.0000,0.0000,0.0000,0.0000,0.0000,0.0000,0.0000,1.0000,0.0000,0.0000,0.0000,0.0000,0.0000,0.0000,0.0000,0.0000,1.0000,0.0000,0.0000,0.0000,0.0000,0.0000,0.0000,0.0000,0.0000,1.0000,0.0000,0.0000,0.0000,0.0000,0.0000,0.0000,0.0000,0.0000,1.0000,0.0000,0.0000,0.0000,0.0000,0.0000,0.0000,0.0000,0.0000,1.0000,0.0000,0.0000,0.0000,0.0000,0.0000,0.0000,0.0000,0.0000,1.0000,0.0000,0.0000,0.0000,0.0000,0.0000,0.0000,0.0000,0.0000,1.0000" />
         <Keyword name="#BDACCURICAPTUREDDATE"  value="1662753432461" />
         <Keyword name="$TIMESTEP"  value="0.1" />
         <Keyword name="$PROJ"  value="20220909_151146" />
         <Keyword name="$BTIM"  value="14:57:26.57" />
         <Keyword name="$ETIM"  value="14:58:50.71" />
         <Keyword name="#ATIM"  value="84" />
         <Keyword name="#ACQUISITIONTIMEMILLI"  value="84490" />
         <Keyword name="$TR"  value="FSC-H,80000" />
         <Keyword name="#SECONDARYTHRESHOLD"  value="FSC-H,0" />
         <Keyword name="$VOL"  value="92042" />
         <Keyword name="#P1MaxUsefulDataChannel"  value="16777214" />
         <Keyword name="#P2MaxUsefulDataChannel"  value="1703935" />
         <Keyword name="#P3MaxUsefulDataChannel"  value="10239" />
         <Keyword name="#P4MaxUsefulDataChannel"  value="5631" />
         <Keyword name="#P5MaxUsefulDataChannel"  value="8191" />
         <Keyword name="#P6MaxUsefulDataChannel"  value="2559" />
         <Keyword name="#P7MaxUsefulDataChannel"  value="8126463" />
         <Keyword name="#P8MaxUsefulDataChannel"  value="917503" />
         <Keyword name="#P9MaxUsefulDataChannel"  value="3711" />
         <Keyword name="#P10MaxUsefulDataChannel"  value="2175" />
         <Keyword name="#P11MaxUsefulDataChannel"  value="3583" />
         <Keyword name="#P12MaxUsefulDataChannel"  value="1279" />
         <Keyword name="#P13MaxUsefulDataChannel"  value="167" />
         <Keyword name="#P14MaxUsefulDataChannel"  value="943" />
         <Keyword name="$BEGINSTEXT"  value="58" />
         <Keyword name="$ENDSTEXT"  value="4431" />
         <Keyword name="$BEGINDATA"  value="4432" />
         <Keyword name="$ENDDATA"  value="396991" />
         <Keyword name="$BEGINANALYSIS"  value="0" />
         <Keyword name="$ENDANALYSIS"  value="0" />
         <Keyword name="#SPACERS"  value="0000" />
       </Keywords>
       <SampleNode name="E01 30 min U251 12 WDV.fcs"  annotation=""  owningGroup=""  expanded="1"  sortPriority="10"  count="7010"  sampleID="17" >
         <Graph smoothing="0"  backColor="#ffffff"  foreColor="#000000"  type="Pseudocolor"  fast="1" >
           <Axis dimension="x"  name="FSC-A"  label=""  auto="auto" />
           <Axis dimension="y"  name="SSC-A"  label=""  auto="auto" />
           <GraphSettings level="5%"  smoothingHighResolution="1"  contourHighResolution="1"  histogramSmoothingCount="0"  graphResolution="256"  showOutliers="0"  drawLargeDots="0"  dotsToDraw="8000"  tint="le.chartfill.tinted.40"  lineWeight="le.lineweight.normal"  lineStyle="le.linestyle.solid" />
           <GraphEnvironment showGrid="0"  showAxes="tnlTNL"  showGates="1"  showFreqOnPlots="1"  showGateNameOnPlots="1"  showMedians="0"  showUncomped="0"  addEventParam="0"  lastYAxisName="" >
             <TextTraits font="SansSerif"  size="11"  name="Labels"  style="plain"  color="#000000"  background="#00ffffff"  just="left" />
             <TextTraits font="SansSerif"  size="11"  name="LayoutGates"  style="plain"  color="#000000"  background="#00ffffff"  just="left" />
             <TextTraits font="SansSerif"  size="9"  name="Numbers"  style="plain"  color="#000000"  background="#00ffffff"  just="left" />
             <TextTraits font="SansSerif"  size="9"  name="Legend"  style="plain"  color="#000000"  background="#00ffffff"  just="left" />
             <WindowPosition x="0"  y="0"  width="0"  height="0"  displayed="0"  panelState="" />
           </GraphEnvironment>
         </Graph>
         <Subpopulations>
           <Population name="Cells"  annotation=""  owningGroup="All Samples"  expanded="1"  sortPriority="10"  count="1069" >
             <Graph smoothing="0"  backColor="#ffffff"  foreColor="#000000"  heatMapStatParameter="FL1-A"  type="Pseudocolor"  fast="1" >
               <Axis dimension="x"  name="FSC-A"  label=""  auto="auto" />
               <Axis dimension="y"  name="FSC-H"  label=""  auto="auto" />
               <GraphSettings level="5%"  smoothingHighResolution="1"  contourHighResolution="1"  histogramSmoothingCount="0"  graphResolution="256"  showOutliers="0"  drawLargeDots="0"  dotsToDraw="8000"  tint="le.chartfill.tinted.40"  lineWeight="le.lineweight.normal"  lineStyle="le.linestyle.solid" />
               <GraphEnvironment showGrid="0"  showAxes="tnlTNL"  showGates="1"  showFreqOnPlots="1"  showGateNameOnPlots="1"  showMedians="0"  showUncomped="0"  addEventParam="0"  lastYAxisName="" >
                 <TextTraits font="SansSerif"  size="11"  name="Labels"  style="plain"  color="#000000"  background="#00ffffff"  just="left" />
                 <TextTraits font="SansSerif"  size="11"  name="LayoutGates"  style="plain"  color="#000000"  background="#00ffffff"  just="left" />
                 <TextTraits font="SansSerif"  size="9"  name="Numbers"  style="plain"  color="#000000"  background="#00ffffff"  just="left" />
                 <TextTraits font="SansSerif"  size="9"  name="Legend"  style="plain"  color="#000000"  background="#00ffffff"  just="left" />
                 <WindowPosition x="-1933"  y="444"  width="1946"  height="1058"  displayed="0"  panelState="---" />
               </GraphEnvironment>
             </Graph>
             <Gate gating:id="ID1242846445" >
               <gating:PolygonGate eventsInside="1"  annoOffsetX="0"  annoOffsetY="0"  tint="#000000"  isTinted="0"  lineWeight="Normal"  userDefined="1"  quadId="-1"  gateResolution="256" >
                 <gating:dimension>
                   <data-type:fcs-dimension data-type:name="FSC-A" />
                 </gating:dimension>
                 <gating:dimension>
                   <data-type:fcs-dimension data-type:name="SSC-A" />
                 </gating:dimension>
                 <gating:vertex>
                   <gating:coordinate data-type:value="15768782.653327115" />
                   <gating:coordinate data-type:value="7489114.084966927" />
                 </gating:vertex>
                 <gating:vertex>
                   <gating:coordinate data-type:value="3903519.4869970363" />
                   <gating:coordinate data-type:value="794672.0072226021" />
                 </gating:vertex>
                 <gating:vertex>
                   <gating:coordinate data-type:value="3755397.8113371544" />
                   <gating:coordinate data-type:value="41633.4226430515" />
                 </gating:vertex>
                 <gating:vertex>
                   <gating:coordinate data-type:value="17217928.545018647" />
                   <gating:coordinate data-type:value="117017.4075776081" />
                 </gating:vertex>
                 <gating:vertex>
                   <gating:coordinate data-type:value="16275860.220413405" />
                   <gating:coordinate data-type:value="774892.343407863" />
                 </gating:vertex>
               </gating:PolygonGate>
             </Gate>
             <Subpopulations>
               <Population name="Single Cells"  annotation=""  owningGroup="All Samples"  expanded="1"  sortPriority="10"  count="1054" >
                 <Graph smoothing="0"  backColor="#ffffff"  foreColor="#000000"  heatMapStatParameter="FL1-A"  type="Histogram"  fast="1" >
                   <Axis dimension="x"  name="FL4-A"  label=""  auto="auto" />
                   <Axis dimension="y"  name=""  label=""  auto="auto" />
                   <GraphSettings level="5%"  smoothingHighResolution="1"  contourHighResolution="1"  histogramSmoothingCount="0"  graphResolution="256"  showOutliers="0"  drawLargeDots="0"  dotsToDraw="8000"  tint="le.chartfill.tinted.40"  lineWeight="le.lineweight.normal"  lineStyle="le.linestyle.solid" />
                   <GraphEnvironment showGrid="0"  showAxes="tnlTNL"  showGates="1"  showFreqOnPlots="1"  showGateNameOnPlots="1"  showMedians="0"  showUncomped="0"  addEventParam="0"  lastYAxisName="" >
                     <TextTraits font="SansSerif"  size="11"  name="Labels"  style="plain"  color="#000000"  background="#00ffffff"  just="left" />
                     <TextTraits font="SansSerif"  size="11"  name="LayoutGates"  style="plain"  color="#000000"  background="#00ffffff"  just="left" />
                     <TextTraits font="SansSerif"  size="9"  name="Numbers"  style="plain"  color="#000000"  background="#00ffffff"  just="left" />
                     <TextTraits font="SansSerif"  size="9"  name="Legend"  style="plain"  color="#000000"  background="#00ffffff"  just="left" />
                     <WindowPosition x="-1933"  y="444"  width="1946"  height="1058"  displayed="0"  panelState="---" />
                   </GraphEnvironment>
                 </Graph>
                 <Gate gating:id="ID2104404887"  gating:parent_id="ID1242846445" >
                   <gating:PolygonGate eventsInside="1"  annoOffsetX="0"  annoOffsetY="0"  tint="#000000"  isTinted="0"  lineWeight="Normal"  userDefined="1"  quadId="-1"  gateResolution="256" >
                     <gating:dimension>
                       <data-type:fcs-dimension data-type:name="FSC-A" />
                     </gating:dimension>
                     <gating:dimension>
                       <data-type:fcs-dimension data-type:name="FSC-H" />
                     </gating:dimension>
                     <gating:vertex>
                       <gating:coordinate data-type:value="1999702.7930625826" />
                       <gating:coordinate data-type:value="2491162.375757576" />
                     </gating:vertex>
                     <gating:vertex>
                       <gating:coordinate data-type:value="25538207.713353645" />
                       <gating:coordinate data-type:value="16370495.612121211" />
                     </gating:vertex>
                     <gating:vertex>
                       <gating:coordinate data-type:value="34235284.562843286" />
                       <gating:coordinate data-type:value="16065455.32121212" />
                     </gating:vertex>
                     <gating:vertex>
                       <gating:coordinate data-type:value="4582111.277382031" />
                       <gating:coordinate data-type:value="203360.1939393939" />
                     </gating:vertex>
                     <gating:vertex>
                       <gating:coordinate data-type:value="1702874.231646554" />
                       <gating:coordinate data-type:value="2211542.109090909" />
                     </gating:vertex>
                   </gating:PolygonGate>
                 </Gate>
                 <Subpopulations>
                   <Population name="Cells of interest"  annotation=""  owningGroup="All Samples"  expanded="1"  sortPriority="10"  count="990" >
                     <Graph smoothing="0"  backColor="#ffffff"  foreColor="#000000"  heatMapStatParameter="FL1-A"  type="Histogram"  fast="1" >
                       <Axis dimension="x"  name="FL4-A"  label=""  auto="auto" />
                       <Axis dimension="y"  name=""  label=""  auto="auto" />
                       <GraphSettings level="5%"  smoothingHighResolution="1"  contourHighResolution="1"  histogramSmoothingCount="0"  graphResolution="256"  showOutliers="0"  drawLargeDots="0"  dotsToDraw="8000"  tint="le.chartfill.tinted.40"  lineWeight="le.lineweight.normal"  lineStyle="le.linestyle.solid" />
                       <GraphEnvironment showGrid="0"  showAxes="tnlTNL"  showGates="1"  showFreqOnPlots="1"  showGateNameOnPlots="1"  showMedians="0"  showUncomped="0"  addEventParam="0"  lastYAxisName="" >
                         <TextTraits font="SansSerif"  size="11"  name="Labels"  style="plain"  color="#000000"  background="#00ffffff"  just="left" />
                         <TextTraits font="SansSerif"  size="11"  name="LayoutGates"  style="plain"  color="#000000"  background="#00ffffff"  just="left" />
                         <TextTraits font="SansSerif"  size="9"  name="Numbers"  style="plain"  color="#000000"  background="#00ffffff"  just="left" />
                         <TextTraits font="SansSerif"  size="9"  name="Legend"  style="plain"  color="#000000"  background="#00ffffff"  just="left" />
                         <WindowPosition x="-1933"  y="444"  width="1946"  height="1058"  displayed="1"  panelState="---" />
                       </GraphEnvironment>
                     </Graph>
                     <Gate gating:id="ID1607232144"  gating:parent_id="ID2104404887" >
                       <gating:RectangleGate eventsInside="1"  annoOffsetX="0"  annoOffsetY="0"  tint="#000000"  isTinted="0"  lineWeight="Normal"  userDefined="1" >
                         <gating:dimension gating:min="1.9569540284567346"  gating:max="1.6777215999999985E7"  yRatio="0.013636363636363669" >
                           <data-type:fcs-dimension data-type:name="FL4-A" />
                         </gating:dimension>
                       </gating:RectangleGate>
                     </Gate>
                   </Population>
                 </Subpopulations>
               </Population>
             </Subpopulations>
           </Population>
         </Subpopulations>
       </SampleNode>
     </Sample>
     <Sample>
       <DataSet uri="file:/C:/Users/pawla/Desktop/Gordon%20Lab/RAD%20TGT%20experiments/22_09_09%20U251%20and%20cho%2012%20v%2054%20an%20echi%20ALL%20FILES/22_09_09%20U251%20and%20cho%2012%20v%2054%20an%20echi%20titrat/E02%2030%20min%20U251%2054%20WDV.fcs"  sampleID="18" />
       <Transformations>
         <transforms:linear transforms:minRange="100000"  transforms:maxRange="16972844.940289985"  gain="1" >
           <data-type:parameter data-type:name="FSC-A" />
         </transforms:linear>
         <transforms:linear transforms:minRange="0"  transforms:maxRange="16777216"  gain="1" >
           <data-type:parameter data-type:name="SSC-A" />
         </transforms:linear>
         <transforms:log transforms:offset="1"  transforms:decades="7.2247198959" >
           <data-type:parameter data-type:name="FL1-A" />
         </transforms:log>
         <transforms:log transforms:offset="1"  transforms:decades="7.2247198959" >
           <data-type:parameter data-type:name="FL2-A" />
         </transforms:log>
         <transforms:log transforms:offset="1"  transforms:decades="7.2247198959" >
           <data-type:parameter data-type:name="FL3-A" />
         </transforms:log>
         <transforms:log transforms:offset="1"  transforms:decades="7.2247198959" >
           <data-type:parameter data-type:name="FL4-A" />
         </transforms:log>
         <transforms:linear transforms:minRange="0"  transforms:maxRange="16777216"  gain="1" >
           <data-type:parameter data-type:name="FSC-H" />
         </transforms:linear>
         <transforms:linear transforms:minRange="0"  transforms:maxRange="16777216"  gain="1" >
           <data-type:parameter data-type:name="SSC-H" />
         </transforms:linear>
         <transforms:log transforms:offset="1"  transforms:decades="7.2247198959" >
           <data-type:parameter data-type:name="FL1-H" />
         </transforms:log>
         <transforms:log transforms:offset="1"  transforms:decades="7.2247198959" >
           <data-type:parameter data-type:name="FL2-H" />
         </transforms:log>
         <transforms:log transforms:offset="1"  transforms:decades="7.2247198959" >
           <data-type:parameter data-type:name="FL3-H" />
         </transforms:log>
         <transforms:log transforms:offset="1"  transforms:decades="7.2247198959" >
           <data-type:parameter data-type:name="FL4-H" />
         </transforms:log>
         <transforms:linear transforms:minRange="0"  transforms:maxRange="16777216"  gain="1" >
           <data-type:parameter data-type:name="Width" />
         </transforms:linear>
         <transforms:linear transforms:minRange="13.945474373"  transforms:maxRange="92"  gain="0.1003271538" >
           <data-type:parameter data-type:name="Time" />
         </transforms:linear>
       </Transformations>
       <Keywords>
         <Keyword name="FJ_FCS_VERSION"  value="3.1" />
         <Keyword name="$FIL"  value="E02 30 min U251 54 WDV.fcs" />
         <Keyword name="$WELLID"  value="E02" />
         <Keyword name="$SMNO"  value="30 min U251 54 WDV" />
         <Keyword name="$DATATYPE"  value="I" />
         <Keyword name="$MODE"  value="L" />
         <Keyword name="$BYTEORD"  value="4,3,2,1" />
         <Keyword name="$NEXTDATA"  value="0" />
         <Keyword name="$PAR"  value="14" />
         <Keyword name="$P7B"  value="32" />
         <Keyword name="$P7R"  value="16777216" />
         <Keyword name="$P7N"  value="FSC-H" />
         <Keyword name="$P7E"  value="0,0" />
         <Keyword name="#BDACCURIDECADES7"  value="7.224719870049579" />
         <Keyword name="$P7S"  value="FSC-H" />
         <Keyword name="#P7DetectorName"  value="FSC" />
         <Keyword name="#P7Dimension"  value="OTHER" />
         <Keyword name="#P7IsFluorescent"  value="false" />
         <Keyword name="#P7detectornumber"  value="70" />
         <Keyword name="$P7L"  value="143" />
         <Keyword name="#P7VirtualGain"  value="1.0" />
         <Keyword name="$P6B"  value="32" />
         <Keyword name="$P6R"  value="16777216" />
         <Keyword name="$P6N"  value="FL4-A" />
         <Keyword name="$P6E"  value="0,0" />
         <Keyword name="#BDACCURIDECADES6"  value="7.224719870049579" />
         <Keyword name="$P6S"  value="APC-A" />
         <Keyword name="#P6DetectorName"  value="FL4" />
         <Keyword name="#P6Dimension"  value="AREA" />
         <Keyword name="#P6IsFluorescent"  value="true" />
         <Keyword name="#P6detectornumber"  value="4" />
         <Keyword name="$P6L"  value="640" />
         <Keyword name="#P6VirtualGain"  value="1.0" />
         <Keyword name="$P8B"  value="32" />
         <Keyword name="$P8R"  value="16777216" />
         <Keyword name="$P8N"  value="SSC-H" />
         <Keyword name="$P8E"  value="0,0" />
         <Keyword name="#BDACCURIDECADES8"  value="7.224719870049579" />
         <Keyword name="$P8S"  value="SSC-H" />
         <Keyword name="#P8DetectorName"  value="SSC" />
         <Keyword name="#P8Dimension"  value="OTHER" />
         <Keyword name="#P8IsFluorescent"  value="false" />
         <Keyword name="#P8detectornumber"  value="83" />
         <Keyword name="$P8L"  value="143" />
         <Keyword name="#P8VirtualGain"  value="1.0" />
         <Keyword name="$P3B"  value="32" />
         <Keyword name="$P3R"  value="16777216" />
         <Keyword name="$P3N"  value="FL1-A" />
         <Keyword name="$P3E"  value="0,0" />
         <Keyword name="#BDACCURIDECADES3"  value="7.224719870049579" />
         <Keyword name="$P3S"  value="FITC-A" />
         <Keyword name="#P3DetectorName"  value="FL1" />
         <Keyword name="#P3Dimension"  value="AREA" />
         <Keyword name="#P3IsFluorescent"  value="true" />
         <Keyword name="#P3detectornumber"  value="1" />
         <Keyword name="$P3L"  value="488" />
         <Keyword name="#P3VirtualGain"  value="1.0" />
         <Keyword name="$P12B"  value="32" />
         <Keyword name="$P12R"  value="16777216" />
         <Keyword name="$P12N"  value="FL4-H" />
         <Keyword name="$P12E"  value="0,0" />
         <Keyword name="#BDACCURIDECADES12"  value="7.224719870049579" />
         <Keyword name="$P12S"  value="APC-H" />
         <Keyword name="#P12DetectorName"  value="FL4" />
         <Keyword name="#P12Dimension"  value="HEIGHT" />
         <Keyword name="#P12IsFluorescent"  value="true" />
         <Keyword name="#P12detectornumber"  value="4" />
         <Keyword name="$P12L"  value="640" />
         <Keyword name="#P12VirtualGain"  value="1.0" />
         <Keyword name="$P2B"  value="32" />
         <Keyword name="$P2R"  value="16777216" />
         <Keyword name="$P2N"  value="SSC-A" />
         <Keyword name="$P2E"  value="0,0" />
         <Keyword name="#BDACCURIDECADES2"  value="7.224719870049579" />
         <Keyword name="$P2S"  value="SSC-A" />
         <Keyword name="#P2DetectorName"  value="SSC" />
         <Keyword name="#P2Dimension"  value="OTHER" />
         <Keyword name="#P2IsFluorescent"  value="false" />
         <Keyword name="#P2detectornumber"  value="83" />
         <Keyword name="$P2L"  value="143" />
         <Keyword name="#P2VirtualGain"  value="1.0" />
         <Keyword name="$P14B"  value="32" />
         <Keyword name="$P14R"  value="16777216" />
         <Keyword name="$P14N"  value="Time" />
         <Keyword name="$P14E"  value="0,0" />
         <Keyword name="#BDACCURIDECADES14"  value="7.224719870049579" />
         <Keyword name="$P14S"  value="Time" />
         <Keyword name="#P14DetectorName"  value="No detector" />
         <Keyword name="#P14Dimension"  value="OTHER" />
         <Keyword name="#P14IsFluorescent"  value="false" />
         <Keyword name="#P14detectornumber"  value="-1" />
         <Keyword name="$P14L"  value="-1" />
         <Keyword name="#P14VirtualGain"  value="1.0" />
         <Keyword name="$P5B"  value="32" />
         <Keyword name="$P5R"  value="16777216" />
         <Keyword name="$P5N"  value="FL3-A" />
         <Keyword name="$P5E"  value="0,0" />
         <Keyword name="#BDACCURIDECADES5"  value="7.224719870049579" />
         <Keyword name="$P5S"  value="PerCP-A" />
         <Keyword name="#P5DetectorName"  value="FL3" />
         <Keyword name="#P5Dimension"  value="AREA" />
         <Keyword name="#P5IsFluorescent"  value="true" />
         <Keyword name="#P5detectornumber"  value="3" />
         <Keyword name="$P5L"  value="488" />
         <Keyword name="#P5VirtualGain"  value="1.0" />
         <Keyword name="$P10B"  value="32" />
         <Keyword name="$P10R"  value="16777216" />
         <Keyword name="$P10N"  value="FL2-H" />
         <Keyword name="$P10E"  value="0,0" />
         <Keyword name="#BDACCURIDECADES10"  value="7.224719870049579" />
         <Keyword name="$P10S"  value="PE-H" />
         <Keyword name="#P10DetectorName"  value="FL2" />
         <Keyword name="#P10Dimension"  value="HEIGHT" />
         <Keyword name="#P10IsFluorescent"  value="true" />
         <Keyword name="#P10detectornumber"  value="2" />
         <Keyword name="$P10L"  value="488" />
         <Keyword name="#P10VirtualGain"  value="1.0" />
         <Keyword name="$P11B"  value="32" />
         <Keyword name="$P11R"  value="16777216" />
         <Keyword name="$P11N"  value="FL3-H" />
         <Keyword name="$P11E"  value="0,0" />
         <Keyword name="#BDACCURIDECADES11"  value="7.224719870049579" />
         <Keyword name="$P11S"  value="PerCP-H" />
         <Keyword name="#P11DetectorName"  value="FL3" />
         <Keyword name="#P11Dimension"  value="HEIGHT" />
         <Keyword name="#P11IsFluorescent"  value="true" />
         <Keyword name="#P11detectornumber"  value="3" />
         <Keyword name="$P11L"  value="488" />
         <Keyword name="#P11VirtualGain"  value="1.0" />
         <Keyword name="$P13B"  value="32" />
         <Keyword name="$P13R"  value="16777216" />
         <Keyword name="$P13N"  value="Width" />
         <Keyword name="$P13E"  value="0,0" />
         <Keyword name="#BDACCURIDECADES13"  value="7.224719870049579" />
         <Keyword name="$P13S"  value="Width" />
         <Keyword name="#P13DetectorName"  value="No detector" />
         <Keyword name="#P13Dimension"  value="OTHER" />
         <Keyword name="#P13IsFluorescent"  value="false" />
         <Keyword name="#P13detectornumber"  value="-1" />
         <Keyword name="$P13L"  value="-1" />
         <Keyword name="#P13VirtualGain"  value="1.0" />
         <Keyword name="$P1B"  value="32" />
         <Keyword name="$P1R"  value="16777216" />
         <Keyword name="$P1N"  value="FSC-A" />
         <Keyword name="$P1E"  value="0,0" />
         <Keyword name="#BDACCURIDECADES1"  value="7.224719870049579" />
         <Keyword name="$P1S"  value="FSC-A" />
         <Keyword name="#P1DetectorName"  value="FSC" />
         <Keyword name="#P1Dimension"  value="OTHER" />
         <Keyword name="#P1IsFluorescent"  value="false" />
         <Keyword name="#P1detectornumber"  value="70" />
         <Keyword name="$P1L"  value="143" />
         <Keyword name="#P1VirtualGain"  value="1.0" />
         <Keyword name="$P4B"  value="32" />
         <Keyword name="$P4R"  value="16777216" />
         <Keyword name="$P4N"  value="FL2-A" />
         <Keyword name="$P4E"  value="0,0" />
         <Keyword name="#BDACCURIDECADES4"  value="7.224719870049579" />
         <Keyword name="$P4S"  value="PE-A" />
         <Keyword name="#P4DetectorName"  value="FL2" />
         <Keyword name="#P4Dimension"  value="AREA" />
         <Keyword name="#P4IsFluorescent"  value="true" />
         <Keyword name="#P4detectornumber"  value="2" />
         <Keyword name="$P4L"  value="488" />
         <Keyword name="#P4VirtualGain"  value="1.0" />
         <Keyword name="$P9B"  value="32" />
         <Keyword name="$P9R"  value="16777216" />
         <Keyword name="$P9N"  value="FL1-H" />
         <Keyword name="$P9E"  value="0,0" />
         <Keyword name="#BDACCURIDECADES9"  value="7.224719870049579" />
         <Keyword name="$P9S"  value="FITC-H" />
         <Keyword name="#P9DetectorName"  value="FL1" />
         <Keyword name="#P9Dimension"  value="HEIGHT" />
         <Keyword name="#P9IsFluorescent"  value="true" />
         <Keyword name="#P9detectornumber"  value="1" />
         <Keyword name="$P9L"  value="488" />
         <Keyword name="#P9VirtualGain"  value="1.0" />
         <Keyword name="$TOT"  value="7745" />
         <Keyword name="$DATE"  value="09-SEP-2022" />
         <Keyword name="$CYT"  value="BD Accuri C6 Plus" />
         <Keyword name="$CYTSN"  value="R66501700030" />
         <Keyword name="#SoftwareVersion"  value="BD Accuri C6 Plus 1.0.34.1" />
         <Keyword name="#LASERCONFIGURATION"  value="3 Blue 1 Red" />
         <Keyword name="$SPILLOVER"  value="8,FL1-A,FL2-A,FL3-A,FL4-A,FL1-H,FL2-H,FL3-H,FL4-H,1.0000,0.0000,0.0000,0.0000,0.0000,0.0000,0.0000,0.0000,0.0000,1.0000,0.0000,0.0000,0.0000,0.0000,0.0000,0.0000,0.0000,0.0000,1.0000,0.0000,0.0000,0.0000,0.0000,0.0000,0.0000,0.0000,0.0000,1.0000,0.0000,0.0000,0.0000,0.0000,0.0000,0.0000,0.0000,0.0000,1.0000,0.0000,0.0000,0.0000,0.0000,0.0000,0.0000,0.0000,0.0000,1.0000,0.0000,0.0000,0.0000,0.0000,0.0000,0.0000,0.0000,0.0000,1.0000,0.0000,0.0000,0.0000,0.0000,0.0000,0.0000,0.0000,0.0000,1.0000" />
         <Keyword name="#BDACCURICAPTUREDDATE"  value="1662753271897" />
         <Keyword name="$TIMESTEP"  value="0.1" />
         <Keyword name="$PROJ"  value="20220909_151146" />
         <Keyword name="$BTIM"  value="14:54:45.83" />
         <Keyword name="$ETIM"  value="14:56:17.30" />
         <Keyword name="#ATIM"  value="91" />
         <Keyword name="#ACQUISITIONTIMEMILLI"  value="91755" />
         <Keyword name="$TR"  value="FSC-H,80000" />
         <Keyword name="#SECONDARYTHRESHOLD"  value="FSC-H,0" />
         <Keyword name="$VOL"  value="100043" />
         <Keyword name="#P1MaxUsefulDataChannel"  value="16777214" />
         <Keyword name="#P2MaxUsefulDataChannel"  value="1835007" />
         <Keyword name="#P3MaxUsefulDataChannel"  value="10239" />
         <Keyword name="#P4MaxUsefulDataChannel"  value="5631" />
         <Keyword name="#P5MaxUsefulDataChannel"  value="8447" />
         <Keyword name="#P6MaxUsefulDataChannel"  value="4095" />
         <Keyword name="#P7MaxUsefulDataChannel"  value="7864319" />
         <Keyword name="#P8MaxUsefulDataChannel"  value="983039" />
         <Keyword name="#P9MaxUsefulDataChannel"  value="3583" />
         <Keyword name="#P10MaxUsefulDataChannel"  value="2047" />
         <Keyword name="#P11MaxUsefulDataChannel"  value="3583" />
         <Keyword name="#P12MaxUsefulDataChannel"  value="2047" />
         <Keyword name="#P13MaxUsefulDataChannel"  value="171" />
         <Keyword name="#P14MaxUsefulDataChannel"  value="1015" />
         <Keyword name="$BEGINSTEXT"  value="58" />
         <Keyword name="$ENDSTEXT"  value="4433" />
         <Keyword name="$BEGINDATA"  value="4434" />
         <Keyword name="$ENDDATA"  value="438153" />
         <Keyword name="$BEGINANALYSIS"  value="0" />
         <Keyword name="$ENDANALYSIS"  value="0" />
         <Keyword name="#SPACERS"  value="0000" />
       </Keywords>
       <SampleNode name="E02 30 min U251 54 WDV.fcs"  annotation=""  owningGroup=""  expanded="1"  sortPriority="10"  count="7745"  sampleID="18" >
         <Graph smoothing="0"  backColor="#ffffff"  foreColor="#000000"  type="Pseudocolor"  fast="1" >
           <Axis dimension="x"  name="FSC-A"  label=""  auto="auto" />
           <Axis dimension="y"  name="SSC-A"  label=""  auto="auto" />
           <GraphSettings level="5%"  smoothingHighResolution="1"  contourHighResolution="1"  histogramSmoothingCount="0"  graphResolution="256"  showOutliers="0"  drawLargeDots="0"  dotsToDraw="8000"  tint="le.chartfill.tinted.40"  lineWeight="le.lineweight.normal"  lineStyle="le.linestyle.solid" />
           <GraphEnvironment showGrid="0"  showAxes="tnlTNL"  showGates="1"  showFreqOnPlots="1"  showGateNameOnPlots="1"  showMedians="0"  showUncomped="0"  addEventParam="0"  lastYAxisName="" >
             <TextTraits font="SansSerif"  size="11"  name="Labels"  style="plain"  color="#000000"  background="#00ffffff"  just="left" />
             <TextTraits font="SansSerif"  size="11"  name="LayoutGates"  style="plain"  color="#000000"  background="#00ffffff"  just="left" />
             <TextTraits font="SansSerif"  size="9"  name="Numbers"  style="plain"  color="#000000"  background="#00ffffff"  just="left" />
             <TextTraits font="SansSerif"  size="9"  name="Legend"  style="plain"  color="#000000"  background="#00ffffff"  just="left" />
             <WindowPosition x="0"  y="0"  width="0"  height="0"  displayed="0"  panelState="" />
           </GraphEnvironment>
         </Graph>
         <Subpopulations>
           <Population name="Cells"  annotation=""  owningGroup="All Samples"  expanded="1"  sortPriority="10"  count="1355" >
             <Graph smoothing="0"  backColor="#ffffff"  foreColor="#000000"  heatMapStatParameter="FL1-A"  type="Pseudocolor"  fast="1" >
               <Axis dimension="x"  name="FSC-A"  label=""  auto="auto" />
               <Axis dimension="y"  name="FSC-H"  label=""  auto="auto" />
               <GraphSettings level="5%"  smoothingHighResolution="1"  contourHighResolution="1"  histogramSmoothingCount="0"  graphResolution="256"  showOutliers="0"  drawLargeDots="0"  dotsToDraw="8000"  tint="le.chartfill.tinted.40"  lineWeight="le.lineweight.normal"  lineStyle="le.linestyle.solid" />
               <GraphEnvironment showGrid="0"  showAxes="tnlTNL"  showGates="1"  showFreqOnPlots="1"  showGateNameOnPlots="1"  showMedians="0"  showUncomped="0"  addEventParam="0"  lastYAxisName="" >
                 <TextTraits font="SansSerif"  size="11"  name="Labels"  style="plain"  color="#000000"  background="#00ffffff"  just="left" />
                 <TextTraits font="SansSerif"  size="11"  name="LayoutGates"  style="plain"  color="#000000"  background="#00ffffff"  just="left" />
                 <TextTraits font="SansSerif"  size="9"  name="Numbers"  style="plain"  color="#000000"  background="#00ffffff"  just="left" />
                 <TextTraits font="SansSerif"  size="9"  name="Legend"  style="plain"  color="#000000"  background="#00ffffff"  just="left" />
                 <WindowPosition x="-1933"  y="444"  width="1946"  height="1058"  displayed="0"  panelState="---" />
               </GraphEnvironment>
             </Graph>
             <Gate gating:id="ID482003840" >
               <gating:PolygonGate eventsInside="1"  annoOffsetX="0"  annoOffsetY="0"  tint="#000000"  isTinted="0"  lineWeight="Normal"  userDefined="1"  quadId="-1"  gateResolution="256" >
                 <gating:dimension>
                   <data-type:fcs-dimension data-type:name="FSC-A" />
                 </gating:dimension>
                 <gating:dimension>
                   <data-type:fcs-dimension data-type:name="SSC-A" />
                 </gating:dimension>
                 <gating:vertex>
                   <gating:coordinate data-type:value="15768782.653327115" />
                   <gating:coordinate data-type:value="7489114.084966927" />
                 </gating:vertex>
                 <gating:vertex>
                   <gating:coordinate data-type:value="3903519.4869970363" />
                   <gating:coordinate data-type:value="794672.0072226021" />
                 </gating:vertex>
                 <gating:vertex>
                   <gating:coordinate data-type:value="3755397.8113371544" />
                   <gating:coordinate data-type:value="41633.4226430515" />
                 </gating:vertex>
                 <gating:vertex>
                   <gating:coordinate data-type:value="17217928.545018647" />
                   <gating:coordinate data-type:value="117017.4075776081" />
                 </gating:vertex>
                 <gating:vertex>
                   <gating:coordinate data-type:value="16275860.220413405" />
                   <gating:coordinate data-type:value="774892.343407863" />
                 </gating:vertex>
               </gating:PolygonGate>
             </Gate>
             <Subpopulations>
               <Population name="Single Cells"  annotation=""  owningGroup="All Samples"  expanded="1"  sortPriority="10"  count="1333" >
                 <Graph smoothing="0"  backColor="#ffffff"  foreColor="#000000"  heatMapStatParameter="FL1-A"  type="Histogram"  fast="1" >
                   <Axis dimension="x"  name="FL4-A"  label=""  auto="auto" />
                   <Axis dimension="y"  name=""  label=""  auto="auto" />
                   <GraphSettings level="5%"  smoothingHighResolution="1"  contourHighResolution="1"  histogramSmoothingCount="0"  graphResolution="256"  showOutliers="0"  drawLargeDots="0"  dotsToDraw="8000"  tint="le.chartfill.tinted.40"  lineWeight="le.lineweight.normal"  lineStyle="le.linestyle.solid" />
                   <GraphEnvironment showGrid="0"  showAxes="tnlTNL"  showGates="1"  showFreqOnPlots="1"  showGateNameOnPlots="1"  showMedians="0"  showUncomped="0"  addEventParam="0"  lastYAxisName="" >
                     <TextTraits font="SansSerif"  size="11"  name="Labels"  style="plain"  color="#000000"  background="#00ffffff"  just="left" />
                     <TextTraits font="SansSerif"  size="11"  name="LayoutGates"  style="plain"  color="#000000"  background="#00ffffff"  just="left" />
                     <TextTraits font="SansSerif"  size="9"  name="Numbers"  style="plain"  color="#000000"  background="#00ffffff"  just="left" />
                     <TextTraits font="SansSerif"  size="9"  name="Legend"  style="plain"  color="#000000"  background="#00ffffff"  just="left" />
                     <WindowPosition x="-1933"  y="444"  width="1946"  height="1058"  displayed="0"  panelState="---" />
                   </GraphEnvironment>
                 </Graph>
                 <Gate gating:id="ID448072941"  gating:parent_id="ID482003840" >
                   <gating:PolygonGate eventsInside="1"  annoOffsetX="0"  annoOffsetY="0"  tint="#000000"  isTinted="0"  lineWeight="Normal"  userDefined="1"  quadId="-1"  gateResolution="256" >
                     <gating:dimension>
                       <data-type:fcs-dimension data-type:name="FSC-A" />
                     </gating:dimension>
                     <gating:dimension>
                       <data-type:fcs-dimension data-type:name="FSC-H" />
                     </gating:dimension>
                     <gating:vertex>
                       <gating:coordinate data-type:value="1999702.7930625826" />
                       <gating:coordinate data-type:value="2491162.375757576" />
                     </gating:vertex>
                     <gating:vertex>
                       <gating:coordinate data-type:value="25538207.713353645" />
                       <gating:coordinate data-type:value="16370495.612121211" />
                     </gating:vertex>
                     <gating:vertex>
                       <gating:coordinate data-type:value="34235284.562843286" />
                       <gating:coordinate data-type:value="16065455.32121212" />
                     </gating:vertex>
                     <gating:vertex>
                       <gating:coordinate data-type:value="4582111.277382031" />
                       <gating:coordinate data-type:value="203360.1939393939" />
                     </gating:vertex>
                     <gating:vertex>
                       <gating:coordinate data-type:value="1702874.231646554" />
                       <gating:coordinate data-type:value="2211542.109090909" />
                     </gating:vertex>
                   </gating:PolygonGate>
                 </Gate>
                 <Subpopulations>
                   <Population name="Cells of interest"  annotation=""  owningGroup="All Samples"  expanded="1"  sortPriority="10"  count="1251" >
                     <Graph smoothing="0"  backColor="#ffffff"  foreColor="#000000"  heatMapStatParameter="FL1-A"  type="Histogram"  fast="1" >
                       <Axis dimension="x"  name="FL4-A"  label=""  auto="auto" />
                       <Axis dimension="y"  name=""  label=""  auto="auto" />
                       <GraphSettings level="5%"  smoothingHighResolution="1"  contourHighResolution="1"  histogramSmoothingCount="0"  graphResolution="256"  showOutliers="0"  drawLargeDots="0"  dotsToDraw="8000"  tint="le.chartfill.tinted.40"  lineWeight="le.lineweight.normal"  lineStyle="le.linestyle.solid" />
                       <GraphEnvironment showGrid="0"  showAxes="tnlTNL"  showGates="1"  showFreqOnPlots="1"  showGateNameOnPlots="1"  showMedians="0"  showUncomped="0"  addEventParam="0"  lastYAxisName="" >
                         <TextTraits font="SansSerif"  size="11"  name="Labels"  style="plain"  color="#000000"  background="#00ffffff"  just="left" />
                         <TextTraits font="SansSerif"  size="11"  name="LayoutGates"  style="plain"  color="#000000"  background="#00ffffff"  just="left" />
                         <TextTraits font="SansSerif"  size="9"  name="Numbers"  style="plain"  color="#000000"  background="#00ffffff"  just="left" />
                         <TextTraits font="SansSerif"  size="9"  name="Legend"  style="plain"  color="#000000"  background="#00ffffff"  just="left" />
                         <WindowPosition x="-1933"  y="444"  width="1946"  height="1058"  displayed="1"  panelState="---" />
                       </GraphEnvironment>
                     </Graph>
                     <Gate gating:id="ID1878931495"  gating:parent_id="ID448072941" >
                       <gating:RectangleGate eventsInside="1"  annoOffsetX="0"  annoOffsetY="0"  tint="#000000"  isTinted="0"  lineWeight="Normal"  userDefined="1" >
                         <gating:dimension gating:min="1.9569540284567346"  gating:max="1.6777215999999985E7"  yRatio="0.013636363636363669" >
                           <data-type:fcs-dimension data-type:name="FL4-A" />
                         </gating:dimension>
                       </gating:RectangleGate>
                     </Gate>
                   </Population>
                 </Subpopulations>
               </Population>
             </Subpopulations>
           </Population>
         </Subpopulations>
       </SampleNode>
     </Sample>
     <Sample>
       <DataSet uri="file:/C:/Users/pawla/Desktop/Gordon%20Lab/RAD%20TGT%20experiments/22_09_09%20U251%20and%20cho%2012%20v%2054%20an%20echi%20ALL%20FILES/22_09_09%20U251%20and%20cho%2012%20v%2054%20an%20echi%20titrat/E03%2030%20min%20U251%2012%20FN.fcs"  sampleID="19" />
       <Transformations>
         <transforms:linear transforms:minRange="100000"  transforms:maxRange="16972844.940289985"  gain="1" >
           <data-type:parameter data-type:name="FSC-A" />
         </transforms:linear>
         <transforms:linear transforms:minRange="0"  transforms:maxRange="16777216"  gain="1" >
           <data-type:parameter data-type:name="SSC-A" />
         </transforms:linear>
         <transforms:log transforms:offset="1"  transforms:decades="7.2247198959" >
           <data-type:parameter data-type:name="FL1-A" />
         </transforms:log>
         <transforms:log transforms:offset="1"  transforms:decades="7.2247198959" >
           <data-type:parameter data-type:name="FL2-A" />
         </transforms:log>
         <transforms:log transforms:offset="1"  transforms:decades="7.2247198959" >
           <data-type:parameter data-type:name="FL3-A" />
         </transforms:log>
         <transforms:log transforms:offset="1"  transforms:decades="7.2247198959" >
           <data-type:parameter data-type:name="FL4-A" />
         </transforms:log>
         <transforms:linear transforms:minRange="0"  transforms:maxRange="16777216"  gain="1" >
           <data-type:parameter data-type:name="FSC-H" />
         </transforms:linear>
         <transforms:linear transforms:minRange="0"  transforms:maxRange="16777216"  gain="1" >
           <data-type:parameter data-type:name="SSC-H" />
         </transforms:linear>
         <transforms:log transforms:offset="1"  transforms:decades="7.2247198959" >
           <data-type:parameter data-type:name="FL1-H" />
         </transforms:log>
         <transforms:log transforms:offset="1"  transforms:decades="7.2247198959" >
           <data-type:parameter data-type:name="FL2-H" />
         </transforms:log>
         <transforms:log transforms:offset="1"  transforms:decades="7.2247198959" >
           <data-type:parameter data-type:name="FL3-H" />
         </transforms:log>
         <transforms:log transforms:offset="1"  transforms:decades="7.2247198959" >
           <data-type:parameter data-type:name="FL4-H" />
         </transforms:log>
         <transforms:linear transforms:minRange="0"  transforms:maxRange="16777216"  gain="1" >
           <data-type:parameter data-type:name="Width" />
         </transforms:linear>
         <transforms:linear transforms:minRange="13.9185580774"  transforms:maxRange="75"  gain="0.1001335113" >
           <data-type:parameter data-type:name="Time" />
         </transforms:linear>
       </Transformations>
       <Keywords>
         <Keyword name="FJ_FCS_VERSION"  value="3.1" />
         <Keyword name="$FIL"  value="E03 30 min U251 12 FN.fcs" />
         <Keyword name="$WELLID"  value="E03" />
         <Keyword name="$SMNO"  value="30 min U251 12 FN" />
         <Keyword name="$DATATYPE"  value="I" />
         <Keyword name="$MODE"  value="L" />
         <Keyword name="$BYTEORD"  value="4,3,2,1" />
         <Keyword name="$NEXTDATA"  value="0" />
         <Keyword name="$PAR"  value="14" />
         <Keyword name="$P7B"  value="32" />
         <Keyword name="$P7R"  value="16777216" />
         <Keyword name="$P7N"  value="FSC-H" />
         <Keyword name="$P7E"  value="0,0" />
         <Keyword name="#BDACCURIDECADES7"  value="7.224719870049579" />
         <Keyword name="$P7S"  value="FSC-H" />
         <Keyword name="#P7DetectorName"  value="FSC" />
         <Keyword name="#P7Dimension"  value="OTHER" />
         <Keyword name="#P7IsFluorescent"  value="false" />
         <Keyword name="#P7detectornumber"  value="70" />
         <Keyword name="$P7L"  value="143" />
         <Keyword name="#P7VirtualGain"  value="1.0" />
         <Keyword name="$P6B"  value="32" />
         <Keyword name="$P6R"  value="16777216" />
         <Keyword name="$P6N"  value="FL4-A" />
         <Keyword name="$P6E"  value="0,0" />
         <Keyword name="#BDACCURIDECADES6"  value="7.224719870049579" />
         <Keyword name="$P6S"  value="APC-A" />
         <Keyword name="#P6DetectorName"  value="FL4" />
         <Keyword name="#P6Dimension"  value="AREA" />
         <Keyword name="#P6IsFluorescent"  value="true" />
         <Keyword name="#P6detectornumber"  value="4" />
         <Keyword name="$P6L"  value="640" />
         <Keyword name="#P6VirtualGain"  value="1.0" />
         <Keyword name="$P8B"  value="32" />
         <Keyword name="$P8R"  value="16777216" />
         <Keyword name="$P8N"  value="SSC-H" />
         <Keyword name="$P8E"  value="0,0" />
         <Keyword name="#BDACCURIDECADES8"  value="7.224719870049579" />
         <Keyword name="$P8S"  value="SSC-H" />
         <Keyword name="#P8DetectorName"  value="SSC" />
         <Keyword name="#P8Dimension"  value="OTHER" />
         <Keyword name="#P8IsFluorescent"  value="false" />
         <Keyword name="#P8detectornumber"  value="83" />
         <Keyword name="$P8L"  value="143" />
         <Keyword name="#P8VirtualGain"  value="1.0" />
         <Keyword name="$P3B"  value="32" />
         <Keyword name="$P3R"  value="16777216" />
         <Keyword name="$P3N"  value="FL1-A" />
         <Keyword name="$P3E"  value="0,0" />
         <Keyword name="#BDACCURIDECADES3"  value="7.224719870049579" />
         <Keyword name="$P3S"  value="FITC-A" />
         <Keyword name="#P3DetectorName"  value="FL1" />
         <Keyword name="#P3Dimension"  value="AREA" />
         <Keyword name="#P3IsFluorescent"  value="true" />
         <Keyword name="#P3detectornumber"  value="1" />
         <Keyword name="$P3L"  value="488" />
         <Keyword name="#P3VirtualGain"  value="1.0" />
         <Keyword name="$P12B"  value="32" />
         <Keyword name="$P12R"  value="16777216" />
         <Keyword name="$P12N"  value="FL4-H" />
         <Keyword name="$P12E"  value="0,0" />
         <Keyword name="#BDACCURIDECADES12"  value="7.224719870049579" />
         <Keyword name="$P12S"  value="APC-H" />
         <Keyword name="#P12DetectorName"  value="FL4" />
         <Keyword name="#P12Dimension"  value="HEIGHT" />
         <Keyword name="#P12IsFluorescent"  value="true" />
         <Keyword name="#P12detectornumber"  value="4" />
         <Keyword name="$P12L"  value="640" />
         <Keyword name="#P12VirtualGain"  value="1.0" />
         <Keyword name="$P2B"  value="32" />
         <Keyword name="$P2R"  value="16777216" />
         <Keyword name="$P2N"  value="SSC-A" />
         <Keyword name="$P2E"  value="0,0" />
         <Keyword name="#BDACCURIDECADES2"  value="7.224719870049579" />
         <Keyword name="$P2S"  value="SSC-A" />
         <Keyword name="#P2DetectorName"  value="SSC" />
         <Keyword name="#P2Dimension"  value="OTHER" />
         <Keyword name="#P2IsFluorescent"  value="false" />
         <Keyword name="#P2detectornumber"  value="83" />
         <Keyword name="$P2L"  value="143" />
         <Keyword name="#P2VirtualGain"  value="1.0" />
         <Keyword name="$P14B"  value="32" />
         <Keyword name="$P14R"  value="16777216" />
         <Keyword name="$P14N"  value="Time" />
         <Keyword name="$P14E"  value="0,0" />
         <Keyword name="#BDACCURIDECADES14"  value="7.224719870049579" />
         <Keyword name="$P14S"  value="Time" />
         <Keyword name="#P14DetectorName"  value="No detector" />
         <Keyword name="#P14Dimension"  value="OTHER" />
         <Keyword name="#P14IsFluorescent"  value="false" />
         <Keyword name="#P14detectornumber"  value="-1" />
         <Keyword name="$P14L"  value="-1" />
         <Keyword name="#P14VirtualGain"  value="1.0" />
         <Keyword name="$P5B"  value="32" />
         <Keyword name="$P5R"  value="16777216" />
         <Keyword name="$P5N"  value="FL3-A" />
         <Keyword name="$P5E"  value="0,0" />
         <Keyword name="#BDACCURIDECADES5"  value="7.224719870049579" />
         <Keyword name="$P5S"  value="PerCP-A" />
         <Keyword name="#P5DetectorName"  value="FL3" />
         <Keyword name="#P5Dimension"  value="AREA" />
         <Keyword name="#P5IsFluorescent"  value="true" />
         <Keyword name="#P5detectornumber"  value="3" />
         <Keyword name="$P5L"  value="488" />
         <Keyword name="#P5VirtualGain"  value="1.0" />
         <Keyword name="$P10B"  value="32" />
         <Keyword name="$P10R"  value="16777216" />
         <Keyword name="$P10N"  value="FL2-H" />
         <Keyword name="$P10E"  value="0,0" />
         <Keyword name="#BDACCURIDECADES10"  value="7.224719870049579" />
         <Keyword name="$P10S"  value="PE-H" />
         <Keyword name="#P10DetectorName"  value="FL2" />
         <Keyword name="#P10Dimension"  value="HEIGHT" />
         <Keyword name="#P10IsFluorescent"  value="true" />
         <Keyword name="#P10detectornumber"  value="2" />
         <Keyword name="$P10L"  value="488" />
         <Keyword name="#P10VirtualGain"  value="1.0" />
         <Keyword name="$P11B"  value="32" />
         <Keyword name="$P11R"  value="16777216" />
         <Keyword name="$P11N"  value="FL3-H" />
         <Keyword name="$P11E"  value="0,0" />
         <Keyword name="#BDACCURIDECADES11"  value="7.224719870049579" />
         <Keyword name="$P11S"  value="PerCP-H" />
         <Keyword name="#P11DetectorName"  value="FL3" />
         <Keyword name="#P11Dimension"  value="HEIGHT" />
         <Keyword name="#P11IsFluorescent"  value="true" />
         <Keyword name="#P11detectornumber"  value="3" />
         <Keyword name="$P11L"  value="488" />
         <Keyword name="#P11VirtualGain"  value="1.0" />
         <Keyword name="$P13B"  value="32" />
         <Keyword name="$P13R"  value="16777216" />
         <Keyword name="$P13N"  value="Width" />
         <Keyword name="$P13E"  value="0,0" />
         <Keyword name="#BDACCURIDECADES13"  value="7.224719870049579" />
         <Keyword name="$P13S"  value="Width" />
         <Keyword name="#P13DetectorName"  value="No detector" />
         <Keyword name="#P13Dimension"  value="OTHER" />
         <Keyword name="#P13IsFluorescent"  value="false" />
         <Keyword name="#P13detectornumber"  value="-1" />
         <Keyword name="$P13L"  value="-1" />
         <Keyword name="#P13VirtualGain"  value="1.0" />
         <Keyword name="$P1B"  value="32" />
         <Keyword name="$P1R"  value="16777216" />
         <Keyword name="$P1N"  value="FSC-A" />
         <Keyword name="$P1E"  value="0,0" />
         <Keyword name="#BDACCURIDECADES1"  value="7.224719870049579" />
         <Keyword name="$P1S"  value="FSC-A" />
         <Keyword name="#P1DetectorName"  value="FSC" />
         <Keyword name="#P1Dimension"  value="OTHER" />
         <Keyword name="#P1IsFluorescent"  value="false" />
         <Keyword name="#P1detectornumber"  value="70" />
         <Keyword name="$P1L"  value="143" />
         <Keyword name="#P1VirtualGain"  value="1.0" />
         <Keyword name="$P4B"  value="32" />
         <Keyword name="$P4R"  value="16777216" />
         <Keyword name="$P4N"  value="FL2-A" />
         <Keyword name="$P4E"  value="0,0" />
         <Keyword name="#BDACCURIDECADES4"  value="7.224719870049579" />
         <Keyword name="$P4S"  value="PE-A" />
         <Keyword name="#P4DetectorName"  value="FL2" />
         <Keyword name="#P4Dimension"  value="AREA" />
         <Keyword name="#P4IsFluorescent"  value="true" />
         <Keyword name="#P4detectornumber"  value="2" />
         <Keyword name="$P4L"  value="488" />
         <Keyword name="#P4VirtualGain"  value="1.0" />
         <Keyword name="$P9B"  value="32" />
         <Keyword name="$P9R"  value="16777216" />
         <Keyword name="$P9N"  value="FL1-H" />
         <Keyword name="$P9E"  value="0,0" />
         <Keyword name="#BDACCURIDECADES9"  value="7.224719870049579" />
         <Keyword name="$P9S"  value="FITC-H" />
         <Keyword name="#P9DetectorName"  value="FL1" />
         <Keyword name="#P9Dimension"  value="HEIGHT" />
         <Keyword name="#P9IsFluorescent"  value="true" />
         <Keyword name="#P9detectornumber"  value="1" />
         <Keyword name="$P9L"  value="488" />
         <Keyword name="#P9VirtualGain"  value="1.0" />
         <Keyword name="$TOT"  value="7118" />
         <Keyword name="$DATE"  value="09-SEP-2022" />
         <Keyword name="$CYT"  value="BD Accuri C6 Plus" />
         <Keyword name="$CYTSN"  value="R66501700030" />
         <Keyword name="#SoftwareVersion"  value="BD Accuri C6 Plus 1.0.34.1" />
         <Keyword name="#LASERCONFIGURATION"  value="3 Blue 1 Red" />
         <Keyword name="$SPILLOVER"  value="8,FL1-A,FL2-A,FL3-A,FL4-A,FL1-H,FL2-H,FL3-H,FL4-H,1.0000,0.0000,0.0000,0.0000,0.0000,0.0000,0.0000,0.0000,0.0000,1.0000,0.0000,0.0000,0.0000,0.0000,0.0000,0.0000,0.0000,0.0000,1.0000,0.0000,0.0000,0.0000,0.0000,0.0000,0.0000,0.0000,0.0000,1.0000,0.0000,0.0000,0.0000,0.0000,0.0000,0.0000,0.0000,0.0000,1.0000,0.0000,0.0000,0.0000,0.0000,0.0000,0.0000,0.0000,0.0000,1.0000,0.0000,0.0000,0.0000,0.0000,0.0000,0.0000,0.0000,0.0000,1.0000,0.0000,0.0000,0.0000,0.0000,0.0000,0.0000,0.0000,0.0000,1.0000" />
         <Keyword name="#BDACCURICAPTUREDDATE"  value="1662752286365" />
         <Keyword name="$TIMESTEP"  value="0.1" />
         <Keyword name="$PROJ"  value="20220909_151146" />
         <Keyword name="$BTIM"  value="14:38:20.35" />
         <Keyword name="$ETIM"  value="14:39:35.23" />
         <Keyword name="#ATIM"  value="74" />
         <Keyword name="#ACQUISITIONTIMEMILLI"  value="74970" />
         <Keyword name="$TR"  value="FSC-H,80000" />
         <Keyword name="#SECONDARYTHRESHOLD"  value="FSC-H,0" />
         <Keyword name="$VOL"  value="81454" />
         <Keyword name="#P1MaxUsefulDataChannel"  value="16777214" />
         <Keyword name="#P2MaxUsefulDataChannel"  value="1703935" />
         <Keyword name="#P3MaxUsefulDataChannel"  value="9727" />
         <Keyword name="#P4MaxUsefulDataChannel"  value="5631" />
         <Keyword name="#P5MaxUsefulDataChannel"  value="8191" />
         <Keyword name="#P6MaxUsefulDataChannel"  value="5119" />
         <Keyword name="#P7MaxUsefulDataChannel"  value="7864319" />
         <Keyword name="#P8MaxUsefulDataChannel"  value="983039" />
         <Keyword name="#P9MaxUsefulDataChannel"  value="3839" />
         <Keyword name="#P10MaxUsefulDataChannel"  value="2175" />
         <Keyword name="#P11MaxUsefulDataChannel"  value="3839" />
         <Keyword name="#P12MaxUsefulDataChannel"  value="2559" />
         <Keyword name="#P13MaxUsefulDataChannel"  value="167" />
         <Keyword name="#P14MaxUsefulDataChannel"  value="855" />
         <Keyword name="$BEGINSTEXT"  value="58" />
         <Keyword name="$ENDSTEXT"  value="4428" />
         <Keyword name="$BEGINDATA"  value="4429" />
         <Keyword name="$ENDDATA"  value="403036" />
         <Keyword name="$BEGINANALYSIS"  value="0" />
         <Keyword name="$ENDANALYSIS"  value="0" />
         <Keyword name="#SPACERS"  value="0000" />
       </Keywords>
       <SampleNode name="E03 30 min U251 12 FN.fcs"  annotation=""  owningGroup=""  expanded="1"  sortPriority="10"  count="7118"  sampleID="19" >
         <Graph smoothing="0"  backColor="#ffffff"  foreColor="#000000"  type="Pseudocolor"  fast="1" >
           <Axis dimension="x"  name="FSC-A"  label=""  auto="auto" />
           <Axis dimension="y"  name="SSC-A"  label=""  auto="auto" />
           <GraphSettings level="5%"  smoothingHighResolution="1"  contourHighResolution="1"  histogramSmoothingCount="0"  graphResolution="256"  showOutliers="0"  drawLargeDots="0"  dotsToDraw="8000"  tint="le.chartfill.tinted.40"  lineWeight="le.lineweight.normal"  lineStyle="le.linestyle.solid" />
           <GraphEnvironment showGrid="0"  showAxes="tnlTNL"  showGates="1"  showFreqOnPlots="1"  showGateNameOnPlots="1"  showMedians="0"  showUncomped="0"  addEventParam="0"  lastYAxisName="" >
             <TextTraits font="SansSerif"  size="11"  name="Labels"  style="plain"  color="#000000"  background="#00ffffff"  just="left" />
             <TextTraits font="SansSerif"  size="11"  name="LayoutGates"  style="plain"  color="#000000"  background="#00ffffff"  just="left" />
             <TextTraits font="SansSerif"  size="9"  name="Numbers"  style="plain"  color="#000000"  background="#00ffffff"  just="left" />
             <TextTraits font="SansSerif"  size="9"  name="Legend"  style="plain"  color="#000000"  background="#00ffffff"  just="left" />
             <WindowPosition x="0"  y="0"  width="0"  height="0"  displayed="0"  panelState="" />
           </GraphEnvironment>
         </Graph>
         <Subpopulations>
           <Population name="Cells"  annotation=""  owningGroup="All Samples"  expanded="1"  sortPriority="10"  count="1095" >
             <Graph smoothing="0"  backColor="#ffffff"  foreColor="#000000"  heatMapStatParameter="FL1-A"  type="Pseudocolor"  fast="1" >
               <Axis dimension="x"  name="FSC-A"  label=""  auto="auto" />
               <Axis dimension="y"  name="FSC-H"  label=""  auto="auto" />
               <GraphSettings level="5%"  smoothingHighResolution="1"  contourHighResolution="1"  histogramSmoothingCount="0"  graphResolution="256"  showOutliers="0"  drawLargeDots="0"  dotsToDraw="8000"  tint="le.chartfill.tinted.40"  lineWeight="le.lineweight.normal"  lineStyle="le.linestyle.solid" />
               <GraphEnvironment showGrid="0"  showAxes="tnlTNL"  showGates="1"  showFreqOnPlots="1"  showGateNameOnPlots="1"  showMedians="0"  showUncomped="0"  addEventParam="0"  lastYAxisName="" >
                 <TextTraits font="SansSerif"  size="11"  name="Labels"  style="plain"  color="#000000"  background="#00ffffff"  just="left" />
                 <TextTraits font="SansSerif"  size="11"  name="LayoutGates"  style="plain"  color="#000000"  background="#00ffffff"  just="left" />
                 <TextTraits font="SansSerif"  size="9"  name="Numbers"  style="plain"  color="#000000"  background="#00ffffff"  just="left" />
                 <TextTraits font="SansSerif"  size="9"  name="Legend"  style="plain"  color="#000000"  background="#00ffffff"  just="left" />
                 <WindowPosition x="-1933"  y="444"  width="1946"  height="1058"  displayed="0"  panelState="---" />
               </GraphEnvironment>
             </Graph>
             <Gate gating:id="ID1763601583" >
               <gating:PolygonGate eventsInside="1"  annoOffsetX="0"  annoOffsetY="0"  tint="#000000"  isTinted="0"  lineWeight="Normal"  userDefined="1"  quadId="-1"  gateResolution="256" >
                 <gating:dimension>
                   <data-type:fcs-dimension data-type:name="FSC-A" />
                 </gating:dimension>
                 <gating:dimension>
                   <data-type:fcs-dimension data-type:name="SSC-A" />
                 </gating:dimension>
                 <gating:vertex>
                   <gating:coordinate data-type:value="15768782.653327115" />
                   <gating:coordinate data-type:value="7489114.084966927" />
                 </gating:vertex>
                 <gating:vertex>
                   <gating:coordinate data-type:value="3903519.4869970363" />
                   <gating:coordinate data-type:value="794672.0072226021" />
                 </gating:vertex>
                 <gating:vertex>
                   <gating:coordinate data-type:value="3755397.8113371544" />
                   <gating:coordinate data-type:value="41633.4226430515" />
                 </gating:vertex>
                 <gating:vertex>
                   <gating:coordinate data-type:value="17217928.545018647" />
                   <gating:coordinate data-type:value="117017.4075776081" />
                 </gating:vertex>
                 <gating:vertex>
                   <gating:coordinate data-type:value="16275860.220413405" />
                   <gating:coordinate data-type:value="774892.343407863" />
                 </gating:vertex>
               </gating:PolygonGate>
             </Gate>
             <Subpopulations>
               <Population name="Single Cells"  annotation=""  owningGroup="All Samples"  expanded="1"  sortPriority="10"  count="1078" >
                 <Graph smoothing="0"  backColor="#ffffff"  foreColor="#000000"  heatMapStatParameter="FL1-A"  type="Histogram"  fast="1" >
                   <Axis dimension="x"  name="FL4-A"  label=""  auto="auto" />
                   <Axis dimension="y"  name=""  label=""  auto="auto" />
                   <GraphSettings level="5%"  smoothingHighResolution="1"  contourHighResolution="1"  histogramSmoothingCount="0"  graphResolution="256"  showOutliers="0"  drawLargeDots="0"  dotsToDraw="8000"  tint="le.chartfill.tinted.40"  lineWeight="le.lineweight.normal"  lineStyle="le.linestyle.solid" />
                   <GraphEnvironment showGrid="0"  showAxes="tnlTNL"  showGates="1"  showFreqOnPlots="1"  showGateNameOnPlots="1"  showMedians="0"  showUncomped="0"  addEventParam="0"  lastYAxisName="" >
                     <TextTraits font="SansSerif"  size="11"  name="Labels"  style="plain"  color="#000000"  background="#00ffffff"  just="left" />
                     <TextTraits font="SansSerif"  size="11"  name="LayoutGates"  style="plain"  color="#000000"  background="#00ffffff"  just="left" />
                     <TextTraits font="SansSerif"  size="9"  name="Numbers"  style="plain"  color="#000000"  background="#00ffffff"  just="left" />
                     <TextTraits font="SansSerif"  size="9"  name="Legend"  style="plain"  color="#000000"  background="#00ffffff"  just="left" />
                     <WindowPosition x="-1933"  y="444"  width="1946"  height="1058"  displayed="0"  panelState="---" />
                   </GraphEnvironment>
                 </Graph>
                 <Gate gating:id="ID1945785646"  gating:parent_id="ID1763601583" >
                   <gating:PolygonGate eventsInside="1"  annoOffsetX="0"  annoOffsetY="0"  tint="#000000"  isTinted="0"  lineWeight="Normal"  userDefined="1"  quadId="-1"  gateResolution="256" >
                     <gating:dimension>
                       <data-type:fcs-dimension data-type:name="FSC-A" />
                     </gating:dimension>
                     <gating:dimension>
                       <data-type:fcs-dimension data-type:name="FSC-H" />
                     </gating:dimension>
                     <gating:vertex>
                       <gating:coordinate data-type:value="1999702.7930625826" />
                       <gating:coordinate data-type:value="2491162.375757576" />
                     </gating:vertex>
                     <gating:vertex>
                       <gating:coordinate data-type:value="25538207.713353645" />
                       <gating:coordinate data-type:value="16370495.612121211" />
                     </gating:vertex>
                     <gating:vertex>
                       <gating:coordinate data-type:value="34235284.562843286" />
                       <gating:coordinate data-type:value="16065455.32121212" />
                     </gating:vertex>
                     <gating:vertex>
                       <gating:coordinate data-type:value="4582111.277382031" />
                       <gating:coordinate data-type:value="203360.1939393939" />
                     </gating:vertex>
                     <gating:vertex>
                       <gating:coordinate data-type:value="1702874.231646554" />
                       <gating:coordinate data-type:value="2211542.109090909" />
                     </gating:vertex>
                   </gating:PolygonGate>
                 </Gate>
                 <Subpopulations>
                   <Population name="Cells of interest"  annotation=""  owningGroup="All Samples"  expanded="1"  sortPriority="10"  count="1055" >
                     <Graph smoothing="0"  backColor="#ffffff"  foreColor="#000000"  heatMapStatParameter="FL1-A"  type="Histogram"  fast="1" >
                       <Axis dimension="x"  name="FL4-A"  label=""  auto="auto" />
                       <Axis dimension="y"  name=""  label=""  auto="auto" />
                       <GraphSettings level="5%"  smoothingHighResolution="1"  contourHighResolution="1"  histogramSmoothingCount="0"  graphResolution="256"  showOutliers="0"  drawLargeDots="0"  dotsToDraw="8000"  tint="le.chartfill.tinted.40"  lineWeight="le.lineweight.normal"  lineStyle="le.linestyle.solid" />
                       <GraphEnvironment showGrid="0"  showAxes="tnlTNL"  showGates="1"  showFreqOnPlots="1"  showGateNameOnPlots="1"  showMedians="0"  showUncomped="0"  addEventParam="0"  lastYAxisName="" >
                         <TextTraits font="SansSerif"  size="11"  name="Labels"  style="plain"  color="#000000"  background="#00ffffff"  just="left" />
                         <TextTraits font="SansSerif"  size="11"  name="LayoutGates"  style="plain"  color="#000000"  background="#00ffffff"  just="left" />
                         <TextTraits font="SansSerif"  size="9"  name="Numbers"  style="plain"  color="#000000"  background="#00ffffff"  just="left" />
                         <TextTraits font="SansSerif"  size="9"  name="Legend"  style="plain"  color="#000000"  background="#00ffffff"  just="left" />
                         <WindowPosition x="-1933"  y="444"  width="1946"  height="1058"  displayed="1"  panelState="---" />
                       </GraphEnvironment>
                     </Graph>
                     <Gate gating:id="ID894561066"  gating:parent_id="ID1945785646" >
                       <gating:RectangleGate eventsInside="1"  annoOffsetX="0"  annoOffsetY="0"  tint="#000000"  isTinted="0"  lineWeight="Normal"  userDefined="1" >
                         <gating:dimension gating:min="1.9569540284567346"  gating:max="1.6777215999999985E7"  yRatio="0.013636363636363669" >
                           <data-type:fcs-dimension data-type:name="FL4-A" />
                         </gating:dimension>
                       </gating:RectangleGate>
                     </Gate>
                   </Population>
                 </Subpopulations>
               </Population>
             </Subpopulations>
           </Population>
         </Subpopulations>
       </SampleNode>
     </Sample>
     <Sample>
       <DataSet uri="file:/C:/Users/pawla/Desktop/Gordon%20Lab/RAD%20TGT%20experiments/22_09_09%20U251%20and%20cho%2012%20v%2054%20an%20echi%20ALL%20FILES/22_09_09%20U251%20and%20cho%2012%20v%2054%20an%20echi%20titrat/F03%2030%20min%20CHO%2012%20FN.fcs"  sampleID="1" />
       <Transformations>
         <transforms:linear transforms:minRange="100000"  transforms:maxRange="16972844.940289985"  gain="1" >
           <data-type:parameter data-type:name="FSC-A" />
         </transforms:linear>
         <transforms:linear transforms:minRange="0"  transforms:maxRange="16777216"  gain="1" >
           <data-type:parameter data-type:name="SSC-A" />
         </transforms:linear>
         <transforms:log transforms:offset="1"  transforms:decades="7.2247198959" >
           <data-type:parameter data-type:name="FL1-A" />
         </transforms:log>
         <transforms:log transforms:offset="1"  transforms:decades="7.2247198959" >
           <data-type:parameter data-type:name="FL2-A" />
         </transforms:log>
         <transforms:log transforms:offset="1"  transforms:decades="7.2247198959" >
           <data-type:parameter data-type:name="FL3-A" />
         </transforms:log>
         <transforms:log transforms:offset="1"  transforms:decades="7.2247198959" >
           <data-type:parameter data-type:name="FL4-A" />
         </transforms:log>
         <transforms:linear transforms:minRange="0"  transforms:maxRange="16777216"  gain="1" >
           <data-type:parameter data-type:name="FSC-H" />
         </transforms:linear>
         <transforms:linear transforms:minRange="0"  transforms:maxRange="16777216"  gain="1" >
           <data-type:parameter data-type:name="SSC-H" />
         </transforms:linear>
         <transforms:log transforms:offset="1"  transforms:decades="7.2247198959" >
           <data-type:parameter data-type:name="FL1-H" />
         </transforms:log>
         <transforms:log transforms:offset="1"  transforms:decades="7.2247198959" >
           <data-type:parameter data-type:name="FL2-H" />
         </transforms:log>
         <transforms:log transforms:offset="1"  transforms:decades="7.2247198959" >
           <data-type:parameter data-type:name="FL3-H" />
         </transforms:log>
         <transforms:log transforms:offset="1"  transforms:decades="7.2247198959" >
           <data-type:parameter data-type:name="FL4-H" />
         </transforms:log>
         <transforms:linear transforms:minRange="0"  transforms:maxRange="16777216"  gain="1" >
           <data-type:parameter data-type:name="Width" />
         </transforms:linear>
         <transforms:linear transforms:minRange="13.915125136"  transforms:maxRange="92"  gain="0.1001088139" >
           <data-type:parameter data-type:name="Time" />
         </transforms:linear>
       </Transformations>
       <Keywords>
         <Keyword name="FJ_FCS_VERSION"  value="3.1" />
         <Keyword name="$FIL"  value="F03 30 min CHO 12 FN.fcs" />
         <Keyword name="$WELLID"  value="F03" />
         <Keyword name="$SMNO"  value="30 min CHO 12 FN" />
         <Keyword name="$DATATYPE"  value="I" />
         <Keyword name="$MODE"  value="L" />
         <Keyword name="$BYTEORD"  value="4,3,2,1" />
         <Keyword name="$NEXTDATA"  value="0" />
         <Keyword name="$PAR"  value="14" />
         <Keyword name="$P7B"  value="32" />
         <Keyword name="$P7R"  value="16777216" />
         <Keyword name="$P7N"  value="FSC-H" />
         <Keyword name="$P7E"  value="0,0" />
         <Keyword name="#BDACCURIDECADES7"  value="7.224719870049579" />
         <Keyword name="$P7S"  value="FSC-H" />
         <Keyword name="#P7DetectorName"  value="FSC" />
         <Keyword name="#P7Dimension"  value="OTHER" />
         <Keyword name="#P7IsFluorescent"  value="false" />
         <Keyword name="#P7detectornumber"  value="70" />
         <Keyword name="$P7L"  value="143" />
         <Keyword name="#P7VirtualGain"  value="1.0" />
         <Keyword name="$P6B"  value="32" />
         <Keyword name="$P6R"  value="16777216" />
         <Keyword name="$P6N"  value="FL4-A" />
         <Keyword name="$P6E"  value="0,0" />
         <Keyword name="#BDACCURIDECADES6"  value="7.224719870049579" />
         <Keyword name="$P6S"  value="APC-A" />
         <Keyword name="#P6DetectorName"  value="FL4" />
         <Keyword name="#P6Dimension"  value="AREA" />
         <Keyword name="#P6IsFluorescent"  value="true" />
         <Keyword name="#P6detectornumber"  value="4" />
         <Keyword name="$P6L"  value="640" />
         <Keyword name="#P6VirtualGain"  value="1.0" />
         <Keyword name="$P8B"  value="32" />
         <Keyword name="$P8R"  value="16777216" />
         <Keyword name="$P8N"  value="SSC-H" />
         <Keyword name="$P8E"  value="0,0" />
         <Keyword name="#BDACCURIDECADES8"  value="7.224719870049579" />
         <Keyword name="$P8S"  value="SSC-H" />
         <Keyword name="#P8DetectorName"  value="SSC" />
         <Keyword name="#P8Dimension"  value="OTHER" />
         <Keyword name="#P8IsFluorescent"  value="false" />
         <Keyword name="#P8detectornumber"  value="83" />
         <Keyword name="$P8L"  value="143" />
         <Keyword name="#P8VirtualGain"  value="1.0" />
         <Keyword name="$P3B"  value="32" />
         <Keyword name="$P3R"  value="16777216" />
         <Keyword name="$P3N"  value="FL1-A" />
         <Keyword name="$P3E"  value="0,0" />
         <Keyword name="#BDACCURIDECADES3"  value="7.224719870049579" />
         <Keyword name="$P3S"  value="FITC-A" />
         <Keyword name="#P3DetectorName"  value="FL1" />
         <Keyword name="#P3Dimension"  value="AREA" />
         <Keyword name="#P3IsFluorescent"  value="true" />
         <Keyword name="#P3detectornumber"  value="1" />
         <Keyword name="$P3L"  value="488" />
         <Keyword name="#P3VirtualGain"  value="1.0" />
         <Keyword name="$P12B"  value="32" />
         <Keyword name="$P12R"  value="16777216" />
         <Keyword name="$P12N"  value="FL4-H" />
         <Keyword name="$P12E"  value="0,0" />
         <Keyword name="#BDACCURIDECADES12"  value="7.224719870049579" />
         <Keyword name="$P12S"  value="APC-H" />
         <Keyword name="#P12DetectorName"  value="FL4" />
         <Keyword name="#P12Dimension"  value="HEIGHT" />
         <Keyword name="#P12IsFluorescent"  value="true" />
         <Keyword name="#P12detectornumber"  value="4" />
         <Keyword name="$P12L"  value="640" />
         <Keyword name="#P12VirtualGain"  value="1.0" />
         <Keyword name="$P2B"  value="32" />
         <Keyword name="$P2R"  value="16777216" />
         <Keyword name="$P2N"  value="SSC-A" />
         <Keyword name="$P2E"  value="0,0" />
         <Keyword name="#BDACCURIDECADES2"  value="7.224719870049579" />
         <Keyword name="$P2S"  value="SSC-A" />
         <Keyword name="#P2DetectorName"  value="SSC" />
         <Keyword name="#P2Dimension"  value="OTHER" />
         <Keyword name="#P2IsFluorescent"  value="false" />
         <Keyword name="#P2detectornumber"  value="83" />
         <Keyword name="$P2L"  value="143" />
         <Keyword name="#P2VirtualGain"  value="1.0" />
         <Keyword name="$P14B"  value="32" />
         <Keyword name="$P14R"  value="16777216" />
         <Keyword name="$P14N"  value="Time" />
         <Keyword name="$P14E"  value="0,0" />
         <Keyword name="#BDACCURIDECADES14"  value="7.224719870049579" />
         <Keyword name="$P14S"  value="Time" />
         <Keyword name="#P14DetectorName"  value="No detector" />
         <Keyword name="#P14Dimension"  value="OTHER" />
         <Keyword name="#P14IsFluorescent"  value="false" />
         <Keyword name="#P14detectornumber"  value="-1" />
         <Keyword name="$P14L"  value="-1" />
         <Keyword name="#P14VirtualGain"  value="1.0" />
         <Keyword name="$P5B"  value="32" />
         <Keyword name="$P5R"  value="16777216" />
         <Keyword name="$P5N"  value="FL3-A" />
         <Keyword name="$P5E"  value="0,0" />
         <Keyword name="#BDACCURIDECADES5"  value="7.224719870049579" />
         <Keyword name="$P5S"  value="PerCP-A" />
         <Keyword name="#P5DetectorName"  value="FL3" />
         <Keyword name="#P5Dimension"  value="AREA" />
         <Keyword name="#P5IsFluorescent"  value="true" />
         <Keyword name="#P5detectornumber"  value="3" />
         <Keyword name="$P5L"  value="488" />
         <Keyword name="#P5VirtualGain"  value="1.0" />
         <Keyword name="$P10B"  value="32" />
         <Keyword name="$P10R"  value="16777216" />
         <Keyword name="$P10N"  value="FL2-H" />
         <Keyword name="$P10E"  value="0,0" />
         <Keyword name="#BDACCURIDECADES10"  value="7.224719870049579" />
         <Keyword name="$P10S"  value="PE-H" />
         <Keyword name="#P10DetectorName"  value="FL2" />
         <Keyword name="#P10Dimension"  value="HEIGHT" />
         <Keyword name="#P10IsFluorescent"  value="true" />
         <Keyword name="#P10detectornumber"  value="2" />
         <Keyword name="$P10L"  value="488" />
         <Keyword name="#P10VirtualGain"  value="1.0" />
         <Keyword name="$P11B"  value="32" />
         <Keyword name="$P11R"  value="16777216" />
         <Keyword name="$P11N"  value="FL3-H" />
         <Keyword name="$P11E"  value="0,0" />
         <Keyword name="#BDACCURIDECADES11"  value="7.224719870049579" />
         <Keyword name="$P11S"  value="PerCP-H" />
         <Keyword name="#P11DetectorName"  value="FL3" />
         <Keyword name="#P11Dimension"  value="HEIGHT" />
         <Keyword name="#P11IsFluorescent"  value="true" />
         <Keyword name="#P11detectornumber"  value="3" />
         <Keyword name="$P11L"  value="488" />
         <Keyword name="#P11VirtualGain"  value="1.0" />
         <Keyword name="$P13B"  value="32" />
         <Keyword name="$P13R"  value="16777216" />
         <Keyword name="$P13N"  value="Width" />
         <Keyword name="$P13E"  value="0,0" />
         <Keyword name="#BDACCURIDECADES13"  value="7.224719870049579" />
         <Keyword name="$P13S"  value="Width" />
         <Keyword name="#P13DetectorName"  value="No detector" />
         <Keyword name="#P13Dimension"  value="OTHER" />
         <Keyword name="#P13IsFluorescent"  value="false" />
         <Keyword name="#P13detectornumber"  value="-1" />
         <Keyword name="$P13L"  value="-1" />
         <Keyword name="#P13VirtualGain"  value="1.0" />
         <Keyword name="$P1B"  value="32" />
         <Keyword name="$P1R"  value="16777216" />
         <Keyword name="$P1N"  value="FSC-A" />
         <Keyword name="$P1E"  value="0,0" />
         <Keyword name="#BDACCURIDECADES1"  value="7.224719870049579" />
         <Keyword name="$P1S"  value="FSC-A" />
         <Keyword name="#P1DetectorName"  value="FSC" />
         <Keyword name="#P1Dimension"  value="OTHER" />
         <Keyword name="#P1IsFluorescent"  value="false" />
         <Keyword name="#P1detectornumber"  value="70" />
         <Keyword name="$P1L"  value="143" />
         <Keyword name="#P1VirtualGain"  value="1.0" />
         <Keyword name="$P4B"  value="32" />
         <Keyword name="$P4R"  value="16777216" />
         <Keyword name="$P4N"  value="FL2-A" />
         <Keyword name="$P4E"  value="0,0" />
         <Keyword name="#BDACCURIDECADES4"  value="7.224719870049579" />
         <Keyword name="$P4S"  value="PE-A" />
         <Keyword name="#P4DetectorName"  value="FL2" />
         <Keyword name="#P4Dimension"  value="AREA" />
         <Keyword name="#P4IsFluorescent"  value="true" />
         <Keyword name="#P4detectornumber"  value="2" />
         <Keyword name="$P4L"  value="488" />
         <Keyword name="#P4VirtualGain"  value="1.0" />
         <Keyword name="$P9B"  value="32" />
         <Keyword name="$P9R"  value="16777216" />
         <Keyword name="$P9N"  value="FL1-H" />
         <Keyword name="$P9E"  value="0,0" />
         <Keyword name="#BDACCURIDECADES9"  value="7.224719870049579" />
         <Keyword name="$P9S"  value="FITC-H" />
         <Keyword name="#P9DetectorName"  value="FL1" />
         <Keyword name="#P9Dimension"  value="HEIGHT" />
         <Keyword name="#P9IsFluorescent"  value="true" />
         <Keyword name="#P9detectornumber"  value="1" />
         <Keyword name="$P9L"  value="488" />
         <Keyword name="#P9VirtualGain"  value="1.0" />
         <Keyword name="$TOT"  value="5757" />
         <Keyword name="$DATE"  value="09-SEP-2022" />
         <Keyword name="$CYT"  value="BD Accuri C6 Plus" />
         <Keyword name="$CYTSN"  value="R66501700030" />
         <Keyword name="#SoftwareVersion"  value="BD Accuri C6 Plus 1.0.34.1" />
         <Keyword name="#LASERCONFIGURATION"  value="3 Blue 1 Red" />
         <Keyword name="$SPILLOVER"  value="8,FL1-A,FL2-A,FL3-A,FL4-A,FL1-H,FL2-H,FL3-H,FL4-H,1.0000,0.0000,0.0000,0.0000,0.0000,0.0000,0.0000,0.0000,0.0000,1.0000,0.0000,0.0000,0.0000,0.0000,0.0000,0.0000,0.0000,0.0000,1.0000,0.0000,0.0000,0.0000,0.0000,0.0000,0.0000,0.0000,0.0000,1.0000,0.0000,0.0000,0.0000,0.0000,0.0000,0.0000,0.0000,0.0000,1.0000,0.0000,0.0000,0.0000,0.0000,0.0000,0.0000,0.0000,0.0000,1.0000,0.0000,0.0000,0.0000,0.0000,0.0000,0.0000,0.0000,0.0000,1.0000,0.0000,0.0000,0.0000,0.0000,0.0000,0.0000,0.0000,0.0000,1.0000" />
         <Keyword name="#BDACCURICAPTUREDDATE"  value="1662752448514" />
         <Keyword name="$TIMESTEP"  value="0.1" />
         <Keyword name="$PROJ"  value="20220909_151146" />
         <Keyword name="$BTIM"  value="14:41:02.47" />
         <Keyword name="$ETIM"  value="14:42:34.34" />
         <Keyword name="#ATIM"  value="92" />
         <Keyword name="#ACQUISITIONTIMEMILLI"  value="92067" />
         <Keyword name="$TR"  value="FSC-H,80000" />
         <Keyword name="#SECONDARYTHRESHOLD"  value="FSC-H,0" />
         <Keyword name="$VOL"  value="100291" />
         <Keyword name="#P1MaxUsefulDataChannel"  value="14155775" />
         <Keyword name="#P2MaxUsefulDataChannel"  value="1310719" />
         <Keyword name="#P3MaxUsefulDataChannel"  value="8191" />
         <Keyword name="#P4MaxUsefulDataChannel"  value="4095" />
         <Keyword name="#P5MaxUsefulDataChannel"  value="7167" />
         <Keyword name="#P6MaxUsefulDataChannel"  value="98303" />
         <Keyword name="#P7MaxUsefulDataChannel"  value="6946815" />
         <Keyword name="#P8MaxUsefulDataChannel"  value="786431" />
         <Keyword name="#P9MaxUsefulDataChannel"  value="3071" />
         <Keyword name="#P10MaxUsefulDataChannel"  value="1535" />
         <Keyword name="#P11MaxUsefulDataChannel"  value="3583" />
         <Keyword name="#P12MaxUsefulDataChannel"  value="98303" />
         <Keyword name="#P13MaxUsefulDataChannel"  value="143" />
         <Keyword name="#P14MaxUsefulDataChannel"  value="1015" />
         <Keyword name="$BEGINSTEXT"  value="58" />
         <Keyword name="$ENDSTEXT"  value="4430" />
         <Keyword name="$BEGINDATA"  value="4431" />
         <Keyword name="$ENDDATA"  value="326822" />
         <Keyword name="$BEGINANALYSIS"  value="0" />
         <Keyword name="$ENDANALYSIS"  value="0" />
         <Keyword name="#SPACERS"  value="0000" />
       </Keywords>
       <SampleNode name="F03 30 min CHO 12 FN.fcs"  annotation=""  owningGroup=""  expanded="1"  sortPriority="10"  count="5757"  sampleID="1" >
         <Graph smoothing="0"  backColor="#ffffff"  foreColor="#000000"  type="Pseudocolor"  fast="1" >
           <Axis dimension="x"  name="FSC-A"  label=""  auto="auto" />
           <Axis dimension="y"  name="SSC-A"  label=""  auto="auto" />
           <GraphSettings level="5%"  smoothingHighResolution="1"  contourHighResolution="1"  histogramSmoothingCount="0"  graphResolution="256"  showOutliers="0"  drawLargeDots="0"  dotsToDraw="8000"  tint="le.chartfill.tinted.40"  lineWeight="le.lineweight.normal"  lineStyle="le.linestyle.solid" />
           <GraphEnvironment showGrid="0"  showAxes="tnlTNL"  showGates="1"  showFreqOnPlots="1"  showGateNameOnPlots="1"  showMedians="0"  showUncomped="0"  addEventParam="0"  lastYAxisName="" >
             <TextTraits font="SansSerif"  size="11"  name="Labels"  style="plain"  color="#000000"  background="#00ffffff"  just="left" />
             <TextTraits font="SansSerif"  size="11"  name="LayoutGates"  style="plain"  color="#000000"  background="#00ffffff"  just="left" />
             <TextTraits font="SansSerif"  size="9"  name="Numbers"  style="plain"  color="#000000"  background="#00ffffff"  just="left" />
             <TextTraits font="SansSerif"  size="9"  name="Legend"  style="plain"  color="#000000"  background="#00ffffff"  just="left" />
             <WindowPosition x="0"  y="0"  width="0"  height="0"  displayed="0"  panelState="" />
           </GraphEnvironment>
         </Graph>
         <Subpopulations>
           <Population name="Cells"  annotation=""  owningGroup="All Samples"  expanded="1"  sortPriority="10"  count="2386" >
             <Graph smoothing="0"  backColor="#ffffff"  foreColor="#000000"  heatMapStatParameter="FL1-A"  type="Pseudocolor"  fast="1" >
               <Axis dimension="x"  name="FSC-A"  label=""  auto="auto" />
               <Axis dimension="y"  name="FSC-H"  label=""  auto="auto" />
               <GraphSettings level="5%"  smoothingHighResolution="1"  contourHighResolution="1"  histogramSmoothingCount="0"  graphResolution="256"  showOutliers="0"  drawLargeDots="0"  dotsToDraw="8000"  tint="le.chartfill.tinted.40"  lineWeight="le.lineweight.normal"  lineStyle="le.linestyle.solid" />
               <GraphEnvironment showGrid="0"  showAxes="tnlTNL"  showGates="1"  showFreqOnPlots="1"  showGateNameOnPlots="1"  showMedians="0"  showUncomped="0"  addEventParam="0"  lastYAxisName="" >
                 <TextTraits font="SansSerif"  size="11"  name="Labels"  style="plain"  color="#000000"  background="#00ffffff"  just="left" />
                 <TextTraits font="SansSerif"  size="11"  name="LayoutGates"  style="plain"  color="#000000"  background="#00ffffff"  just="left" />
                 <TextTraits font="SansSerif"  size="9"  name="Numbers"  style="plain"  color="#000000"  background="#00ffffff"  just="left" />
                 <TextTraits font="SansSerif"  size="9"  name="Legend"  style="plain"  color="#000000"  background="#00ffffff"  just="left" />
                 <WindowPosition x="-1933"  y="444"  width="1946"  height="1058"  displayed="0"  panelState="---" />
               </GraphEnvironment>
             </Graph>
             <Gate gating:id="ID64379765" >
               <gating:PolygonGate eventsInside="1"  annoOffsetX="0"  annoOffsetY="0"  tint="#000000"  isTinted="0"  lineWeight="Normal"  userDefined="1"  quadId="-1"  gateResolution="256" >
                 <gating:dimension>
                   <data-type:fcs-dimension data-type:name="FSC-A" />
                 </gating:dimension>
                 <gating:dimension>
                   <data-type:fcs-dimension data-type:name="SSC-A" />
                 </gating:dimension>
                 <gating:vertex>
                   <gating:coordinate data-type:value="15768782.653327115" />
                   <gating:coordinate data-type:value="7489114.084966927" />
                 </gating:vertex>
                 <gating:vertex>
                   <gating:coordinate data-type:value="3903519.4869970363" />
                   <gating:coordinate data-type:value="794672.0072226021" />
                 </gating:vertex>
                 <gating:vertex>
                   <gating:coordinate data-type:value="3755397.8113371544" />
                   <gating:coordinate data-type:value="41633.4226430515" />
                 </gating:vertex>
                 <gating:vertex>
                   <gating:coordinate data-type:value="17217928.545018647" />
                   <gating:coordinate data-type:value="117017.4075776081" />
                 </gating:vertex>
                 <gating:vertex>
                   <gating:coordinate data-type:value="16275860.220413405" />
                   <gating:coordinate data-type:value="774892.343407863" />
                 </gating:vertex>
               </gating:PolygonGate>
             </Gate>
             <Subpopulations>
               <Population name="Single Cells"  annotation=""  owningGroup="All Samples"  expanded="1"  sortPriority="10"  count="2364" >
                 <Graph smoothing="0"  backColor="#ffffff"  foreColor="#000000"  heatMapStatParameter="FL1-A"  type="Histogram"  fast="1" >
                   <Axis dimension="x"  name="FL4-A"  label=""  auto="auto" />
                   <Axis dimension="y"  name=""  label=""  auto="auto" />
                   <GraphSettings level="5%"  smoothingHighResolution="1"  contourHighResolution="1"  histogramSmoothingCount="0"  graphResolution="256"  showOutliers="0"  drawLargeDots="0"  dotsToDraw="8000"  tint="le.chartfill.tinted.40"  lineWeight="le.lineweight.normal"  lineStyle="le.linestyle.solid" />
                   <GraphEnvironment showGrid="0"  showAxes="tnlTNL"  showGates="1"  showFreqOnPlots="1"  showGateNameOnPlots="1"  showMedians="0"  showUncomped="0"  addEventParam="0"  lastYAxisName="" >
                     <TextTraits font="SansSerif"  size="11"  name="Labels"  style="plain"  color="#000000"  background="#00ffffff"  just="left" />
                     <TextTraits font="SansSerif"  size="11"  name="LayoutGates"  style="plain"  color="#000000"  background="#00ffffff"  just="left" />
                     <TextTraits font="SansSerif"  size="9"  name="Numbers"  style="plain"  color="#000000"  background="#00ffffff"  just="left" />
                     <TextTraits font="SansSerif"  size="9"  name="Legend"  style="plain"  color="#000000"  background="#00ffffff"  just="left" />
                     <WindowPosition x="-1933"  y="444"  width="1946"  height="1058"  displayed="0"  panelState="---" />
                   </GraphEnvironment>
                 </Graph>
                 <Gate gating:id="ID310191719"  gating:parent_id="ID64379765" >
                   <gating:PolygonGate eventsInside="1"  annoOffsetX="0"  annoOffsetY="0"  tint="#000000"  isTinted="0"  lineWeight="Normal"  userDefined="1"  quadId="-1"  gateResolution="256" >
                     <gating:dimension>
                       <data-type:fcs-dimension data-type:name="FSC-A" />
                     </gating:dimension>
                     <gating:dimension>
                       <data-type:fcs-dimension data-type:name="FSC-H" />
                     </gating:dimension>
                     <gating:vertex>
                       <gating:coordinate data-type:value="1999702.7930625826" />
                       <gating:coordinate data-type:value="2491162.375757576" />
                     </gating:vertex>
                     <gating:vertex>
                       <gating:coordinate data-type:value="25538207.713353645" />
                       <gating:coordinate data-type:value="16370495.612121211" />
                     </gating:vertex>
                     <gating:vertex>
                       <gating:coordinate data-type:value="34235284.562843286" />
                       <gating:coordinate data-type:value="16065455.32121212" />
                     </gating:vertex>
                     <gating:vertex>
                       <gating:coordinate data-type:value="4582111.277382031" />
                       <gating:coordinate data-type:value="203360.1939393939" />
                     </gating:vertex>
                     <gating:vertex>
                       <gating:coordinate data-type:value="1702874.231646554" />
                       <gating:coordinate data-type:value="2211542.109090909" />
                     </gating:vertex>
                   </gating:PolygonGate>
                 </Gate>
                 <Subpopulations>
                   <Population name="Cells of interest"  annotation=""  owningGroup="All Samples"  expanded="1"  sortPriority="10"  count="2279" >
                     <Graph smoothing="0"  backColor="#ffffff"  foreColor="#000000"  heatMapStatParameter="FL1-A"  type="Histogram"  fast="1" >
                       <Axis dimension="x"  name="FL4-A"  label=""  auto="auto" />
                       <Axis dimension="y"  name=""  label=""  auto="auto" />
                       <GraphSettings level="5%"  smoothingHighResolution="1"  contourHighResolution="1"  histogramSmoothingCount="0"  graphResolution="256"  showOutliers="0"  drawLargeDots="0"  dotsToDraw="8000"  tint="le.chartfill.tinted.40"  lineWeight="le.lineweight.normal"  lineStyle="le.linestyle.solid" />
                       <GraphEnvironment showGrid="0"  showAxes="tnlTNL"  showGates="1"  showFreqOnPlots="1"  showGateNameOnPlots="1"  showMedians="0"  showUncomped="0"  addEventParam="0"  lastYAxisName="" >
                         <TextTraits font="SansSerif"  size="11"  name="Labels"  style="plain"  color="#000000"  background="#00ffffff"  just="left" />
                         <TextTraits font="SansSerif"  size="11"  name="LayoutGates"  style="plain"  color="#000000"  background="#00ffffff"  just="left" />
                         <TextTraits font="SansSerif"  size="9"  name="Numbers"  style="plain"  color="#000000"  background="#00ffffff"  just="left" />
                         <TextTraits font="SansSerif"  size="9"  name="Legend"  style="plain"  color="#000000"  background="#00ffffff"  just="left" />
                         <WindowPosition x="-1933"  y="444"  width="1946"  height="1058"  displayed="1"  panelState="---" />
                       </GraphEnvironment>
                     </Graph>
                     <Gate gating:id="ID958803812"  gating:parent_id="ID310191719" >
                       <gating:RectangleGate eventsInside="1"  annoOffsetX="0"  annoOffsetY="0"  tint="#000000"  isTinted="0"  lineWeight="Normal"  userDefined="1" >
                         <gating:dimension gating:min="1.9569540284567346"  gating:max="1.6777215999999985E7"  yRatio="0.013636363636363669" >
                           <data-type:fcs-dimension data-type:name="FL4-A" />
                         </gating:dimension>
                       </gating:RectangleGate>
                     </Gate>
                   </Population>
                 </Subpopulations>
               </Population>
             </Subpopulations>
           </Population>
         </Subpopulations>
       </SampleNode>
     </Sample>
     <Sample>
       <DataSet uri="file:/C:/Users/pawla/Desktop/Gordon%20Lab/RAD%20TGT%20experiments/22_09_09%20U251%20and%20cho%2012%20v%2054%20an%20echi%20ALL%20FILES/22_09_09%20U251%20and%20cho%2012%20v%2054%20an%20echi%20titrat/F04%2030%20min%20CHO%2054%20FN.fcs"  sampleID="2" />
       <Transformations>
         <transforms:linear transforms:minRange="100000"  transforms:maxRange="16972844.940289985"  gain="1" >
           <data-type:parameter data-type:name="FSC-A" />
         </transforms:linear>
         <transforms:linear transforms:minRange="0"  transforms:maxRange="16777216"  gain="1" >
           <data-type:parameter data-type:name="SSC-A" />
         </transforms:linear>
         <transforms:log transforms:offset="1"  transforms:decades="7.2247198959" >
           <data-type:parameter data-type:name="FL1-A" />
         </transforms:log>
         <transforms:log transforms:offset="1"  transforms:decades="7.2247198959" >
           <data-type:parameter data-type:name="FL2-A" />
         </transforms:log>
         <transforms:log transforms:offset="1"  transforms:decades="7.2247198959" >
           <data-type:parameter data-type:name="FL3-A" />
         </transforms:log>
         <transforms:log transforms:offset="1"  transforms:decades="7.2247198959" >
           <data-type:parameter data-type:name="FL4-A" />
         </transforms:log>
         <transforms:linear transforms:minRange="0"  transforms:maxRange="16777216"  gain="1" >
           <data-type:parameter data-type:name="FSC-H" />
         </transforms:linear>
         <transforms:linear transforms:minRange="0"  transforms:maxRange="16777216"  gain="1" >
           <data-type:parameter data-type:name="SSC-H" />
         </transforms:linear>
         <transforms:log transforms:offset="1"  transforms:decades="7.2247198959" >
           <data-type:parameter data-type:name="FL1-H" />
         </transforms:log>
         <transforms:log transforms:offset="1"  transforms:decades="7.2247198959" >
           <data-type:parameter data-type:name="FL2-H" />
         </transforms:log>
         <transforms:log transforms:offset="1"  transforms:decades="7.2247198959" >
           <data-type:parameter data-type:name="FL3-H" />
         </transforms:log>
         <transforms:log transforms:offset="1"  transforms:decades="7.2247198959" >
           <data-type:parameter data-type:name="FL4-H" />
         </transforms:log>
         <transforms:linear transforms:minRange="0"  transforms:maxRange="16777216"  gain="1" >
           <data-type:parameter data-type:name="Width" />
         </transforms:linear>
         <transforms:linear transforms:minRange="13.868852459"  transforms:maxRange="78"  gain="0.0983606557" >
           <data-type:parameter data-type:name="Time" />
         </transforms:linear>
       </Transformations>
       <Keywords>
         <Keyword name="FJ_FCS_VERSION"  value="3.1" />
         <Keyword name="$FIL"  value="F04 30 min CHO 54 FN.fcs" />
         <Keyword name="$WELLID"  value="F04" />
         <Keyword name="$SMNO"  value="30 min CHO 54 FN" />
         <Keyword name="$DATATYPE"  value="I" />
         <Keyword name="$MODE"  value="L" />
         <Keyword name="$BYTEORD"  value="4,3,2,1" />
         <Keyword name="$NEXTDATA"  value="0" />
         <Keyword name="$PAR"  value="14" />
         <Keyword name="$P7B"  value="32" />
         <Keyword name="$P7R"  value="16777216" />
         <Keyword name="$P7N"  value="FSC-H" />
         <Keyword name="$P7E"  value="0,0" />
         <Keyword name="#BDACCURIDECADES7"  value="7.224719870049579" />
         <Keyword name="$P7S"  value="FSC-H" />
         <Keyword name="#P7DetectorName"  value="FSC" />
         <Keyword name="#P7Dimension"  value="OTHER" />
         <Keyword name="#P7IsFluorescent"  value="false" />
         <Keyword name="#P7detectornumber"  value="70" />
         <Keyword name="$P7L"  value="143" />
         <Keyword name="#P7VirtualGain"  value="1.0" />
         <Keyword name="$P6B"  value="32" />
         <Keyword name="$P6R"  value="16777216" />
         <Keyword name="$P6N"  value="FL4-A" />
         <Keyword name="$P6E"  value="0,0" />
         <Keyword name="#BDACCURIDECADES6"  value="7.224719870049579" />
         <Keyword name="$P6S"  value="APC-A" />
         <Keyword name="#P6DetectorName"  value="FL4" />
         <Keyword name="#P6Dimension"  value="AREA" />
         <Keyword name="#P6IsFluorescent"  value="true" />
         <Keyword name="#P6detectornumber"  value="4" />
         <Keyword name="$P6L"  value="640" />
         <Keyword name="#P6VirtualGain"  value="1.0" />
         <Keyword name="$P8B"  value="32" />
         <Keyword name="$P8R"  value="16777216" />
         <Keyword name="$P8N"  value="SSC-H" />
         <Keyword name="$P8E"  value="0,0" />
         <Keyword name="#BDACCURIDECADES8"  value="7.224719870049579" />
         <Keyword name="$P8S"  value="SSC-H" />
         <Keyword name="#P8DetectorName"  value="SSC" />
         <Keyword name="#P8Dimension"  value="OTHER" />
         <Keyword name="#P8IsFluorescent"  value="false" />
         <Keyword name="#P8detectornumber"  value="83" />
         <Keyword name="$P8L"  value="143" />
         <Keyword name="#P8VirtualGain"  value="1.0" />
         <Keyword name="$P3B"  value="32" />
         <Keyword name="$P3R"  value="16777216" />
         <Keyword name="$P3N"  value="FL1-A" />
         <Keyword name="$P3E"  value="0,0" />
         <Keyword name="#BDACCURIDECADES3"  value="7.224719870049579" />
         <Keyword name="$P3S"  value="FITC-A" />
         <Keyword name="#P3DetectorName"  value="FL1" />
         <Keyword name="#P3Dimension"  value="AREA" />
         <Keyword name="#P3IsFluorescent"  value="true" />
         <Keyword name="#P3detectornumber"  value="1" />
         <Keyword name="$P3L"  value="488" />
         <Keyword name="#P3VirtualGain"  value="1.0" />
         <Keyword name="$P12B"  value="32" />
         <Keyword name="$P12R"  value="16777216" />
         <Keyword name="$P12N"  value="FL4-H" />
         <Keyword name="$P12E"  value="0,0" />
         <Keyword name="#BDACCURIDECADES12"  value="7.224719870049579" />
         <Keyword name="$P12S"  value="APC-H" />
         <Keyword name="#P12DetectorName"  value="FL4" />
         <Keyword name="#P12Dimension"  value="HEIGHT" />
         <Keyword name="#P12IsFluorescent"  value="true" />
         <Keyword name="#P12detectornumber"  value="4" />
         <Keyword name="$P12L"  value="640" />
         <Keyword name="#P12VirtualGain"  value="1.0" />
         <Keyword name="$P2B"  value="32" />
         <Keyword name="$P2R"  value="16777216" />
         <Keyword name="$P2N"  value="SSC-A" />
         <Keyword name="$P2E"  value="0,0" />
         <Keyword name="#BDACCURIDECADES2"  value="7.224719870049579" />
         <Keyword name="$P2S"  value="SSC-A" />
         <Keyword name="#P2DetectorName"  value="SSC" />
         <Keyword name="#P2Dimension"  value="OTHER" />
         <Keyword name="#P2IsFluorescent"  value="false" />
         <Keyword name="#P2detectornumber"  value="83" />
         <Keyword name="$P2L"  value="143" />
         <Keyword name="#P2VirtualGain"  value="1.0" />
         <Keyword name="$P14B"  value="32" />
         <Keyword name="$P14R"  value="16777216" />
         <Keyword name="$P14N"  value="Time" />
         <Keyword name="$P14E"  value="0,0" />
         <Keyword name="#BDACCURIDECADES14"  value="7.224719870049579" />
         <Keyword name="$P14S"  value="Time" />
         <Keyword name="#P14DetectorName"  value="No detector" />
         <Keyword name="#P14Dimension"  value="OTHER" />
         <Keyword name="#P14IsFluorescent"  value="false" />
         <Keyword name="#P14detectornumber"  value="-1" />
         <Keyword name="$P14L"  value="-1" />
         <Keyword name="#P14VirtualGain"  value="1.0" />
         <Keyword name="$P5B"  value="32" />
         <Keyword name="$P5R"  value="16777216" />
         <Keyword name="$P5N"  value="FL3-A" />
         <Keyword name="$P5E"  value="0,0" />
         <Keyword name="#BDACCURIDECADES5"  value="7.224719870049579" />
         <Keyword name="$P5S"  value="PerCP-A" />
         <Keyword name="#P5DetectorName"  value="FL3" />
         <Keyword name="#P5Dimension"  value="AREA" />
[truncated: 570,366 more chars]
